# Supplementary material for: Synthesis and structure of two isomers of a molybdenum(II) 2-butyne com­plex stabilized by bioinspired S,N-bidentate ligands
Source: Acta Crystallogr C Struct Chem. 2022 Mar 5;78(Pt 4):218–22. doi: 10.1107/S2053229622002029 (PMC8981119; doi:10.1107/S2053229622002029)
Supplement: Supplementary file 1 [file c-78-00218-sup1.cif]

##############################################################################
#                                                                            #
# This CIF contains the data in a paper accepted for publication in          #
# Acta Crystallographica Section C. It conforms to the requirements of       #
# Notes for Authors for Acta Crystallographica Section C, and has been       #
# peer reviewed under the auspices of the IUCr Commission on Journals.       #
#                                                                            #
# Full details of the Crystallographic Information File format               #
# are given in the paper "The Crystallographic Information File (CIF):       #
# a New Standard Archive File for Crystallography" by S. R. Hall, F. H.      #
# Allen and I. D. Brown [Acta Cryst. (1991), A47, 655-685].                  #
#                                                                            #
# The current version of the core CIF dictionary is obtainable from          #
# ftp://ftp.iucr.org/pub/cif_core.dic.                                       #
#                                                                            #
# Software is freely available for graphical display of the structure(s)     #
# in this CIF. For information consult the CIF software page                 #
# http://www.iucr.org/resources/cif/software.                                #
#                                                                            #
# This file may be used for bona fide research purposes within the           #
# scientific community so long as proper attribution is given to the journal # 
# article from which it was obtained.                                        #
#                                                                            #
##############################################################################
data_1
_audit_creation_method     'manual edited SHELXL-2014/6.cif file'
_chemical_name_systematic
;
<i>N</i>,<i>N</i>-<i>cis</i>-(\h^2^-But-2-yne)carbonylbis[2-(4,4-dimethyl-\
4,5-dihydro-1,3-oxazol-2-yl)benzenethiolato]molybdenum(II)
;
_chemical_name_common
;
;
_chemical_formula_moiety     'C27 H30 Mo N2 O3 S2'
_chemical_formula_sum     'C27 H30 Mo N2 O3 S2'
_chemical_formula_iupac     '[Mo (C11 H12 N1 O1 S1)2 (C4 H6) (C1 O1)]'
_chemical_formula_weight     590.59
_chemical_melting_point     ?
_chemical_compound_source     'synthetical product'
_space_group_crystal_system     monoclinic
_space_group_name_H-M_alt     'P 21/n'
_space_group_name_Hall     '-P 2yn'
loop_
    _space_group_symop_operation_xyz
    'x, y, z'
    '-x+1/2, y+1/2, -z+1/2'
    '-x, -y, -z'
    'x-1/2, -y-1/2, z-1/2'
_cell_length_a     10.6159(5)
_cell_length_b     8.9300(4)
_cell_length_c     27.3801(12)
_cell_angle_alpha     90
_cell_angle_beta     96.189(2)
_cell_angle_gamma     90
_cell_volume     2580.5(2)
_cell_formula_units_Z     4
_cell_measurement_reflns_used     9935
_cell_measurement_theta_min     2.40
_cell_measurement_theta_max     35.75
_cell_measurement_temperature     100(2)
_exptl_crystal_description     'plate'
_exptl_crystal_colour     'green'
_exptl_crystal_size_max     0.18
_exptl_crystal_size_mid     0.18
_exptl_crystal_size_min     0.10
_exptl_crystal_density_diffrn     1.520
_exptl_crystal_density_meas     ?
_exptl_crystal_density_method     ?
_exptl_crystal_F_000     1216
_exptl_absorpt_coefficient_mu     0.702
_exptl_absorpt_correction_type     multi-scan
_exptl_absorpt_process_details
;
(SADABS; Bruker, 2013)
;
_exptl_absorpt_correction_T_min     0.884
_exptl_absorpt_correction_T_max     1.000
_diffrn_ambient_temperature     100(2)
_diffrn_radiation_type     'MoK\a'
_diffrn_radiation_wavelength     0.71073
_diffrn_radiation_source     'Incoatec microfocus sealed tube'
_diffrn_radiation_monochromator     'multilayer monochromator'
_diffrn_measurement_device_type     'Bruker APEXII CCD'
_diffrn_measurement_method     '\f and \w scans'
_diffrn_detector_area_resol_mean     ?
_diffrn_reflns_number     30042
_diffrn_reflns_av_R_equivalents     0.0294
_diffrn_reflns_av_unetI/netI     0.0374
_diffrn_reflns_theta_min     1.50
_diffrn_reflns_theta_max     35.00
_diffrn_reflns_theta_full     35.00
_diffrn_measured_fraction_theta_max     0.999
_diffrn_measured_fraction_theta_full     0.999
_diffrn_reflns_limit_h_min     -17
_diffrn_reflns_limit_h_max     17
_diffrn_reflns_limit_k_min     -14
_diffrn_reflns_limit_k_max     11
_diffrn_reflns_limit_l_min     -44
_diffrn_reflns_limit_l_max     42
_refine_special_details
;
 Refinement of F^2^ against ALL reflections.  The weighted R-factor wR and
 goodness of fit S are based on F^2^, conventional R-factors R are based
 on F, with F set to zero for negative F^2^. The threshold expression of
 F^2^ > 2sigma(F^2^) is used only for calculating R-factors(gt) etc. and is
 not relevant to the choice of reflections for refinement.  R-factors based
 on F^2^ are statistically about twice as large as those based on F, and R-
 factors based on ALL data will be even larger.
 The non-hydrogen atoms were refined with anisotropic displacement parameters
 without any constraints.
 The H atoms of the CH~2~ groups were put at positions with approx.
 tetrahedral angles and C-H distances of 0.99 \%A, and common isotropic
 displacement parameters were refined for the H atoms of the same group
 (AFIX 23 of SHELXL).
 The H atoms of the phenyl rings were put at the external bisectors of the
 C-C-C angles at C-H distances of 0.95 \%A and common isotropic displacement
 parameters were refined for the H atoms of the same ring
 (AFIX 43 of SHELXL).
 The H atoms of the methyl groups were refined with common isotropic
 displacement parameters for the H atoms of the same group and idealized
 geometries with tetrahedral angles, enabling rotations around the
 C-C bonds, and C-H distances of 0.98 \%A (AFIX 137 of SHELXL).
;
_reflns_number_total     11363
_reflns_number_gt     9549
_reflns_threshold_expression     'I > 2\s(I)'
_refine_ls_structure_factor_coef     Fsqd
_refine_ls_matrix_type     full
_refine_ls_R_factor_all     0.0377
_refine_ls_R_factor_gt     0.0284
_refine_ls_wR_factor_gt     0.0670
_refine_ls_wR_factor_ref     0.0709
_refine_ls_goodness_of_fit_ref     1.044
_refine_ls_restrained_S_all     1.044
_refine_ls_number_reflns     11363
_refine_ls_number_parameters     332
_refine_ls_number_restraints     0
_refine_ls_hydrogen_treatment     refU
_refine_ls_weighting_scheme     calc
_refine_ls_weighting_details
              'w=1/[\s^2^(Fo^2^)+(0.0331P)^2^+0.5019P] where P=(Fo^2^+2Fc^2^)/3'
_atom_sites_solution_hydrogens     geom
_atom_sites_solution_primary     direct
_atom_sites_solution_secondary     difmap
_refine_ls_shift/su_max     0.008
_refine_ls_shift/su_mean     0.000
_refine_diff_density_max     0.720
_refine_diff_density_min     -0.637
_refine_ls_extinction_method     none
_refine_ls_extinction_coef     ?
loop_
    _atom_type_symbol
    _atom_type_description
    _atom_type_scat_dispersion_real
    _atom_type_scat_dispersion_imag
    _atom_type_scat_source
    'C' 'C' 0.0033 0.0016
                         'International Tables Vol C Tables 4.2.6.8 and 6.1.1.4'
    'H' 'H' 0.0000 0.0000
                         'International Tables Vol C Tables 4.2.6.8 and 6.1.1.4'
    'Mo' 'Mo' -1.6832 0.6857
                         'International Tables Vol C Tables 4.2.6.8 and 6.1.1.4'
    'N' 'N' 0.0061 0.0033
                         'International Tables Vol C Tables 4.2.6.8 and 6.1.1.4'
    'O' 'O' 0.0106 0.0060
                         'International Tables Vol C Tables 4.2.6.8 and 6.1.1.4'
    'S' 'S' 0.1246 0.1234
                         'International Tables Vol C Tables 4.2.6.8 and 6.1.1.4'
_computing_data_collection
;
APEX2 (Bruker, 2013)
;
_computing_cell_refinement
;
SAINT (Bruker, 2013)
;
_computing_data_reduction
;
SAINT (Bruker, 2013)
;
_computing_structure_solution
;
SHELX97 (Sheldrick, 2008)
;
_computing_structure_refinement
;
SHELXL2014 (Sheldrick, 2015)
;
_computing_molecular_graphics
;
modified ORTEP (Johnson, 1965)
;
_computing_publication_material
;
SHELXL2014 (Sheldrick, 2015)
;
loop_
    _atom_site_type_symbol
    _atom_site_label
    _atom_site_fract_x
    _atom_site_fract_y
    _atom_site_fract_z
    _atom_site_U_iso_or_equiv
    _atom_site_adp_type
    _atom_site_calc_flag
    _atom_site_occupancy
    _atom_site_disorder_assembly
    _atom_site_disorder_group
    Mo Mo1 0.89263(2) 0.62618(2) 0.60957(2) 0.00748(3) Uani d 1 . .
    C C10 0.79768(14) 0.34484(15) 0.53122(5) 0.0169(2) Uani d 1 . .
    H H101 0.8405 0.3231 0.5020 0.032(3) Uiso calc 1 . .
    H H102 0.7171 0.3954 0.5213 0.032(3) Uiso calc 1 . .
    H H103 0.7816 0.2510 0.5480 0.032(3) Uiso calc 1 . .
    C C1 0.87961(12) 0.44360(14) 0.56508(4) 0.0118(2) Uani d 1 . .
    C C2 0.99846(12) 0.46043(14) 0.58069(4) 0.0116(2) Uani d 1 . .
    C C20 1.12488(14) 0.39396(16) 0.57708(6) 0.0196(3) Uani d 1 . .
    H H201 1.1150 0.2896 0.5663 0.065(5) Uiso calc 1 . .
    H H202 1.1748 0.3975 0.6093 0.065(5) Uiso calc 1 . .
    H H203 1.1685 0.4507 0.5533 0.065(5) Uiso calc 1 . .
    C C3 1.07172(12) 0.65704(14) 0.62980(4) 0.0117(2) Uani d 1 . .
    O O3 1.17882(9) 0.67813(12) 0.63972(4) 0.01788(19) Uani d 1 . .
    O O11 0.93259(10) 0.95082(11) 0.74208(3) 0.01669(18) Uani d 1 . .
    C C12 0.94202(12) 0.82783(14) 0.71368(4) 0.0116(2) Uani d 1 . .
    N N13 0.88974(10) 0.83507(11) 0.66865(3) 0.00967(17) Uani d 1 . .
    C C14 0.84945(12) 0.99714(13) 0.66127(4) 0.01058(19) Uani d 1 . .
    C C15 0.84074(13) 1.04622(14) 0.71414(4) 0.0151(2) Uani d 1 . .
    H H151 0.8632 1.1533 0.7188 0.015(3) Uiso calc 1 . .
    H H152 0.7545 1.0296 0.7237 0.015(3) Uiso calc 1 . .
    C C16 0.72358(12) 1.01441(14) 0.63024(5) 0.0140(2) Uani d 1 . .
    H H161 0.7321 0.9824 0.5965 0.024(3) Uiso calc 1 . .
    H H162 0.6973 1.1196 0.6302 0.024(3) Uiso calc 1 . .
    H H163 0.6597 0.9525 0.6439 0.024(3) Uiso calc 1 . .
    C C17 0.95572(13) 1.08459(15) 0.64041(5) 0.0162(2) Uani d 1 . .
    H H171 0.9662 1.0476 0.6074 0.023(3) Uiso calc 1 . .
    H H172 1.0350 1.0709 0.6618 0.023(3) Uiso calc 1 . .
    H H173 0.9339 1.1912 0.6387 0.023(3) Uiso calc 1 . .
    S S1 0.86588(3) 0.49578(3) 0.68722(2) 0.01150(6) Uani d 1 . .
    C C21 0.99285(12) 0.55484(14) 0.72917(4) 0.0120(2) Uani d 1 . .
    C C22 1.01709(12) 0.70709(14) 0.73914(4) 0.0122(2) Uani d 1 . .
    C C23 1.11465(13) 0.74917(17) 0.77533(4) 0.0175(2) Uani d 1 . .
    H H23 1.1303 0.8523 0.7821 0.028(3) Uiso calc 1 . .
    C C24 1.18814(15) 0.64158(18) 0.80126(5) 0.0225(3) Uani d 1 . .
    H H24 1.2544 0.6707 0.8255 0.028(3) Uiso calc 1 . .
    C C25 1.16465(15) 0.49087(18) 0.79168(5) 0.0225(3) Uani d 1 . .
    H H25 1.2149 0.4169 0.8095 0.028(3) Uiso calc 1 . .
    C C26 1.06824(14) 0.44795(16) 0.75624(5) 0.0178(2) Uani d 1 . .
    H H26 1.0529 0.3445 0.7502 0.028(3) Uiso calc 1 . .
    O O31 0.48698(9) 0.68836(11) 0.54235(3) 0.01576(18) Uani d 1 . .
    C C32 0.61444(11) 0.70736(13) 0.54906(4) 0.01009(19) Uani d 1 . .
    N N33 0.67394(10) 0.64237(11) 0.58729(4) 0.00932(17) Uani d 1 . .
    C C34 0.57211(11) 0.57021(14) 0.61487(4) 0.0110(2) Uani d 1 . .
    C C35 0.45570(12) 0.57671(16) 0.57686(5) 0.0154(2) Uani d 1 . .
    H H351 0.4402 0.4785 0.5605 0.022(3) Uiso calc 1 . .
    H H352 0.3794 0.6060 0.5924 0.022(3) Uiso calc 1 . .
    C C36 0.55298(13) 0.66662(15) 0.65962(5) 0.0155(2) Uani d 1 . .
    H H361 0.4919 0.6179 0.6788 0.019(3) Uiso calc 1 . .
    H H362 0.5207 0.7652 0.6487 0.019(3) Uiso calc 1 . .
    H H363 0.6341 0.6785 0.6800 0.019(3) Uiso calc 1 . .
    C C37 0.59886(13) 0.40709(14) 0.62857(5) 0.0148(2) Uani d 1 . .
    H H371 0.6322 0.3555 0.6011 0.029(3) Uiso calc 1 . .
    H H372 0.5202 0.3585 0.6358 0.029(3) Uiso calc 1 . .
    H H373 0.6614 0.4023 0.6576 0.029(3) Uiso calc 1 . .
    S S2 0.91487(3) 0.81414(3) 0.55017(2) 0.01031(5) Uani d 1 . .
    C C41 0.78108(11) 0.85979(13) 0.51004(4) 0.00942(19) Uani d 1 . .
    C C42 0.65755(12) 0.80444(13) 0.51052(4) 0.01027(19) Uani d 1 . .
    C C43 0.56414(13) 0.84871(15) 0.47232(5) 0.0155(2) Uani d 1 . .
    H H43 0.4802 0.8117 0.4722 0.020(2) Uiso calc 1 . .
    C C44 0.59196(14) 0.94420(16) 0.43528(5) 0.0184(2) Uani d 1 . .
    H H44 0.5284 0.9694 0.4095 0.020(2) Uiso calc 1 . .
    C C45 0.71325(13) 1.00322(15) 0.43593(5) 0.0159(2) Uani d 1 . .
    H H45 0.7324 1.0715 0.4112 0.020(2) Uiso calc 1 . .
    C C46 0.80578(13) 0.96192(14) 0.47282(4) 0.0128(2) Uani d 1 . .
    H H46 0.8883 1.0033 0.4732 0.020(2) Uiso calc 1 . .
loop_
    _atom_site_aniso_label
    _atom_site_aniso_U_11
    _atom_site_aniso_U_22
    _atom_site_aniso_U_33
    _atom_site_aniso_U_12
    _atom_site_aniso_U_13
    _atom_site_aniso_U_23
    Mo1 0.00739(4) 0.00758(4) 0.00757(4) 0.00003(3) 0.00130(3) -0.00047(3)
    C10 0.0187(6) 0.0167(6) 0.0149(5) -0.0037(5) 0.0000(4) -0.0055(4)
    C1 0.0156(6) 0.0095(5) 0.0105(4) -0.0010(4) 0.0020(4) -0.0013(4)
    C2 0.0134(5) 0.0106(5) 0.0113(4) 0.0013(4) 0.0036(4) -0.0019(4)
    C20 0.0141(6) 0.0183(6) 0.0274(7) 0.0035(5) 0.0063(5) -0.0073(5)
    C3 0.0134(5) 0.0110(5) 0.0108(4) 0.0002(4) 0.0021(4) -0.0020(4)
    O3 0.0106(4) 0.0223(5) 0.0205(4) -0.0016(4) 0.0008(3) -0.0043(4)
    O11 0.0243(5) 0.0138(4) 0.0110(4) 0.0063(4) -0.0023(3) -0.0052(3)
    C12 0.0127(5) 0.0112(5) 0.0109(4) 0.0016(4) 0.0015(4) -0.0021(4)
    N13 0.0106(4) 0.0086(4) 0.0098(4) 0.0009(3) 0.0011(3) -0.0003(3)
    C14 0.0123(5) 0.0082(4) 0.0112(4) 0.0011(4) 0.0011(4) -0.0010(4)
    C15 0.0205(6) 0.0119(5) 0.0128(5) 0.0063(5) 0.0011(4) -0.0017(4)
    C16 0.0137(6) 0.0118(5) 0.0163(5) 0.0027(4) 0.0003(4) 0.0010(4)
    C17 0.0171(6) 0.0118(5) 0.0201(6) -0.0038(5) 0.0042(5) -0.0016(4)
    S1 0.01297(13) 0.01097(12) 0.01060(11) -0.00069(10) 0.00153(9) 0.00193(9)
    C21 0.0122(5) 0.0142(5) 0.0096(4) 0.0022(4) 0.0019(4) 0.0015(4)
    C22 0.0125(5) 0.0143(5) 0.0096(4) 0.0031(4) 0.0007(4) 0.0000(4)
    C23 0.0178(6) 0.0204(6) 0.0134(5) 0.0033(5) -0.0031(4) -0.0033(4)
    C24 0.0200(7) 0.0277(7) 0.0179(6) 0.0063(6) -0.0065(5) -0.0030(5)
    C25 0.0229(7) 0.0256(7) 0.0177(6) 0.0096(6) -0.0042(5) 0.0049(5)
    C26 0.0204(6) 0.0161(6) 0.0165(5) 0.0041(5) -0.0003(5) 0.0038(4)
    O31 0.0087(4) 0.0192(5) 0.0189(4) -0.0033(3) -0.0008(3) 0.0071(3)
    C32 0.0088(5) 0.0101(5) 0.0114(4) -0.0017(4) 0.0012(4) -0.0012(4)
    N33 0.0087(4) 0.0090(4) 0.0104(4) -0.0010(3) 0.0020(3) 0.0002(3)
    C34 0.0090(5) 0.0118(5) 0.0127(5) -0.0022(4) 0.0028(4) 0.0011(4)
    C35 0.0103(5) 0.0175(6) 0.0182(5) -0.0040(5) 0.0006(4) 0.0063(4)
    C36 0.0167(6) 0.0152(5) 0.0156(5) -0.0013(5) 0.0070(4) 0.0005(4)
    C37 0.0146(6) 0.0099(5) 0.0201(5) -0.0026(4) 0.0022(4) 0.0028(4)
    S2 0.00911(12) 0.01204(12) 0.00983(11) -0.00215(10) 0.00123(9) 0.00168(9)
    C41 0.0105(5) 0.0092(5) 0.0089(4) -0.0001(4) 0.0023(4) -0.0009(3)
    C42 0.0112(5) 0.0099(5) 0.0096(4) -0.0012(4) 0.0006(4) 0.0003(4)
    C43 0.0142(6) 0.0170(6) 0.0145(5) -0.0014(4) -0.0017(4) 0.0030(4)
    C44 0.0177(6) 0.0207(6) 0.0157(5) -0.0007(5) -0.0030(4) 0.0066(5)
    C45 0.0191(6) 0.0155(6) 0.0131(5) -0.0001(5) 0.0020(4) 0.0047(4)
    C46 0.0147(6) 0.0126(5) 0.0116(5) -0.0009(4) 0.0030(4) 0.0019(4)
_geom_special_details
;
 All esds (except the esd in the dihedral angle between two l.s. planes)
 are estimated using the full covariance matrix.  The cell esds are taken
 into account individually in the estimation of esds in distances, angles
 and torsion angles; correlations between esds in cell parameters are only
 used when they are defined by crystal symmetry.  An approximate (isotropic)
 treatment of cell esds is used for estimating esds involving l.s. planes.
;
loop_
    _geom_bond_atom_site_label_1
    _geom_bond_atom_site_label_2
    _geom_bond_site_symmetry_2
    _geom_bond_distance
    _geom_bond_publ_flag
    Mo1 C1 . 2.0310(12) yes
    Mo1 C2 . 2.0664(12) yes
    Mo1 C3 . 1.9417(13) yes
    Mo1 N13 . 2.4715(10) yes
    Mo1 N33 . 2.3404(11) yes
    Mo1 S1 . 2.4673(3) yes
    Mo1 S2 . 2.3665(3) yes
    C1 C2 . 1.2965(18) yes
    C1 C10 . 1.4899(17) yes
    C10 H101 . 0.98 ?
    C10 H102 . 0.98 ?
    C10 H103 . 0.98 ?
    C2 C20 . 1.4804(19) yes
    C20 H201 . 0.98 ?
    C20 H202 . 0.98 ?
    C20 H203 . 0.98 ?
    C3 O3 . 1.1555(16) yes
    O11 C12 . 1.3558(15) ?
    O11 C15 . 1.4494(16) ?
    C12 N13 . 1.2978(15) ?
    C12 C22 . 1.4710(17) ?
    N13 C14 . 1.5166(15) ?
    C14 C16 . 1.5120(18) ?
    C14 C15 . 1.5247(16) ?
    C14 C17 . 1.5322(18) ?
    C15 H151 . 0.99 ?
    C15 H152 . 0.99 ?
    C16 H161 . 0.98 ?
    C16 H162 . 0.98 ?
    C16 H163 . 0.98 ?
    C17 H171 . 0.98 ?
    C17 H172 . 0.98 ?
    C17 H173 . 0.98 ?
    S1 C21 . 1.7551(13) yes
    C21 C26 . 1.4046(18) ?
    C21 C22 . 1.4051(18) ?
    C22 C23 . 1.4052(18) ?
    C23 C24 . 1.384(2) ?
    C23 H23 . 0.95 ?
    C24 C25 . 1.389(2) ?
    C24 H24 . 0.95 ?
    C25 C26 . 1.386(2) ?
    C25 H25 . 0.95 ?
    C26 H26 . 0.95 ?
    O31 C32 . 1.3564(15) ?
    O31 C35 . 1.4370(15) ?
    C32 N33 . 1.2996(15) ?
    C32 C42 . 1.4759(16) ?
    N33 C34 . 1.5264(15) ?
    C34 C37 . 1.5233(18) ?
    C34 C35 . 1.5285(18) ?
    C34 C36 . 1.5288(17) ?
    C35 H351 . 0.99 ?
    C35 H352 . 0.99 ?
    C36 H361 . 0.98 ?
    C36 H362 . 0.98 ?
    C36 H363 . 0.98 ?
    C37 H371 . 0.98 ?
    C37 H372 . 0.98 ?
    C37 H373 . 0.98 ?
    S2 C41 . 1.7477(12) yes
    C41 C42 . 1.4029(17) ?
    C41 C46 . 1.4131(16) ?
    C42 C43 . 1.4177(17) ?
    C43 C44 . 1.3811(18) ?
    C43 H43 . 0.95 ?
    C44 C45 . 1.390(2) ?
    C44 H44 . 0.95 ?
    C45 C46 . 1.3810(18) ?
    C45 H45 . 0.95 ?
    C46 H46 . 0.95 ?
loop_
    _geom_angle_atom_site_label_1
    _geom_angle_atom_site_label_2
    _geom_angle_atom_site_label_3
    _geom_angle_site_symmetry_1
    _geom_angle_site_symmetry_3
    _geom_angle
    _geom_angle_publ_flag
    N13 Mo1 N33 . . 92.41(3) yes
    S1 Mo1 S2 . . 162.979(11) yes
    C1 Mo1 N13 . . 173.53(4) yes
    C2 Mo1 N13 . . 146.80(4) yes
    C3 Mo1 N33 . . 168.19(4) yes
    C3 Mo1 C1 . . 106.63(5) ?
    C3 Mo1 C2 . . 69.81(5) ?
    C1 Mo1 C2 . . 36.88(5) ?
    C1 Mo1 N33 . . 83.79(4) ?
    C2 Mo1 N33 . . 120.63(4) ?
    C3 Mo1 S2 . . 85.88(4) ?
    C1 Mo1 S2 . . 99.36(3) ?
    C2 Mo1 S2 . . 98.42(3) ?
    N33 Mo1 S2 . . 86.95(3) ?
    C3 Mo1 S1 . . 91.22(4) ?
    C1 Mo1 S1 . . 97.54(3) ?
    C2 Mo1 S1 . . 96.29(3) ?
    N33 Mo1 S1 . . 92.90(2) ?
    C3 Mo1 N13 . . 77.70(4) ?
    S2 Mo1 N13 . . 85.62(2) ?
    S1 Mo1 N13 . . 77.38(2) ?
    C1 C10 H101 . . 109.5 ?
    C1 C10 H102 . . 109.5 ?
    H101 C10 H102 . . 109.5 ?
    C1 C10 H103 . . 109.5 ?
    H101 C10 H103 . . 109.5 ?
    H102 C10 H103 . . 109.5 ?
    C2 C1 C10 . . 139.10(12) yes
    C2 C1 Mo1 . . 73.04(7) ?
    C10 C1 Mo1 . . 147.76(10) ?
    C1 C2 C20 . . 142.05(12) yes
    C1 C2 Mo1 . . 70.08(7) ?
    C20 C2 Mo1 . . 147.87(10) ?
    C2 C20 H201 . . 109.5 ?
    C2 C20 H202 . . 109.5 ?
    H201 C20 H202 . . 109.5 ?
    C2 C20 H203 . . 109.5 ?
    H201 C20 H203 . . 109.5 ?
    H202 C20 H203 . . 109.5 ?
    Mo1 C3 O3 . . 176.84(11) yes
    C12 O11 C15 . . 105.09(9) ?
    N13 C12 O11 . . 117.01(11) ?
    N13 C12 C22 . . 129.87(11) ?
    O11 C12 C22 . . 113.06(10) ?
    C12 N13 C14 . . 105.05(9) yes
    C12 N13 Mo1 . . 123.36(8) yes
    C14 N13 Mo1 . . 131.02(7) yes
    C16 C14 N13 . . 113.06(10) ?
    C16 C14 C15 . . 111.33(10) ?
    N13 C14 C15 . . 101.12(9) ?
    C16 C14 C17 . . 112.34(10) ?
    N13 C14 C17 . . 109.12(10) ?
    C15 C14 C17 . . 109.25(10) ?
    O11 C15 C14 . . 103.06(9) ?
    O11 C15 H151 . . 111.2 ?
    C14 C15 H151 . . 111.2 ?
    O11 C15 H152 . . 111.2 ?
    C14 C15 H152 . . 111.2 ?
    H151 C15 H152 . . 109.1 ?
    C14 C16 H161 . . 109.5 ?
    C14 C16 H162 . . 109.5 ?
    H161 C16 H162 . . 109.5 ?
    C14 C16 H163 . . 109.5 ?
    H161 C16 H163 . . 109.5 ?
    H162 C16 H163 . . 109.5 ?
    C14 C17 H171 . . 109.5 ?
    C14 C17 H172 . . 109.5 ?
    H171 C17 H172 . . 109.5 ?
    C14 C17 H173 . . 109.5 ?
    H171 C17 H173 . . 109.5 ?
    H172 C17 H173 . . 109.5 ?
    C21 S1 Mo1 . . 105.69(4) yes
    C26 C21 C22 . . 118.23(12) ?
    C26 C21 S1 . . 119.66(10) ?
    C22 C21 S1 . . 121.97(9) ?
    C21 C22 C23 . . 120.09(11) ?
    C21 C22 C12 . . 122.60(11) ?
    C23 C22 C12 . . 117.30(12) ?
    C24 C23 C22 . . 120.52(13) ?
    C24 C23 H23 . . 119.7 ?
    C22 C23 H23 . . 119.7 ?
    C23 C24 C25 . . 119.73(13) ?
    C23 C24 H24 . . 120.1 ?
    C25 C24 H24 . . 120.1 ?
    C26 C25 C24 . . 120.28(13) ?
    C26 C25 H25 . . 119.9 ?
    C24 C25 H25 . . 119.9 ?
    C25 C26 C21 . . 121.14(13) ?
    C25 C26 H26 . . 119.4 ?
    C21 C26 H26 . . 119.4 ?
    C32 O31 C35 . . 107.19(9) ?
    N33 C32 O31 . . 116.38(10) ?
    N33 C32 C42 . . 132.61(11) ?
    O31 C32 C42 . . 110.99(10) ?
    C32 N33 C34 . . 106.17(10) yes
    C32 N33 Mo1 . . 128.30(8) yes
    C34 N33 Mo1 . . 125.49(7) yes
    C37 C34 N33 . . 113.73(10) ?
    C37 C34 C35 . . 108.63(10) ?
    N33 C34 C35 . . 102.17(9) ?
    C37 C34 C36 . . 112.24(10) ?
    N33 C34 C36 . . 108.73(10) ?
    C35 C34 C36 . . 110.91(11) ?
    O31 C35 C34 . . 104.29(10) ?
    O31 C35 H351 . . 110.9 ?
    C34 C35 H351 . . 110.9 ?
    O31 C35 H352 . . 110.9 ?
    C34 C35 H352 . . 110.9 ?
    H351 C35 H352 . . 108.9 ?
    C34 C36 H361 . . 109.5 ?
    C34 C36 H362 . . 109.5 ?
    H361 C36 H362 . . 109.5 ?
    C34 C36 H363 . . 109.5 ?
    H361 C36 H363 . . 109.5 ?
    H362 C36 H363 . . 109.5 ?
    C34 C37 H371 . . 109.5 ?
    C34 C37 H372 . . 109.5 ?
    H371 C37 H372 . . 109.5 ?
    C34 C37 H373 . . 109.5 ?
    H371 C37 H373 . . 109.5 ?
    H372 C37 H373 . . 109.5 ?
    C41 S2 Mo1 . . 117.58(4) yes
    C42 C41 C46 . . 118.72(11) ?
    C42 C41 S2 . . 127.52(9) ?
    C46 C41 S2 . . 113.74(9) ?
    C41 C42 C43 . . 118.36(11) ?
    C41 C42 C32 . . 125.16(11) ?
    C43 C42 C32 . . 116.43(11) ?
    C44 C43 C42 . . 121.73(12) ?
    C44 C43 H43 . . 119.1 ?
    C42 C43 H43 . . 119.1 ?
    C43 C44 C45 . . 119.73(12) ?
    C43 C44 H44 . . 120.1 ?
    C45 C44 H44 . . 120.1 ?
    C46 C45 C44 . . 119.55(12) ?
    C46 C45 H45 . . 120.2 ?
    C44 C45 H45 . . 120.2 ?
    C45 C46 C41 . . 121.81(12) ?
    C45 C46 H46 . . 119.1 ?
    C41 C46 H46 . . 119.1 ?
loop_
    _geom_torsion_atom_site_label_1
    _geom_torsion_atom_site_label_2
    _geom_torsion_atom_site_label_3
    _geom_torsion_atom_site_label_4
    _geom_torsion_site_symmetry_1
    _geom_torsion_site_symmetry_2
    _geom_torsion_site_symmetry_3
    _geom_torsion_site_symmetry_4
    _geom_torsion
    _geom_torsion_publ_flag
    C1 C2 Mo1 C3 . . . . -176.82(9) yes
    C10 C1 C2 C20 . . . . -2.9(3) yes
    Mo1 C1 C2 C20 . . . . -179.67(19) yes
    Mo1 C2 C1 C10 . . . . 176.81(17) yes
    C15 O11 C12 N13 . . . . 11.37(15) ?
    C15 O11 C12 C22 . . . . -171.33(11) ?
    O11 C12 N13 C14 . . . . 8.08(15) ?
    C22 C12 N13 C14 . . . . -168.70(13) ?
    O11 C12 N13 Mo1 . . . . -179.70(8) ?
    C22 C12 N13 Mo1 . . . . 3.52(19) ?
    C12 N13 C14 C16 . . . . -141.83(11) ?
    Mo1 N13 C14 C16 . . . . 46.79(14) ?
    C12 N13 C14 C15 . . . . -22.71(13) ?
    Mo1 N13 C14 C15 . . . . 165.91(8) ?
    C12 N13 C14 C17 . . . . 92.37(12) ?
    Mo1 N13 C14 C17 . . . . -79.01(12) ?
    C12 O11 C15 C14 . . . . -25.04(13) ?
    C16 C14 C15 O11 . . . . 148.99(11) ?
    N13 C14 C15 O11 . . . . 28.64(12) ?
    C17 C14 C15 O11 . . . . -86.35(12) ?
    Mo1 S1 C21 C26 . . . . -129.28(10) ?
    Mo1 S1 C21 C22 . . . . 55.02(10) ?
    C26 C21 C22 C23 . . . . 0.06(18) ?
    S1 C21 C22 C23 . . . . 175.83(10) ?
    C26 C21 C22 C12 . . . . -178.65(12) ?
    S1 C21 C22 C12 . . . . -2.89(16) ?
    N13 C12 C22 C21 . . . . -34.6(2) ?
    O11 C12 C22 C21 . . . . 148.52(12) ?
    N13 C12 C22 C23 . . . . 146.65(14) ?
    O11 C12 C22 C23 . . . . -30.23(16) ?
    C21 C22 C23 C24 . . . . 0.4(2) ?
    C12 C22 C23 C24 . . . . 179.16(13) ?
    C22 C23 C24 C25 . . . . -0.5(2) ?
    C23 C24 C25 C26 . . . . 0.1(2) ?
    C24 C25 C26 C21 . . . . 0.3(2) ?
    C22 C21 C26 C25 . . . . -0.4(2) ?
    S1 C21 C26 C25 . . . . -176.27(11) ?
    C35 O31 C32 N33 . . . . -9.48(15) ?
    C35 O31 C32 C42 . . . . 171.98(10) ?
    O31 C32 N33 C34 . . . . -3.53(14) ?
    C42 C32 N33 C34 . . . . 174.63(12) ?
    O31 C32 N33 Mo1 . . . . 174.03(8) ?
    C42 C32 N33 Mo1 . . . . -7.82(19) ?
    C32 N33 C34 C37 . . . . 130.83(11) ?
    Mo1 N33 C34 C37 . . . . -46.81(13) ?
    C32 N33 C34 C35 . . . . 13.97(12) ?
    Mo1 N33 C34 C35 . . . . -163.67(8) ?
    C32 N33 C34 C36 . . . . -103.33(11) ?
    Mo1 N33 C34 C36 . . . . 79.03(11) ?
    C32 O31 C35 C34 . . . . 17.70(13) ?
    C37 C34 C35 O31 . . . . -139.33(11) ?
    N33 C34 C35 O31 . . . . -18.86(12) ?
    C36 C34 C35 O31 . . . . 96.87(12) ?
    Mo1 S2 C41 C42 . . . . 4.37(12) ?
    Mo1 S2 C41 C46 . . . . -174.05(7) ?
    C46 C41 C42 C43 . . . . 2.65(17) ?
    S2 C41 C42 C43 . . . . -175.70(9) ?
    C46 C41 C42 C32 . . . . -174.71(11) ?
    S2 C41 C42 C32 . . . . 6.94(18) ?
    N33 C32 C42 C41 . . . . -5.9(2) ?
    O31 C32 C42 C41 . . . . 172.29(11) ?
    N33 C32 C42 C43 . . . . 176.66(13) ?
    O31 C32 C42 C43 . . . . -5.11(15) ?
    C41 C42 C43 C44 . . . . -0.19(19) ?
    C32 C42 C43 C44 . . . . 177.40(12) ?
    C42 C43 C44 C45 . . . . -2.2(2) ?
    C43 C44 C45 C46 . . . . 2.0(2) ?
    C44 C45 C46 C41 . . . . 0.5(2) ?
    C42 C41 C46 C45 . . . . -2.86(18) ?
    S2 C41 C46 C45 . . . . 175.71(10) ?
_shelx_space_group_comment
;
The symmetry employed for this shelxl refinement is uniquely defined
by the following loop, which should always be used as a source of
symmetry information in preference to the above space-group names.
They are only intended as comments.
;
_shelx_estimated_absorpt_T_min     0.884
_shelx_estimated_absorpt_T_max     0.933
_shelx_hkl_file
;
   1   0   0   -0.02    0.05
   2   0   0  173.72    3.96
   3   0   0   -0.01    0.08
   4   0   0  397.99    9.05
   5   0   0    0.19    0.11
   6   0   0   36.32    1.09
   7   0   0    0.10    0.11
   8   0   0   13.28    0.61
   9   0   0    0.01    0.15
  10   0   0   56.31    1.75
  11   0   0    0.72    0.25
  12   0   0    0.88    0.30
  13   0   0    0.45    0.26
  14   0   0    4.29    0.56
  15   0   0    0.16    0.28
  16   0   0    0.08    0.09
  17   0   0   -0.17    0.55
   0  -1   0    0.20    0.06
   1  -1   0   57.38    1.37
  -1  -1   0   60.30    1.31
   1   1   0   55.45    1.35
   2  -1   0   25.35    0.69
  -2  -1   0   25.80    0.59
   2   1   0   24.31    0.66
   3  -1   0   94.87    2.31
  -3  -1   0   97.01    2.17
   3   1   0   95.99    2.28
   4  -1   0  108.91    2.57
   4   1   0  101.63    2.53
   5  -1   0   14.93    0.57
   5   1   0   16.55    0.57
   6  -1   0   37.30    1.10
   6   1   0   33.72    1.05
   7  -1   0   22.51    0.82
   7   1   0   21.88    0.78
   8  -1   0   68.61    1.94
   8   1   0   67.82    1.90
   9  -1   0   75.13    2.12
   9   1   0   72.37    2.07
  10  -1   0    7.56    0.53
  10   1   0    8.27    0.53
  11  -1   0   -0.04    0.19
  11   1   0    0.18    0.19
  12  -1   0   16.18    0.87
  12   1   0   14.67    0.80
  13  -1   0    5.69    0.60
  13   1   0    5.45    0.58
  14  -1   0    2.92    0.50
  14   1   0    3.27    0.49
  15  -1   0    0.29    0.30
  15   1   0   -0.33    0.27
  16  -1   0    2.18    0.49
  17  -1   0    5.65    0.88
  17  -1   0    4.49    1.00
   0  -2   0  105.41    2.47
   1  -2   0    2.81    0.18
   1   2   0    2.63    0.16
   2  -2   0   16.16    0.52
  -2  -2   0   15.93    0.41
   2   2   0   16.07    0.49
  -3  -2   0   28.12    0.66
   3  -2   0   25.60    0.80
   3   2   0   28.64    0.78
   4  -2   0    0.99    0.17
  -4  -2   0    0.87    0.06
   4   2   0    0.85    0.14
   5  -2   0   30.81    0.97
  -5  -2   0   30.65    0.75
   5   2   0   30.77    0.92
   6  -2   0    4.52    0.34
   6   2   0    4.52    0.29
   7  -2   0   55.59    1.65
   7   2   0   57.79    1.59
   8  -2   0    2.90    0.35
   8   2   0    3.87    0.37
   9  -2   0    5.60    0.45
   9   2   0    5.36    0.41
  10  -2   0    7.04    0.53
  10   2   0    7.90    0.52
  11  -2   0   21.46    0.98
  11   2   0   22.65    0.96
  12  -2   0    3.66    0.49
  12   2   0    5.06    0.53
  13  -2   0    3.91    0.55
  13   2   0    4.86    0.55
  14  -2   0    5.45    0.66
  14   2   0    7.07    0.67
  15  -2   0   17.73    1.06
  15   2   0   19.33    1.13
  16  -2   0    0.47    0.38
  16   2   0    0.68    0.45
  16   2   0    0.35    0.34
  17   2   0   13.15    1.05
   0  -3   0   -0.12    0.08
   1  -3   0   10.01    0.39
   1   3   0    9.71    0.38
   2  -3   0  104.70    2.65
  -2  -3   0  110.20    2.53
   2   3   0  106.00    2.62
   2   3   0  115.29    2.47
  -3  -3   0   14.52    0.39
   3  -3   0   14.15    0.54
   3   3   0   13.31    0.49
   4  -3   0    4.81    0.31
  -4  -3   0    4.53    0.17
   4   3   0    4.98    0.29
   5  -3   0    4.49    0.34
  -5  -3   0    5.07    0.17
   5   3   0    5.12    0.31
  -6  -3   0   22.15    0.56
   6  -3   0   21.90    0.83
   6   3   0   21.58    0.76
   7  -3   0    0.71    0.21
   7   3   0    0.54    0.16
   8  -3   0   18.23    0.82
   8   3   0   18.10    0.73
   9  -3   0    0.02    0.18
   9   3   0    0.05    0.16
  10  -3   0   16.12    0.84
  10   3   0   18.53    0.80
  11  -3   0    7.74    0.60
  11   3   0    7.39    0.54
  12  -3   0   19.07    1.00
  12   3   0   19.21    0.91
  13  -3   0   17.26    0.99
  13   3   0   17.64    0.89
  14  -3   0    0.09    0.31
  14   3   0    0.71    0.37
  15  -3   0    4.57    0.66
  15   3   0    5.07    0.64
  15   3   0    5.73    0.74
  16  -3   0   13.54    0.99
  16   3   0   12.43    1.11
   0  -4   0   80.16    2.04
  -1  -4   0   33.17    1.00
   1  -4   0   34.36    1.00
  -2  -4   0   14.25    0.45
   2  -4   0   14.23    0.56
   2   4   0   14.09    0.53
  -3  -4   0    4.35    0.19
   3  -4   0    4.39    0.31
   3   4   0    4.34    0.29
  -4  -4   0   41.92    1.04
   4  -4   0   39.21    1.25
   4   4   0   43.53    1.21
   4   4   0   43.31    1.08
  -5  -4   0    6.33    0.22
   5  -4   0    6.26    0.41
   5   4   0    5.89    0.35
  -6  -4   0   61.54    1.47
   6  -4   0   64.98    1.85
   6   4   0   61.40    1.72
   7  -4   0    2.99    0.37
   7   4   0    4.14    0.38
   8  -4   0    0.09    0.18
   8   4   0    0.16    0.15
   9  -4   0    4.12    0.48
   9   4   0    4.12    0.42
  10  -4   0   42.68    1.55
  10   4   0   43.96    1.44
  11  -4   0    3.58    0.51
  11   4   0    3.84    0.44
  12  -4   0    0.27    0.27
  12   4   0    0.67    0.26
  12   4   0    0.27    0.25
  13  -4   0    1.33    0.44
  13   4   0    1.75    0.37
  13   4   0    2.28    0.48
  14  -4   0   39.10    1.66
  14   4   0   39.68    1.59
  15  -4   0    9.61    0.95
  15   4   0    9.84    0.81
  16  -4   0    0.00    0.41
   0  -5   0    0.20    0.12
   1  -5   0   19.28    0.71
  -1  -5   0   18.70    0.71
  -2  -5   0   53.23    1.36
   2  -5   0   52.73    1.51
   3  -5   0    0.24    0.15
  -3  -5   0    0.37    0.09
   3   5   0    0.19    0.13
  -4  -5   0   28.54    0.77
   4  -5   0   27.63    0.98
   4   5   0   28.27    0.93
   5  -5   0   91.13    2.47
  -5  -5   0   90.63    2.14
   5   5   0   90.45    2.37
   6  -5   0   98.19    2.71
  -6  -5   0  101.67    2.32
   6   5   0   97.97    2.59
   7  -5   0    4.36    0.48
   7   5   0    5.01    0.39
   8  -5   0   31.47    1.24
   8   5   0   34.48    1.15
   9  -5   0   24.47    1.08
   9   5   0   23.15    0.93
  10  -5   0   24.84    1.13
  10   5   0   23.57    0.98
  11  -5   0   21.00    1.06
  11   5   0   20.05    0.93
  11   5   0   20.93    0.96
  12  -5   0   18.61    1.08
  12   5   0   20.09    1.10
  12   5   0   18.65    0.90
  13  -5   0    5.54    0.71
  13   5   0    6.62    0.73
  14  -5   0    1.28    0.43
  14   5   0    1.02    0.36
  15  -5   0    5.75    0.79
  16  -5   0    7.80    0.95
   0  -6   0  128.95    2.86
   0  -6   0  119.14    3.15
  -1  -6   0   47.94    1.42
   1  -6   0   45.88    1.41
   2  -6   0    8.55    0.50
  -2  -6   0    9.28    0.50
  -2  -6   0    8.66    0.38
   3  -6   0  111.38    2.96
  -3  -6   0  114.70    2.72
  -4  -6   0    7.99    0.33
   4  -6   0    6.79    0.46
   4   6   0    8.59    0.48
  -5  -6   0    5.24    0.26
   5  -6   0    4.59    0.46
   5   6   0    5.69    0.41
   6  -6   0    1.21    0.27
   6   6   0    1.37    0.26
   7  -6   0   41.01    1.45
   7   6   0   38.84    1.30
   8  -6   0    0.66    0.26
   8   6   0    0.59    0.21
   9  -6   0    3.40    0.48
   9   6   0    2.23    0.34
  10  -6   0    0.13    0.23
  10   6   0    0.18    0.20
  11  -6   0   25.86    1.24
  11   6   0   23.19    1.03
  12  -6   0    0.48    0.38
  13  -6   0   22.75    1.25
  13   6   0   17.53    0.94
  14  -6   0    3.68    0.61
  15  -6   0    4.47    0.70
   0  -7   0    0.18    0.16
  -1  -7   0   57.73    1.75
   1  -7   0   59.95    1.77
  -2  -7   0   21.58    0.73
   2  -7   0   22.97    0.90
  -2  -7   0   21.15    0.88
   3  -7   0   16.52    0.75
  -3  -7   0   14.97    0.74
  -3  -7   0   15.74    0.57
  -4  -7   0    2.50    0.23
   4  -7   0    2.72    0.37
  -5  -7   0   49.07    1.28
   5  -7   0   48.91    1.62
   5   7   0   47.44    1.51
   6  -7   0   26.85    1.13
   6   7   0   29.72    1.07
   7  -7   0    4.66    0.54
   7   7   0    3.21    0.40
   8  -7   0    0.72    0.31
   8   7   0    0.71    0.25
   9  -7   0   13.09    0.87
   9   7   0   13.99    0.74
  10  -7   0    5.98    0.68
  10   7   0    5.38    0.53
  11  -7   0    0.29    0.33
  11   7   0    0.15    0.25
  12  -7   0    7.86    0.84
  12   7   0    7.53    0.63
  13  -7   0    7.47    0.86
  14  -7   0    1.29    0.47
  15  -7   0    0.78    0.53
   0  -8   0   10.27    0.61
   1  -8   0    3.67    0.43
  -1  -8   0    3.62    0.42
  -1  -8   0    4.19    0.33
  -2  -8   0   23.45    0.81
   2  -8   0   23.87    1.00
  -2  -8   0   24.33    0.99
  -3  -8   0    2.05    0.24
  -3  -8   0    1.49    0.30
   3  -8   0    0.95    0.26
  -4  -8   0   50.77    1.70
   4  -8   0   51.25    1.71
  -4  -8   0   51.59    1.40
   5  -8   0    0.21    0.20
  -5  -8   0    0.34    0.15
   6  -8   0    0.68    0.30
   7  -8   0    0.29    0.26
   7   8   0    0.62    0.24
   8  -8   0   41.03    1.61
   8   8   0   37.12    1.37
   9  -8   0    1.67    0.43
   9   8   0    1.11    0.31
  10  -8   0    6.62    0.74
  10   8   0    7.99    0.61
  11  -8   0    0.11    0.31
  11   8   0    0.62    0.31
  12  -8   0   20.71    1.25
  13  -8   0    3.53    0.65
  14  -8   0   14.18    1.18
   0  -9   0    0.02    0.19
  -1  -9   0   32.01    1.22
  -1  -9   0   30.44    1.04
   1  -9   0   29.50    1.21
   2  -9   0    5.60    0.57
  -2  -9   0    6.36    0.61
  -2  -9   0    6.74    0.43
   3  -9   0   11.69    0.72
  -3  -9   0   11.58    0.71
  -3  -9   0   12.07    0.55
  -4  -9   0    0.29    0.23
  -4  -9   0    0.07    0.14
   4  -9   0    0.37    0.26
  -5  -9   0   26.36    1.16
   5  -9   0   23.81    1.13
   6  -9   0    6.11    0.65
   7  -9   0    0.02    0.22
   8  -9   0    3.88    0.59
   9  -9   0    8.63    0.88
  10  -9   0   10.18    0.97
  11  -9   0    0.36    0.35
  12  -9   0    5.83    0.83
  13  -9   0    3.37    0.65
   0 -10   0    0.10    0.20
   0 -10   0    0.20    0.19
   1 -10   0   29.82    1.26
  -1 -10   0   31.13    1.09
  -1 -10   0   30.17    1.27
   2 -10   0    0.73    0.30
  -2 -10   0    0.63    0.28
  -2 -10   0    0.32    0.19
   3 -10   0   51.44    1.79
  -3 -10   0   46.46    1.41
  -3 -10   0   45.38    1.70
  -4 -10   0    3.40    0.33
   4 -10   0    2.47    0.47
  -4 -10   0    3.04    0.48
  -5 -10   0    1.81    0.43
   5 -10   0    1.28    0.37
  -6 -10   0    1.46    0.42
   6 -10   0    1.30    0.43
   7 -10   0   40.29    1.69
  -7 -10   0   40.87    1.69
   8 -10   0    5.67    0.73
   9 -10   0    5.14    0.73
  10 -10   0    1.87    0.57
  11 -10   0   11.73    1.12
  11 -10   0   12.39    1.30
  12 -10   0    0.44    0.51
  12 -10   0    0.81    0.51
   0 -11   0    0.30    0.24
   0 -11   0   -0.27    0.24
  -1 -11   0   31.53    1.14
   1 -11   0   30.35    1.19
   1 -11   0   30.98    1.37
  -1 -11   0   30.67    1.37
   2 -11   0   21.10    1.12
  -2 -11   0   21.54    1.11
  -2 -11   0   20.28    0.85
   2 -11   0   20.47    0.94
  -3 -11   0    6.54    0.47
  -3 -11   0    6.57    0.71
   3 -11   0    7.76    0.78
  -4 -11   0    2.43    0.50
   4 -11   0    1.96    0.46
   5 -11   0   32.54    1.48
  -5 -11   0   33.02    1.48
  -6 -11   0    1.26    0.41
   6 -11   0    1.04    0.40
   7 -11   0    2.16    0.51
  -7 -11   0    2.84    0.58
   8 -11   0   11.92    1.10
  -8 -11   0   10.75    0.91
   9 -11   0   13.99    1.05
  -9 -11   0   12.57    1.18
  10 -11   0    0.00    0.47
 -10 -11   0    0.28    0.45
  11 -11   0   11.45    1.14
   0 -12   0    4.50    0.62
   0 -12   0    5.72    0.57
   1 -12   0    0.84    0.35
   1 -12   0    0.49    0.30
  -1 -12   0   -0.08    0.22
  -1 -12   0    0.35    0.32
  -2 -12   0    1.97    0.46
   2 -12   0    1.34    0.38
   2 -12   0    1.67    0.38
  -2 -12   0    1.25    0.30
   3 -12   0    4.11    0.55
  -3 -12   0    6.57    0.77
   3 -12   0    5.05    0.68
  -4 -12   0    4.55    0.69
   4 -12   0    4.47    0.65
  -5 -12   0   -0.18    0.33
   5 -12   0    0.39    0.38
   6 -12   0    1.20    0.45
  -6 -12   0    1.58    0.46
   7 -12   0   -0.28    0.32
  -7 -12   0    0.38    0.36
   8 -12   0    7.85    0.97
  -8 -12   0    7.98    0.97
   9 -12   0   -0.19    0.37
  -9 -12   0   -0.16    0.39
   0 -13   0    0.00    0.29
   0 -13   0    0.49    0.34
   1 -13   0    2.02    0.41
   1 -13   0    1.67    0.51
  -1 -13   0    0.60    0.40
  -1 -13   0    2.19    0.42
  -2 -13   0    0.97    0.44
   2 -13   0    0.92    0.37
   2 -13   0    1.99    0.53
   3 -13   0    0.04    0.39
   3 -13   0   -0.05    0.29
  -3 -13   0    0.14    0.32
   4 -13   0    1.21    0.41
   4 -13   0    1.19    0.48
  -4 -13   0    1.95    0.57
   5 -13   0    3.39    0.55
   5 -13   0    2.63    0.58
  -5 -13   0    2.52    0.63
   6 -13   0    1.31    0.42
  -6 -13   0    1.78    0.57
   6 -13   0    1.49    0.53
   7 -13   0    1.40    0.54
   7 -13   0    1.06    0.40
  -7 -13   0    1.56    0.58
   8 -13   0    2.13    0.51
  -8 -13   0    1.77    0.58
   8 -13   0    1.30    0.62
   0 -14   0    2.64    0.63
   0 -14   0    2.95    0.52
   1 -14   0    4.87    0.76
  -1 -14   0    4.65    0.77
   1 -14   0    5.08    0.63
   2 -14   0    1.28    0.47
   2 -14   0    0.85    0.40
  -2 -14   0    0.59    0.40
   3 -14   0   12.86    0.88
  -3 -14   0   13.65    1.13
   3 -14   0   12.85    1.04
   4 -14   0   -0.04    0.38
  -4 -14   0   -0.27    0.40
   4 -14   0    0.31    0.46
   5 -14   0    1.96    0.59
  -5 -14   0    2.43    0.63
   5 -14   0    1.21    0.50
  17   0  -1    6.37    0.76
  17   0  -1    7.39    1.02
  16   0  -1   -0.35    0.33
  15   0  -1    0.13    0.29
  14   0  -1    0.27    0.25
  13   0  -1    8.57    0.64
  12   0  -1   -0.05    0.20
  11   0  -1   -0.07    0.21
  10   0  -1   -0.09    0.16
   9   0  -1   33.99    1.16
   8   0  -1    0.05    0.13
   7   0  -1   66.93    1.82
   6   0  -1   -0.12    0.09
   5   0  -1   71.62    1.83
   4   0  -1   -0.07    0.07
   3   0  -1  636.01   14.26
   2   0  -1    0.05    0.06
   1   0  -1   11.30    0.29
   1   0   1  575.18   12.41
  -1   0  -1  532.41   12.41
   2   0   1   -0.04    0.06
  -2   0  -1   -0.05    0.05
   3   0   1   43.85    1.14
   4   0   1   -0.04    0.08
   5   0   1  159.41    3.81
   6   0   1   -0.05    0.10
   7   0   1   79.15    2.12
   8   0   1    0.04    0.14
   9   0   1   66.14    1.93
  10   0   1   -0.01    0.16
  11   0   1   26.56    1.09
  12   0   1   -0.21    0.22
  13   0   1   11.30    0.76
  14   0   1    0.20    0.28
  15   0   1    4.93    0.62
  16   0   1   -0.39    0.31
  17   0   1    3.43    0.63
  17  -1  -1    1.17    0.57
  16   1  -1    9.16    0.76
  15  -1  -1    5.27    0.63
  15   1  -1    5.40    0.61
  14  -1  -1    2.78    0.47
  14   1  -1    3.51    0.49
  13  -1  -1   -0.04    0.23
  13   1  -1    0.04    0.24
  12  -1  -1   14.00    0.82
  12   1  -1   15.52    0.80
  11  -1  -1   22.61    0.98
  11   1  -1   20.83    0.91
  10  -1  -1   11.98    0.66
  10   1  -1   12.31    0.63
   9  -1  -1    1.22    0.26
   9   1  -1    0.89    0.22
   8  -1  -1   60.36    1.75
   8   1  -1   61.02    1.71
   7  -1  -1   89.04    2.30
   7   1  -1   85.15    2.25
   6  -1  -1   58.32    1.58
   6   1  -1   55.70    1.53
   5  -1  -1   69.55    1.81
   5   1  -1   69.81    1.77
   4  -1  -1   40.64    1.13
   4   1  -1   42.18    1.10
   3  -1  -1   82.06    2.05
   3   1  -1   87.72    2.03
   2  -1  -1  192.33    4.43
  -2  -1   1  191.58    4.32
   2   1  -1  197.44    4.40
   1  -1  -1  512.07   11.23
   1   1  -1  496.95   11.18
   1   1  -1  496.76   11.20
   0  -1  -1   75.90    1.70
   0  -1  -1   75.88    1.75
   0  -1   1   74.75    1.73
   0   1   1   75.18    1.75
   1  -1   1    1.28    0.10
  -1  -1  -1    1.42    0.07
   1   1   1    1.65    0.11
  -2  -1  -1    9.53    0.25
   2  -1   1    9.09    0.33
   2   1   1    9.04    0.32
  -3  -1  -1  289.68    6.26
   3  -1   1  288.81    6.40
   3   1   1  260.13    6.36
   4  -1   1   99.48    2.45
  -4  -1  -1  100.16    2.29
   4   1   1  100.22    2.43
   5  -1   1   18.12    0.66
   5   1   1   19.46    0.65
   6  -1   1   48.07    1.41
   6   1   1   50.12    1.39
   7  -1   1   47.30    1.41
   7   1   1   46.38    1.37
   8  -1   1   11.01    0.58
   8   1   1   12.13    0.58
   9  -1   1   56.93    1.73
   9   1   1   55.91    1.69
  10  -1   1   80.16    2.31
  10   1   1   79.20    2.28
  11  -1   1    2.22    0.37
  11   1   1    2.09    0.33
  12  -1   1    0.63    0.29
  12   1   1    0.52    0.28
  13  -1   1   15.42    0.90
  13   1   1   13.92    0.84
  14  -1   1   17.49    0.99
  14   1   1   16.98    0.95
  15  -1   1    0.62    0.35
  15   1   1    0.49    0.33
  16  -1   1    1.33    0.42
  17  -2  -1    0.13    0.63
  17   2  -1    0.27    0.43
  16  -2  -1   13.44    0.97
  16   2  -1   11.33    1.07
  16   2  -1   13.03    0.92
  15  -2  -1    0.43    0.34
  15   2  -1    0.38    0.32
  15   2  -1    0.81    0.42
  14  -2  -1   15.31    0.95
  13  -2  -1    0.40    0.31
  13   2  -1    0.03    0.22
  12  -2  -1   15.17    0.83
  12   2  -1   13.72    0.76
  11  -2  -1    5.01    0.51
  11   2  -1    5.11    0.49
  10  -2  -1   55.66    1.75
  10   2  -1   53.48    1.65
   9  -2  -1    9.46    0.57
   9   2  -1   10.27    0.54
   8  -2  -1    0.00    0.14
   8   2  -1   -0.03    0.12
   7  -2  -1   55.97    1.59
   7   2  -1   52.39    1.50
   6  -2  -1   41.14    1.24
   6   2  -1   41.09    1.18
   5  -2  -1   28.72    0.92
   5   2  -1   29.39    0.87
   4  -2  -1   19.83    0.67
  -4  -2   1   19.72    0.47
   4   2  -1   19.20    0.61
   3  -2  -1    5.01    0.27
  -3  -2   1    4.58    0.14
   3   2  -1    4.56    0.23
  -2  -2   1   47.74    1.11
   2  -2  -1   45.14    1.22
   2   2  -1   47.94    1.18
   2   2  -1   48.84    1.14
   1  -2  -1   18.82    0.55
   1   2  -1   18.05    0.52
   1   2  -1   17.89    0.43
   0  -2   1  153.22    3.56
   0  -2  -1  155.96    3.57
   1  -2   1   80.13    1.90
  -1  -2  -1   79.14    1.84
   1   2   1   78.61    1.90
   2  -2   1   13.12    0.46
  -2  -2  -1   13.56    0.36
   2   2   1   13.54    0.44
   3  -2   1    5.43    0.29
  -3  -2  -1    5.31    0.18
   3   2   1    5.34    0.27
   4  -2   1   66.34    1.74
  -4  -2  -1   67.19    1.54
   4   2   1   65.71    1.70
   5  -2   1    1.05    0.20
  -5  -2  -1    1.20    0.09
   5   2   1    1.17    0.18
   6  -2   1   60.93    1.73
  -6  -2  -1   61.56    1.47
   6   2   1   63.77    1.69
   7  -2   1   50.82    1.49
   7   2   1   46.92    1.41
   8  -2   1    7.52    0.51
   8   2   1    7.53    0.45
   9  -2   1   14.83    0.73
   9   2   1   13.42    0.66
  10  -2   1    0.34    0.22
  10   2   1    0.93    0.25
  11  -2   1    0.85    0.29
  11   2   1    0.78    0.26
  12  -2   1   17.63    0.92
  12   2   1   16.03    0.86
  13  -2   1    4.70    0.58
  13   2   1    4.42    0.52
  14  -2   1    8.77    0.84
  14   2   1   10.17    0.72
  15  -2   1    4.42    0.64
  15   2   1    4.02    0.56
  16  -2   1   11.28    0.93
  16   2   1   11.37    1.09
  16   2   1   10.52    0.85
  17  -2   1    6.25    0.77
  17   2   1    6.43    0.89
  16  -3  -1    4.01    0.63
  16   3  -1    3.65    0.66
  15  -3  -1    6.88    0.78
  15   3  -1    7.16    0.68
  15   3  -1    8.40    0.87
  14  -3  -1   30.61    1.38
  14   3  -1   28.48    1.35
  13  -3  -1    0.40    0.29
  13   3  -1   -0.15    0.24
  13   3  -1   -0.01    0.22
  12  -3  -1   15.85    0.90
  12   3  -1   16.66    0.83
  11  -3  -1   23.41    1.05
  11   3  -1   23.74    0.97
  10  -3  -1   14.37    0.79
  10   3  -1   16.82    0.75
   9  -3  -1    5.72    0.49
   9   3  -1    5.71    0.41
   8  -3  -1   16.94    0.78
   8   3  -1   18.80    0.73
   7  -3  -1   14.26    0.66
   7   3  -1   13.57    0.58
   6  -3  -1   12.81    0.59
  -6  -3   1   12.54    0.33
   6   3  -1   12.26    0.52
  -5  -3   1   29.68    0.71
   5  -3  -1   29.71    0.98
   5   3  -1   29.76    0.90
   4  -3  -1    7.13    0.38
  -4  -3   1    7.15    0.22
   4   3  -1    7.30    0.34
  -3  -3   1    2.23    0.12
   3  -3  -1    2.34    0.24
   3   3  -1    2.31    0.19
   3   3  -1    2.24    0.14
   2  -3  -1    0.02    0.10
  -2  -3   1   -0.08    0.05
   2   3  -1    0.08    0.09
   2   3  -1    0.00    0.05
   1  -3  -1   13.00    0.47
   0  -3  -1  101.27    2.46
   0  -3   1  101.75    2.44
   1  -3   1    9.26    0.39
  -1  -3  -1   10.13    0.33
   1   3   1   10.24    0.39
  -2  -3  -1   49.33    1.19
   2  -3   1   48.64    1.31
  -3  -3  -1   10.85    0.32
   3  -3   1   10.08    0.44
   3   3   1   10.35    0.43
   4  -3   1    1.31    0.20
  -4  -3  -1    1.25    0.09
   4   3   1    1.37    0.18
  -5  -3  -1    5.55    0.20
   5  -3   1    5.82    0.37
   5   3   1    5.80    0.34
   6  -3   1    0.92    0.21
  -6  -3  -1    0.79    0.08
   6   3   1    0.80    0.17
   7  -3   1    5.58    0.42
  -7  -3  -1    6.09    0.22
   7   3   1    5.80    0.39
   8  -3   1   -0.23    0.14
   8   3   1    0.02    0.12
   9  -3   1   30.09    1.16
   9   3   1   30.71    1.09
  10  -3   1   12.23    0.73
  10   3   1   12.06    0.66
  11  -3   1    0.16    0.24
  11   3   1    0.52    0.25
  12  -3   1    0.12    0.23
  12   3   1   -0.09    0.23
  13  -3   1    8.66    0.74
  13   3   1    9.07    0.68
  14  -3   1    6.34    0.74
  14   3   1    4.85    0.58
  15  -3   1    1.18    0.44
  15   3   1   -0.17    0.35
  16  -3   1    2.35    0.56
  16   3   1    2.62    0.56
  16   3   1    2.60    0.62
  16  -4  -1    2.83    0.61
  15  -4  -1    0.67    0.38
  14  -4  -1    0.48    0.33
  14   4  -1    0.39    0.33
  14   4  -1    0.81    0.33
  13  -4  -1   50.65    1.86
  13   4  -1   47.68    1.78
  12  -4  -1    0.50    0.33
  12   4  -1    0.28    0.29
  12   4  -1    1.18    0.29
  11  -4  -1    7.08    0.68
  11   4  -1    7.79    0.57
  11   4  -1    6.03    0.48
  10  -4  -1    3.71    0.47
  10   4  -1    4.01    0.42
   9  -4  -1  101.70    2.85
   9   4  -1  100.81    2.68
   8  -4  -1    6.27    0.50
   8   4  -1    5.16    0.38
   7  -4  -1    5.33    0.43
   7   4  -1    5.08    0.37
   6  -4  -1    0.63    0.20
   6   4  -1    0.19    0.13
   6   4  -1    0.55    0.14
   5  -4  -1   55.73    1.65
  -5  -4   1   56.45    1.35
   5   4  -1   59.84    1.48
   5   4  -1   57.07    1.56
   4  -4  -1   13.43    0.59
  -4  -4   1   14.06    0.40
   4   4  -1   14.54    0.44
   4   4  -1   13.95    0.54
  -3  -4   1  104.13    2.42
   3  -4  -1  105.83    2.63
   3   4  -1  104.19    2.56
   3   4  -1  101.33    2.46
   2  -4  -1   34.64    1.06
   2   4  -1   36.44    1.02
   1  -4  -1   11.52    0.48
  -1  -4   1   11.22    0.47
   0  -4   1    6.81    0.35
   0  -4  -1    7.03    0.36
  -1  -4  -1   47.57    1.32
   1  -4   1   46.62    1.30
   2  -4   1   27.60    0.87
  -2  -4  -1   28.12    0.76
   2   4   1   26.70    0.85
  -3  -4  -1    5.69    0.23
   3  -4   1    5.07    0.33
   3   4   1    5.14    0.31
  -4  -4  -1    7.85    0.28
   4  -4   1    7.52    0.43
   4   4   1    7.65    0.40
  -5  -4  -1   24.28    0.64
   5  -4   1   24.58    0.89
   5   4   1   23.55    0.82
   6  -4   1    1.40    0.27
  -6  -4  -1    1.23    0.11
   6   4   1    1.32    0.22
   7  -4   1   43.11    1.45
   7   4   1   46.30    1.37
   8  -4   1    9.94    0.60
   8   4   1    8.18    0.50
   9  -4   1   15.98    0.84
   9   4   1   16.39    0.75
  10  -4   1    2.99    0.45
  10   4   1    2.96    0.39
  11  -4   1   26.15    1.19
  11   4   1   24.87    1.05
  12  -4   1    0.46    0.31
  12   4   1    0.36    0.26
  13  -4   1    0.50    0.35
  13   4   1    0.61    0.29
  13   4   1    0.36    0.32
  14  -4   1    0.54    0.36
  14   4   1    0.52    0.38
  15  -4   1   29.94    1.47
  16  -4   1   -0.18    0.39
  16  -5  -1   -0.64    0.38
  15  -5  -1    8.83    0.94
  14  -5  -1    8.24    0.88
  13  -5  -1    0.21    0.31
  13   5  -1    0.05    0.26
  12  -5  -1    3.57    0.56
  12   5  -1    4.33    0.48
  12   5  -1    5.03    0.56
  11  -5  -1   14.43    0.88
  11   5  -1   12.70    0.69
  11   5  -1   13.91    0.75
  10  -5  -1   18.66    0.97
  10   5  -1   18.27    0.83
   9  -5  -1    2.54    0.41
   9   5  -1    2.79    0.36
   8  -5  -1    5.95    0.57
   8   5  -1    6.39    0.44
   7  -5  -1   32.01    1.21
   7   5  -1   32.56    1.08
   6  -5  -1   30.24    1.12
   6   5  -1   31.32    1.02
   5  -5  -1   20.68    0.86
  -5  -5   1   22.92    0.61
   5   5  -1   21.79    0.79
  -4  -5   1   77.14    1.83
   4  -5  -1   75.39    2.09
   4   5  -1   74.99    2.00
  -3  -5   1    5.44    0.25
   3  -5  -1    5.67    0.38
   3   5  -1    5.18    0.33
   2  -5  -1   16.33    0.65
   1  -5  -1  113.50    2.90
  -1  -5   1  116.40    2.88
   0  -5  -1   86.56    2.28
   0  -5  -1   89.41    2.02
   0  -5   1   87.18    2.27
   1  -5   1    0.07    0.13
  -1  -5  -1    0.22    0.14
  -2  -5  -1   15.09    0.51
   2  -5   1   15.50    0.62
   2   5   1   15.74    0.61
   3  -5   1  107.58    2.81
  -3  -5  -1  113.84    2.61
   3   5   1  107.91    2.77
   4  -5   1   17.81    0.74
  -4  -5  -1   17.03    0.52
   4   5   1   17.20    0.68
   5  -5   1   14.97    0.69
  -5  -5  -1   15.02    0.46
   5   5   1   15.14    0.64
   6  -5   1   39.35    1.34
  -6  -5  -1   38.75    0.98
   6   5   1   38.67    1.23
   7  -5   1   17.55    0.84
   7   5   1   17.86    0.75
   8  -5   1    3.54    0.44
   8   5   1    3.81    0.41
   9  -5   1    2.54    0.43
   9   5   1    2.33    0.35
  10  -5   1    5.73    0.63
  10   5   1    4.51    0.49
  11  -5   1    1.71    0.42
  11   5   1    1.57    0.34
  11   5   1    1.75    0.40
  12  -5   1   15.75    1.00
  12   5   1   16.11    0.86
  13  -5   1   10.52    0.84
  14  -5   1    0.15    0.37
  14   5   1    0.95    0.34
  15  -5   1    0.19    0.42
  16  -5   1   18.14    1.25
  15  -6  -1    0.22    0.41
  14  -6  -1    9.34    0.94
  13  -6  -1    5.23    0.73
  12  -6  -1   12.81    0.90
  12   6  -1   12.03    0.72
  11  -6  -1    1.10    0.37
  11   6  -1    0.71    0.28
  10  -6  -1   14.57    0.90
  10   6  -1   16.16    0.76
   9  -6  -1    4.20    0.54
   9   6  -1    3.09    0.38
   8  -6  -1   30.55    1.23
   8   6  -1   28.90    1.06
   7  -6  -1    0.71    0.25
   7   6  -1    0.58    0.20
   6  -6  -1  105.80    2.93
   6   6  -1  106.70    2.77
   5  -6  -1    3.86    0.43
  -5  -6   1    3.80    0.21
   5   6  -1    4.35    0.36
  -4  -6   1    1.84    0.18
   4  -6  -1    1.77    0.29
   4   6  -1    1.81    0.26
  -3  -6   1   25.11    0.75
   3  -6  -1   25.43    0.94
  -2  -6   1  114.24    2.91
   2  -6  -1  110.75    2.92
   1  -6  -1   -0.10    0.11
  -1  -6   1    0.26    0.13
   0  -6   1   38.51    1.19
   0  -6  -1   34.68    1.17
  -1  -6  -1   31.04    1.05
   1  -6   1   30.71    1.04
  -2  -6  -1   56.47    1.47
  -2  -6  -1   55.01    1.64
   2  -6   1   55.31    1.63
  -3  -6  -1    1.62    0.18
   3  -6   1    1.50    0.26
   3   6   1    1.97    0.28
  -4  -6  -1  118.36    2.82
   4  -6   1  118.23    3.10
   4   6   1  116.72    3.03
  -5  -6  -1   31.82    0.88
   5  -6   1   31.25    1.17
   5   6   1   33.08    1.10
   6  -6   1    1.56    0.32
   6   6   1    1.53    0.28
   7  -6   1   17.95    0.89
   7   6   1   16.91    0.77
   8  -6   1   45.45    1.62
   8   6   1   44.47    1.47
   9  -6   1    8.34    0.66
   9   6   1    8.18    0.58
  10  -6   1    0.87    0.35
  10   6   1    0.54    0.25
  11  -6   1    5.02    0.63
  11   6   1    4.28    0.48
  12  -6   1   21.72    1.19
  12   6   1   20.55    0.98
  13  -6   1    1.95    0.50
  13   6   1    2.17    0.41
  14  -6   1    0.37    0.40
  15  -6   1    0.15    0.42
  15  -7  -1   12.37    1.24
  15  -7  -1   10.20    1.07
  14  -7  -1    4.85    0.69
  13  -7  -1    1.31    0.47
  12  -7  -1    0.36    0.32
  12   7  -1    0.59    0.39
  11  -7  -1   15.56    1.00
  11   7  -1   15.58    0.81
  10  -7  -1    0.09    0.28
   9  -7  -1   21.28    1.09
   9   7  -1   22.06    0.94
   8  -7  -1   15.48    0.88
   8   7  -1   15.78    0.76
   7  -7  -1    0.23    0.21
   7   7  -1   -0.15    0.16
   6  -7  -1    7.45    0.56
   6   7  -1    6.56    0.47
   5  -7  -1   26.42    1.10
  -5  -7   1   28.04    0.80
   4  -7  -1   69.59    2.09
  -4  -7   1   71.16    1.78
  -3  -7   1    4.55    0.29
   3  -7  -1    4.99    0.42
  -3  -7   1    4.85    0.40
  -2  -7   1   16.99    0.76
  -2  -7   1   18.73    0.65
   2  -7  -1   19.04    0.82
   1  -7  -1    7.93    0.50
   1  -7  -1    8.49    0.32
  -1  -7   1    7.60    0.48
   0  -7  -1   12.83    0.63
   0  -7   1   11.54    0.60
  -1  -7  -1    0.04    0.15
  -1  -7  -1   -0.04    0.10
   1  -7   1   -0.17    0.13
  -2  -7  -1   40.41    1.32
   2  -7   1   37.79    1.29
  -2  -7  -1   38.28    1.12
  -3  -7  -1    9.42    0.56
  -3  -7  -1    8.60    0.40
   3  -7   1    7.97    0.54
   4  -7   1    3.71    0.42
  -4  -7  -1    4.70    0.27
   4   7   1    4.34    0.42
   5  -7   1    0.03    0.17
  -5  -7  -1    0.02    0.09
   5   7   1    0.02    0.17
   6  -7   1   33.22    1.27
   6   7   1   30.70    1.15
   7  -7   1   17.48    0.90
   7   7   1   16.70    0.80
   8  -7   1    1.83    0.40
   8   7   1    2.23    0.36
   9  -7   1    0.56    0.33
   9   7   1    0.60    0.26
  10  -7   1   24.06    1.22
  10   7   1   22.51    1.02
  11  -7   1   10.34    0.86
  11   7   1    9.44    0.76
  12  -7   1    2.87    0.54
  12   7   1    3.39    0.49
  13  -7   1    4.75    0.69
  13   7   1    4.21    0.68
  14  -7   1    7.52    0.93
  15  -7   1   -0.27    0.42
  14  -8  -1   -0.23    0.45
  14  -8  -1   -0.01    0.47
  13  -8  -1   10.21    1.04
  12  -8  -1    0.42    0.37
  11  -8  -1   14.54    1.02
  10  -8  -1   -0.05    0.28
  10   8  -1    0.11    0.24
   9  -8  -1    6.97    0.74
   8  -8  -1    0.16    0.30
   8   8  -1    0.15    0.21
   7  -8  -1   39.01    1.52
   6  -8  -1    0.84    0.30
   5  -8  -1    1.34    0.32
  -5  -8   1    1.63    0.20
  -4  -8   1    1.26    0.32
   4  -8  -1    1.50    0.33
  -4  -8   1    1.29    0.19
   3  -8  -1   18.65    0.86
  -3  -8   1   17.23    0.84
  -3  -8   1   18.48    0.66
   2  -8  -1   20.99    0.92
  -2  -8   1   20.62    0.91
  -2  -8   1   21.24    0.75
  -1  -8   1   -0.05    0.15
   1  -8  -1    0.18    0.18
   0  -8   1    0.21    0.17
   0  -8  -1    0.14    0.18
  -1  -8  -1   51.30    1.43
  -1  -8  -1   46.53    1.58
   1  -8   1   47.77    1.58
  -2  -8  -1    0.35    0.19
   2  -8   1    0.31    0.21
  -2  -8  -1    0.48    0.15
  -3  -8  -1    0.31    0.14
  -3  -8  -1    0.77    0.27
   3  -8   1    0.15    0.19
  -4  -8  -1    2.25    0.37
  -4  -8  -1    1.86    0.23
   4  -8   1    1.89    0.34
   5  -8   1   59.31    1.91
  -5  -8  -1   56.19    1.60
   6  -8   1    3.25    0.49
   6   8   1    3.85    0.45
   7  -8   1    1.14    0.36
   7   8   1    0.64    0.26
   8  -8   1    0.58    0.34
   8   8   1    0.47    0.25
   9  -8   1   29.26    1.35
   9   8   1   29.63    1.19
  10  -8   1    1.07    0.35
  11  -8   1    5.28    0.72
  11   8   1    5.10    0.58
  12  -8   1    1.11    0.41
  12   8   1    0.79    0.35
  13  -8   1    3.33    0.70
  14  -8   1    0.26    0.49
  13  -9  -1    0.23    0.54
  13  -9  -1    1.21    0.48
  12  -9  -1    0.28    0.37
  11  -9  -1    9.82    1.02
  10  -9  -1    6.95    0.84
   9  -9  -1    6.46    0.78
   8  -9  -1   23.19    1.22
   7  -9  -1    4.38    0.58
   6  -9  -1    1.28    0.37
  -5  -9   1    9.35    0.70
   5  -9  -1    9.98    0.71
   4  -9  -1   71.27    2.24
  -4  -9   1   69.39    1.86
  -4  -9   1   69.93    2.21
  -3  -9   1    1.10    0.23
   3  -9  -1    1.36    0.32
  -3  -9   1    1.31    0.33
  -2  -9   1   22.29    1.01
  -2  -9   1   21.87    0.83
   2  -9  -1   24.69    1.06
   1  -9  -1   15.23    0.83
  -1  -9   1   17.00    0.71
  -1  -9   1   16.15    0.81
   0  -9   1   12.97    0.75
   0  -9  -1   14.36    0.66
   0  -9  -1   13.79    0.78
  -1  -9  -1    0.05    0.19
  -1  -9  -1   -0.04    0.14
   1  -9   1    0.00    0.19
  -2  -9  -1   59.03    1.90
   2  -9   1   58.82    1.89
  -2  -9  -1   57.37    1.66
  -3  -9  -1    4.22    0.51
  -3  -9  -1    3.66    0.33
   3  -9   1    3.28    0.46
  -4  -9  -1    5.29    0.35
  -4  -9  -1    7.05    0.67
   4  -9   1    6.61    0.66
   5  -9   1    5.84    0.63
  -5  -9  -1    5.68    0.65
   6  -9   1   34.25    1.43
   7  -9   1    0.02    0.25
   8  -9   1    0.00    0.27
   9  -9   1    3.63    0.59
  10  -9   1    7.35    0.84
  11  -9   1   15.92    1.14
  11   9   1   14.43    1.13
  12  -9   1    0.41    0.40
  13  -9   1   15.37    1.16
  12 -10  -1    8.09    0.94
  12 -10  -1    9.45    1.20
  11 -10  -1   -0.26    0.41
  11 -10  -1    0.11    0.77
  10 -10  -1    9.39    1.00
   9 -10  -1    3.30    0.59
   8 -10  -1    4.23    0.64
  -7 -10   1    1.98    0.49
   7 -10  -1    1.52    0.42
  -6 -10   1   47.86    1.82
   6 -10  -1   49.25    1.87
  -5 -10   1    1.38    0.37
   5 -10  -1    1.29    0.37
  -4 -10   1   -0.15    0.22
  -4 -10   1    0.04    0.24
   4 -10  -1    0.11    0.27
  -3 -10   1    1.06    0.31
  -3 -10   1    0.60    0.21
   3 -10  -1    0.81    0.33
   2 -10  -1   29.15    1.26
  -2 -10   1   31.02    1.27
  -2 -10   1   28.77    1.03
  -1 -10   1    1.09    0.30
   1 -10  -1    1.06    0.28
   1 -10  -1    0.72    0.28
  -1 -10   1    1.21    0.26
   0 -10   1   12.31    0.64
   0 -10  -1   10.67    0.72
   0 -10  -1   10.60    0.62
   0 -10   1   11.13    0.72
  -1 -10  -1    1.67    0.29
   1 -10   1    1.02    0.33
  -1 -10  -1    1.57    0.36
   2 -10   1   22.45    1.10
  -2 -10  -1   24.20    0.89
  -2 -10  -1   23.88    1.12
  -3 -10  -1    3.02    0.49
  -3 -10  -1    2.79    0.32
   3 -10   1    2.80    0.46
  -4 -10  -1   45.31    1.39
   4 -10   1   48.01    1.76
  -4 -10  -1   49.87    1.78
  -5 -10  -1    9.23    0.73
   5 -10   1    8.12    0.79
   6 -10   1    0.38    0.33
  -6 -10  -1    0.98    0.37
   7 -10   1    2.25    0.48
  -7 -10  -1    3.13    0.55
   8 -10   1   34.33    1.59
   9 -10   1    4.42    0.71
  10 -10   1   12.46    1.00
  11 -10   1    0.41    0.44
  12 -10   1   10.23    1.08
  11 -11  -1    5.98    0.83
  10 -11  -1    3.27    0.68
 -10 -11   1    3.70    0.80
   9 -11  -1    0.15    0.42
  -9 -11   1   -0.67    0.35
   8 -11  -1   11.49    0.96
  -8 -11   1   12.80    1.00
   7 -11  -1    8.11    0.87
  -7 -11   1    9.69    0.96
  -6 -11   1    2.37    0.51
   6 -11  -1    2.15    0.49
  -5 -11   1    4.49    0.61
   5 -11  -1    5.01    0.66
   4 -11  -1   23.03    1.21
  -4 -11   1   26.08    1.25
   3 -11  -1    7.76    0.80
  -3 -11   1    8.37    0.50
  -3 -11   1    8.84    0.72
   2 -11  -1    0.29    0.30
  -2 -11   1    0.32    0.27
  -2 -11   1    0.14    0.21
   2 -11  -1    0.28    0.27
   1 -11  -1    9.77    0.65
  -1 -11   1   10.03    0.61
   1 -11  -1   11.11    0.81
  -1 -11   1   10.08    0.78
   0 -11  -1   14.70    0.76
   0 -11   1   15.08    0.93
   0 -11  -1   16.13    0.97
   0 -11   1   16.67    0.80
   1 -11   1    0.74    0.31
  -1 -11  -1    0.74    0.30
  -1 -11  -1    1.06    0.28
   1 -11   1    0.43    0.23
  -2 -11  -1    8.71    0.56
  -2 -11  -1    9.32    0.74
   2 -11   1    9.34    0.75
   3 -11   1    6.81    0.74
  -3 -11  -1    6.64    0.73
  -3 -11  -1    6.41    0.46
   4 -11   1    2.17    0.46
  -4 -11  -1    1.15    0.38
  -5 -11  -1    0.46    0.31
   5 -11   1    0.21    0.30
  -6 -11  -1   11.32    0.90
   6 -11   1   12.56    0.92
   7 -11   1    1.49    0.47
  -7 -11  -1    2.51    0.53
  -8 -11  -1    1.26    0.49
   8 -11   1    0.01    0.39
  -9 -11  -1    2.12    0.56
   9 -11   1    1.73    0.54
 -10 -11  -1    9.84    1.07
  10 -11   1    8.15    0.97
  11 -11   1    2.99    0.68
  10 -12  -1    0.00    0.48
   9 -12  -1   24.05    1.48
   8 -12  -1    1.44    0.52
  -8 -12   1    1.67    0.49
  -7 -12   1    1.27    0.47
   7 -12  -1    1.43    0.51
  -6 -12   1   -0.04    0.36
   6 -12  -1   -0.25    0.31
   5 -12  -1    1.89    0.43
  -5 -12   1    2.33    0.55
   5 -12  -1    3.17    0.62
  -4 -12   1   -0.16    0.31
   4 -12  -1   -0.26    0.24
   4 -12  -1    0.10    0.30
   3 -12  -1    1.69    0.45
  -3 -12   1    2.51    0.52
   3 -12  -1    2.43    0.45
   2 -12  -1    1.15    0.38
   2 -12  -1    1.18    0.36
  -2 -12   1    1.51    0.42
  -2 -12   1    0.99    0.30
  -1 -12   1    2.33    0.40
  -1 -12   1    2.39    0.51
   1 -12  -1    3.59    0.60
   1 -12  -1    3.31    0.47
   0 -12   1    3.62    0.48
   0 -12  -1    3.41    0.45
   0 -12  -1    3.13    0.55
   0 -12   1    2.97    0.54
   1 -12   1    8.97    0.67
  -1 -12  -1   10.68    0.85
  -1 -12  -1    9.96    0.65
   1 -12   1   11.09    0.84
   2 -12   1    0.25    0.29
  -2 -12  -1   -0.14    0.28
  -2 -12  -1    0.02    0.19
   2 -12   1   -0.03    0.26
  -3 -12  -1    0.75    0.35
   3 -12   1    0.61    0.33
   4 -12   1    8.35    0.87
  -4 -12  -1    6.95    0.82
   5 -12   1    6.81    0.80
  -5 -12  -1    6.40    0.82
  -6 -12  -1    0.31    0.37
   6 -12   1    0.19    0.35
  -7 -12  -1    7.61    0.90
   7 -12   1    7.66    0.90
   8 -12   1    1.89    0.61
  -8 -12  -1    2.09    0.58
  -9 -12  -1    1.89    0.56
   9 -12   1    2.94    0.69
   8 -13  -1   13.91    1.16
   8 -13  -1   13.79    0.98
   7 -13  -1    0.94    0.42
  -7 -13   1    0.82    0.44
   7 -13  -1   -0.17    0.30
   6 -13  -1   -0.47    0.35
  -6 -13   1   -0.09    0.40
   6 -13  -1   -0.43    0.27
  -5 -13   1    1.76    0.52
   5 -13  -1    1.74    0.52
   5 -13  -1    0.93    0.40
  -4 -13   1    1.17    0.46
   4 -13  -1    2.11    0.55
   4 -13  -1    1.40    0.40
  -3 -13   1    2.41    0.54
   3 -13  -1    2.96    0.61
   3 -13  -1    2.63    0.50
  -2 -13   1    0.33    0.37
   2 -13  -1   -0.12    0.35
   2 -13  -1   -0.30    0.29
  -1 -13   1   13.80    0.98
  -1 -13   1   13.29    0.79
   1 -13  -1   12.44    0.99
   1 -13  -1   15.55    0.89
   0 -13   1    0.38    0.36
   0 -13  -1    0.32    0.32
   0 -13   1    0.40    0.30
   0 -13  -1    0.83    0.34
  -1 -13  -1    1.78    0.53
   1 -13   1    0.60    0.41
   1 -13   1    1.29    0.41
  -1 -13  -1    1.13    0.31
  -2 -13  -1    1.43    0.49
   2 -13   1    1.67    0.51
   2 -13   1    1.99    0.43
  -3 -13  -1    2.22    0.57
   3 -13   1    1.68    0.41
   3 -13   1    2.25    0.57
   4 -13   1    0.31    0.34
   4 -13   1   -0.06    0.34
  -4 -13  -1    0.31    0.34
   5 -13   1   -0.12    0.36
  -5 -13  -1   -0.10    0.37
   5 -13   1    0.15    0.30
  -6 -13  -1   -0.47    0.37
   6 -13   1    0.40    0.31
   6 -13   1    0.01    0.41
  -7 -13  -1    6.00    0.87
   7 -13   1    8.06    0.99
  -8 -13  -1    2.69    0.64
   5 -14  -1    2.48    0.56
   5 -14  -1    3.60    0.74
  -5 -14   1    2.52    0.57
   4 -14  -1    6.72    0.78
   4 -14  -1    9.03    1.07
  -4 -14   1    6.95    0.91
   3 -14  -1   -0.16    0.30
  -3 -14   1   -0.08    0.43
   3 -14  -1   -0.43    0.33
  -2 -14   1    9.66    1.06
   2 -14  -1    9.67    1.04
   1 -14  -1    3.67    0.57
   1 -14  -1    3.99    0.67
  -1 -14   1    4.80    0.76
   0 -14   1    7.97    0.97
   0 -14  -1    7.38    0.88
   0 -14   1    7.43    0.73
   0 -14  -1    8.85    0.75
   1 -14   1    0.26    0.43
  -1 -14  -1    0.00    0.37
   1 -14   1   -0.47    0.32
   2 -14   1    4.91    0.74
   2 -14   1    5.64    0.69
  -2 -14  -1    4.74    0.76
   3 -14   1    0.01    0.35
  -3 -14  -1    0.17    0.43
   3 -14   1    0.94    0.45
  -4 -14  -1    9.47    1.06
   4 -14   1    8.52    0.85
   4 -14   1    6.22    0.85
   5 -14   1    2.89    0.60
  -5 -14  -1    3.24    0.66
   5 -14   1    2.83    0.67
  17   0  -2   -0.20    0.41
  16   0  -2    0.07    0.34
  16   0  -2    0.12    0.37
  15   0  -2    0.06    0.30
  14   0  -2    0.72    0.29
  13   0  -2    0.41    0.25
  12   0  -2   16.12    0.84
  11   0  -2    0.08    0.20
  10   0  -2    0.14    0.16
   9   0  -2   -0.02    0.13
   8   0  -2   28.29    0.97
   7   0  -2   -0.08    0.10
   6   0  -2   36.02    1.07
   5   0  -2    0.02    0.09
   4   0  -2   70.95    1.76
   3   0  -2    0.02    0.07
   2   0  -2  556.21   12.43
   1   0  -2    0.00    0.05
   1   0  -2    0.04    0.05
   0   0   2   23.24    0.54
   1   0   2    0.02    0.05
  -1   0  -2   -0.01    0.05
  -2   0  -2  226.24    5.00
   2   0   2  218.80    5.06
   3   0   2   -0.08    0.07
  -3   0  -2    0.03    0.05
   4   0   2   86.52    2.15
   5   0   2    0.08    0.10
   6   0   2  197.69    4.73
   7   0   2    0.10    0.14
   8   0   2   32.45    1.11
   9   0   2   -0.06    0.15
  10   0   2  106.58    2.93
  11   0   2    0.16    0.20
  12   0   2   31.26    1.26
  13   0   2    0.22    0.29
  14   0   2    1.38    0.39
  15   0   2    0.45    0.32
  16   0   2   17.63    1.07
  17  -1  -2    1.87    0.58
  17  -1  -2    2.01    0.77
  16  -1  -2    0.49    0.40
  16   1  -2    0.27    0.32
  15  -1  -2    1.44    0.38
  15   1  -2    1.64    0.50
  14  -1  -2    2.60    0.46
  14   1  -2    2.88    0.45
  13  -1  -2    5.67    0.60
  13   1  -2    5.46    0.56
  12  -1  -2   10.22    0.69
  12   1  -2   10.73    0.66
  11  -1  -2   22.38    0.97
  11   1  -2   21.80    0.92
  10  -1  -2   32.54    1.15
  10   1  -2   29.25    1.08
   9  -1  -2    1.80    0.27
   9   1  -2    1.88    0.28
   8  -1  -2    0.39    0.15
   8   1  -2    0.32    0.15
   7  -1  -2   38.89    1.17
   7   1  -2   35.76    1.11
   6  -1  -2   25.46    0.84
   6   1  -2   25.22    0.80
   5  -1  -2    0.24    0.11
   5   1  -2    0.39    0.11
   4  -1  -2   44.42    1.16
   4   1  -2   41.59    1.11
   3  -1  -2   84.14    2.03
   3   1  -2   83.29    1.98
   2  -1  -2   82.09    1.93
   2   1  -2   79.44    1.91
   2   1  -2   82.61    1.89
   1  -1  -2   74.19    1.81
   1   1  -2   79.04    1.77
   1   1  -2   79.50    1.78
   0  -1  -2  394.71    8.56
   0  -1  -2  381.82    8.53
   0  -1   2  380.90    8.52
   0  -1  -2  390.34    8.55
   0   1   2  360.20    8.54
   1  -1   2   77.93    1.83
  -1  -1  -2   79.93    1.78
   1   1   2   76.22    1.83
  -2  -1  -2   12.47    0.32
   2  -1   2   11.95    0.40
   2   1   2   11.72    0.39
  -3  -1  -2   85.69    1.98
   3  -1   2   83.25    2.10
   3   1   2   88.93    2.09
  -4  -1  -2   92.16    2.10
   4  -1   2   88.63    2.25
   4   1   2   90.97    2.24
  -5  -1  -2   67.32    1.63
   5  -1   2   69.90    1.82
   5   1   2   69.39    1.80
   6  -1   2   21.38    0.76
   6   1   2   19.61    0.72
   7  -1   2   77.19    2.12
   7   1   2   78.51    2.10
   8  -1   2   10.71    0.58
   8   1   2   12.09    0.58
   9  -1   2    1.08    0.26
   9   1   2    1.10    0.25
  10  -1   2   12.36    0.69
  10   1   2   11.06    0.65
  11  -1   2   18.92    0.91
  11   1   2   18.81    0.89
  12  -1   2    1.14    0.33
  12   1   2    1.66    0.35
  13  -1   2    1.00    0.34
  13   1   2    1.30    0.35
  14  -1   2   24.88    1.21
  14   1   2   23.64    1.16
  15  -1   2    8.37    0.81
  15   1   2    8.75    0.80
  16  -1   2    1.07    0.42
  16   1   2    1.00    0.48
  17  -1   2   -0.09    0.43
  17   1   2    0.87    0.42
  17   2  -2   -0.13    0.40
  16   2  -2    0.46    0.41
  15  -2  -2   43.36    1.67
  15   2  -2   42.24    1.76
  15   2  -2   41.83    1.56
  14  -2  -2    0.59    0.32
  14   2  -2    0.37    0.33
  14   2  -2    0.23    0.34
  13  -2  -2   11.16    0.75
  13   2  -2   12.11    0.70
  12  -2  -2    0.72    0.30
  12   2  -2    0.82    0.26
  11  -2  -2   15.03    0.79
  11   2  -2   14.72    0.75
  10  -2  -2    0.18    0.19
  10   2  -2    0.26    0.19
   9  -2  -2   45.30    1.48
   9   2  -2   47.64    1.42
   8  -2  -2   23.07    0.90
   8   2  -2   23.34    0.83
   7  -2  -2    0.78    0.19
   7   2  -2    0.73    0.17
   6  -2  -2    0.95    0.19
   6   2  -2    0.97    0.17
   5  -2  -2  107.53    2.70
   5   2  -2  108.70    2.62
   4  -2  -2   54.93    1.45
  -4  -2   2   53.67    1.22
   4   2  -2   53.45    1.38
  -3  -2   2   11.80    0.30
   3  -2  -2   12.68    0.46
   3   2  -2   12.28    0.40
   3   2  -2   12.35    0.40
   2  -2  -2   54.09    1.40
   2   2  -2   56.42    1.31
   1  -2  -2    0.52    0.11
   1   2  -2    0.55    0.05
   0  -2  -2   81.33    1.89
   0  -2  -2   83.31    1.99
   0  -2   2   84.87    1.96
   0   2   2   82.84    1.99
   1  -2   2   38.08    0.97
  -1  -2  -2   36.71    0.91
   1   2   2   36.72    0.97
  -2  -2  -2   23.20    0.59
   2  -2   2   22.78    0.68
   2   2   2   23.47    0.68
   3  -2   2   21.36    0.67
  -3  -2  -2   20.23    0.53
   3   2   2   19.64    0.63
   4  -2   2    1.98    0.22
  -4  -2  -2    2.45    0.12
   4   2   2    2.22    0.22
   5  -2   2   20.36    0.73
  -5  -2  -2   19.87    0.54
   5   2   2   20.84    0.70
   6  -2   2    6.61    0.41
  -6  -2  -2    6.62    0.24
   6   2   2    7.30    0.39
   7  -2   2    6.95    0.44
   7   2   2    7.04    0.42
   8  -2   2   14.36    0.70
   8   2   2   15.29    0.68
   9  -2   2   26.75    1.04
   9   2   2   26.00    1.00
  10  -2   2    9.66    0.62
  10   2   2    8.26    0.55
  11  -2   2    0.23    0.25
  11   2   2    0.13    0.21
  12  -2   2    8.88    0.68
  12   2   2    8.28    0.63
  13  -2   2   20.68    1.06
  13   2   2   19.06    1.01
  14  -2   2   10.79    0.85
  14   2   2    9.90    0.75
  15  -2   2    1.80    0.49
  15   2   2    1.24    0.39
  16  -2   2    0.28    0.41
  17   2   2    3.08    0.71
  17  -3  -2   24.14    1.42
  16  -3  -2    4.37    0.74
  16  -3  -2    3.47    0.59
  16   3  -2    4.08    0.68
  15  -3  -2   14.11    0.95
  15   3  -2   12.76    0.87
  15   3  -2   14.57    1.00
  14  -3  -2   13.22    0.91
  14   3  -2   14.97    0.83
  14   3  -2   15.00    0.95
  13  -3  -2   17.46    0.97
  13   3  -2   18.00    0.86
  13   3  -2   15.64    0.94
  12  -3  -2    0.42    0.27
  12   3  -2    0.02    0.25
  12   3  -2    0.44    0.24
  11  -3  -2   37.52    1.42
  11   3  -2   39.61    1.32
  10  -3  -2   13.77    0.77
  10   3  -2   14.34    0.68
   9  -3  -2    0.23    0.18
   9   3  -2    0.45    0.18
   8  -3  -2    4.84    0.46
   8   3  -2    5.41    0.37
   7  -3  -2   31.84    1.11
   7   3  -2   32.44    1.01
   6  -3  -2   28.64    0.97
   6   3  -2   26.02    0.85
   5  -3  -2    5.00    0.34
   5   3  -2    4.91    0.29
   4  -3  -2   99.46    2.56
  -4  -3   2  102.50    2.31
   4   3  -2  100.61    2.47
   4   3  -2  104.49    2.44
   3  -3  -2   18.85    0.64
  -3  -3   2   18.13    0.47
   3   3  -2   18.27    0.51
   3   3  -2   17.14    0.57
   2  -3  -2    0.00    0.09
   2   3  -2    0.19    0.09
   2   3  -2    0.27    0.05
   1  -3  -2    0.78    0.14
   0  -3  -2    1.59    0.18
   0  -3  -2    1.51    0.08
   0  -3   2    1.73    0.17
   0   3   2    1.54    0.18
  -1  -3  -2    4.89    0.21
   1  -3   2    5.05    0.26
   1   3   2    4.42    0.26
  -2  -3  -2    2.18    0.14
   2  -3   2    2.16    0.21
   2   3   2    2.23    0.21
  -3  -3  -2   11.59    0.35
   3  -3   2   11.85    0.48
   3   3   2   11.42    0.46
   4  -3   2    1.92    0.24
   4   3   2    1.98    0.22
   5  -3   2   11.81    0.55
  -5  -3  -2   11.38    0.34
   5   3   2   10.91    0.49
  -6  -3  -2    6.24    0.23
   6  -3   2    6.07    0.41
   6   3   2    6.27    0.38
   7  -3   2    2.53    0.33
  -7  -3  -2    2.22    0.13
   7   3   2    1.85    0.26
   8  -3   2    1.00    0.24
   8   3   2    1.37    0.24
   9  -3   2    2.33    0.37
   9   3   2    2.06    0.31
  10  -3   2    1.43    0.33
  10   3   2    1.42    0.30
  11  -3   2   -0.04    0.24
  11   3   2    0.00    0.20
  12  -3   2    0.70    0.29
  12   3   2    0.93    0.30
  13  -3   2    0.34    0.29
  13   3   2   -0.24    0.24
  14  -3   2    2.34    0.50
  14   3   2    3.39    0.51
  15  -3   2    2.32    0.54
  15   3   2    2.58    0.67
  16  -3   2    1.41    0.48
  16   3   2    0.86    0.48
  16   3   2    0.44    0.40
  16  -4  -2   19.32    1.35
  15  -4  -2    1.55    0.47
  15   4  -2    1.59    0.55
  14  -4  -2    0.00    0.32
  14   4  -2   -0.15    0.26
  14   4  -2    0.16    0.29
  13  -4  -2    0.27    0.31
  13   4  -2    0.53    0.33
  13   4  -2    0.11    0.22
  12  -4  -2   44.81    1.70
  12   4  -2   47.27    1.64
  12   4  -2   47.53    1.55
  11  -4  -2    1.04    0.32
  11   4  -2    0.57    0.23
  11   4  -2    0.76    0.25
  10  -4  -2    8.82    0.62
  10   4  -2    9.48    0.55
  10   4  -2    9.52    0.58
   9  -4  -2    1.91    0.34
   9   4  -2    1.90    0.30
   9   4  -2    1.72    0.27
   8  -4  -2   96.21    2.66
   8   4  -2   97.31    2.52
   8   4  -2   92.97    2.49
   7  -4  -2    3.52    0.40
   7   4  -2    4.58    0.34
   7   4  -2    3.93    0.30
   6  -4  -2   11.82    0.60
   6   4  -2   10.75    0.49
   6   4  -2   11.17    0.47
   5  -4  -2    0.16    0.13
  -5  -4   2    0.23    0.05
   5   4  -2    0.35    0.13
   5   4  -2    0.47    0.11
   4  -4  -2   97.42    2.60
  -4  -4   2  103.09    2.35
   4   4  -2  101.19    2.51
   4   4  -2  103.66    2.40
   3  -4  -2    3.18    0.26
  -3  -4   2    3.51    0.18
   3   4  -2    3.37    0.15
   3   4  -2    3.79    0.25
   2  -4  -2   15.27    0.59
   2   4  -2   15.14    0.38
   1  -4  -2    2.48    0.25
  -1  -4   2    2.99    0.23
   0  -4  -2   66.33    1.78
   0  -4   2   69.11    1.77
   0  -4  -2   69.45    1.58
  -1  -4  -2    5.20    0.32
  -1  -4  -2    5.03    0.24
   1  -4   2    4.68    0.30
   1   4   2    5.16    0.31
   2  -4   2   15.32    0.58
  -2  -4  -2   16.12    0.49
   2   4   2   15.94    0.59
  -3  -4  -2    0.35    0.08
   3  -4   2    0.37    0.13
   3   4   2    0.30    0.13
  -4  -4  -2    0.91    0.11
   4  -4   2    0.94    0.20
   4   4   2    0.79    0.18
  -5  -4  -2    5.93    0.23
   5  -4   2    6.14    0.40
   5   4   2    5.41    0.37
  -6  -4  -2   12.80    0.39
   6  -4   2   13.81    0.65
   6   4   2   12.89    0.57
  -7  -4  -2    0.00    0.06
   7  -4   2    0.04    0.16
   7   4   2   -0.08    0.13
   8  -4   2   21.98    0.96
   8   4   2   24.64    0.92
   9  -4   2    3.83    0.46
   9   4   2    3.12    0.39
  10  -4   2    5.16    0.58
  10   4   2    4.35    0.46
  11  -4   2    4.97    0.58
  11   4   2    5.40    0.56
  12  -4   2   26.99    1.24
  12   4   2   25.22    1.12
  13  -4   2    0.10    0.29
  13   4   2   -0.10    0.23
  14  -4   2    0.14    0.36
  14   4   2   -0.05    0.31
  14   4   2    0.10    0.31
  15  -4   2    8.96    0.93
  15   4   2    7.19    0.72
  16  -4   2   21.59    1.32
  16  -5  -2    0.50    0.50
  16  -5  -2    0.10    0.41
  15  -5  -2    0.59    0.44
  14  -5  -2    8.84    0.89
  13  -5  -2   27.10    1.31
  12  -5  -2    0.08    0.26
  12   5  -2    0.16    0.25
  12   5  -2    0.25    0.24
  11  -5  -2    0.51    0.29
  11   5  -2    0.41    0.24
  11   5  -2    0.64    0.22
  10  -5  -2   20.91    1.03
  10   5  -2   23.23    0.91
   9  -5  -2   50.84    1.75
   9   5  -2   53.16    1.58
   8  -5  -2    0.88    0.29
   8   5  -2    0.80    0.22
   7  -5  -2   50.15    1.61
   7   5  -2   47.23    1.43
   7   5  -2   49.19    1.45
   6  -5  -2   20.19    0.85
   6   5  -2   19.50    0.74
   5  -5  -2   19.55    0.81
  -5  -5   2   20.31    0.55
   5   5  -2   19.95    0.72
   4  -5  -2   17.45    0.73
  -4  -5   2   18.49    0.53
   4   5  -2   18.50    0.67
   3  -5  -2   48.03    1.44
  -3  -5   2   48.87    1.24
   2  -5  -2   23.24    0.83
   1  -5  -2   -0.12    0.09
  -1  -5   2    0.08    0.10
   0  -5  -2  194.95    4.35
   0  -5  -2  197.10    4.65
   0  -5   2  187.21    4.60
   1  -5   2  119.87    3.03
  -1  -5  -2  120.50    2.92
  -1  -5  -2  125.44    3.08
   2  -5   2    0.34    0.13
  -2  -5  -2    0.47    0.12
   2   5   2    0.34    0.15
  -3  -5  -2   28.17    0.79
   3  -5   2   26.37    0.93
   3   5   2   28.39    0.93
   4  -5   2  119.88    3.14
  -4  -5  -2  122.56    2.88
   4   5   2  125.03    3.10
   5  -5   2   13.38    0.65
  -5  -5  -2   13.17    0.42
   5   5   2   12.67    0.59
   6  -5   2   10.45    0.59
  -6  -5  -2    9.40    0.34
   6   5   2    9.95    0.53
   7  -5   2   14.28    0.74
   7   5   2   12.94    0.64
   8  -5   2   31.81    1.23
   8   5   2   30.38    1.12
   9  -5   2    2.28    0.43
   9   5   2    2.23    0.36
  10  -5   2   23.99    1.13
  10   5   2   22.66    1.00
  11  -5   2   10.79    0.78
  11   5   2   10.87    0.70
  12  -5   2    0.18    0.29
  12   5   2    0.37    0.29
  13  -5   2   18.63    1.10
  14  -5   2   24.32    1.31
  15  -5   2   -0.12    0.37
  15   5   2    0.45    0.36
  16  -5   2    0.67    0.51
  15  -6  -2    4.02    0.68
  15  -6  -2    5.72    0.85
  14  -6  -2    0.49    0.37
  13  -6  -2    0.42    0.38
  12  -6  -2    4.37    0.63
  11  -6  -2    7.00    0.73
  11   6  -2    5.86    0.82
  10  -6  -2    3.23    0.51
  10   6  -2    2.61    0.36
   9  -6  -2   39.53    1.50
   9   6  -2   39.29    1.31
   8  -6  -2   -0.24    0.17
   8   6  -2    0.07    0.16
   7  -6  -2    1.64    0.33
   7   6  -2    2.07    0.29
   6  -6  -2    5.57    0.47
   6   6  -2    5.21    0.39
   5  -6  -2  148.27    3.88
  -5  -6   2  151.60    3.51
   5   6  -2  154.12    3.75
  -4  -6   2    4.76    0.25
   4  -6  -2    4.93    0.40
  -3  -6   2    1.69    0.18
   3  -6  -2    2.00    0.28
   2  -6  -2    8.45    0.49
  -2  -6   2    9.38    0.50
  -1  -6   2  145.56    3.73
   1  -6  -2  154.32    3.50
   1  -6  -2  152.65    3.79
   0  -6  -2    0.65    0.18
   0  -6   2    0.53    0.16
   1  -6   2   36.27    1.18
  -1  -6  -2   36.67    1.20
  -1  -6  -2   37.74    1.07
   2  -6   2   21.60    0.82
  -2  -6  -2   21.02    0.83
  -2  -6  -2   20.97    0.69
   3  -6   2   18.16    0.75
  -3  -6  -2   16.81    0.57
   3   6   2   17.00    0.72
   4  -6   2    9.19    0.54
  -4  -6  -2    8.60    0.36
   4   6   2    9.41    0.53
   5  -6   2   65.52    1.98
  -5  -6  -2   66.30    1.66
   5   6   2   67.34    1.91
  -6  -6  -2   31.39    0.88
   6  -6   2   33.46    1.22
   6   6   2   30.60    1.11
   7  -6   2   -0.38    0.16
   7   6   2    0.19    0.17
   8  -6   2    8.24    0.64
   8   6   2    8.41    0.56
   9  -6   2   78.78    2.47
   9   6   2   80.04    2.32
  10  -6   2   11.22    0.79
  10   6   2   12.04    0.72
  11  -6   2    6.34    0.71
  11   6   2    4.96    0.56
  12  -6   2    3.08    0.57
  12   6   2    3.51    0.56
  13  -6   2   23.78    1.32
  14  -6   2    0.78    0.44
  15  -6   2    5.83    0.79
  15  -7  -2    4.84    0.83
  15  -7  -2    3.83    0.72
  14  -7  -2   12.34    1.13
  13  -7  -2    3.28    0.62
  12  -7  -2    4.95    0.71
  11  -7  -2    4.42    0.63
  11   7  -2    3.49    0.52
  10  -7  -2   14.69    0.94
   9  -7  -2    0.86    0.33
   9   7  -2    0.78    0.26
   8  -7  -2   13.70    0.84
   8   7  -2   14.86    0.71
   7  -7  -2   -0.09    0.17
   7   7  -2   -0.14    0.15
   6  -7  -2    4.79    0.52
  -5  -7   2    2.83    0.21
   5  -7  -2    2.99    0.42
  -4  -7   2    0.74    0.15
   4  -7  -2    0.88    0.25
   3  -7  -2    1.93    0.31
  -3  -7   2    1.49    0.29
  -3  -7   2    1.47    0.19
   2  -7  -2    1.56    0.19
  -2  -7   2    1.63    0.27
   2  -7  -2    1.96    0.32
  -1  -7   2    8.65    0.52
   1  -7  -2    9.14    0.54
   1  -7  -2    8.98    0.32
   0  -7   2    1.74    0.27
   0  -7  -2    1.68    0.28
   1  -7   2   39.56    1.30
  -1  -7  -2   40.05    1.17
  -1  -7  -2   39.42    1.33
  -2  -7  -2    5.79    0.44
   2  -7   2    6.14    0.44
  -2  -7  -2    6.03    0.35
   3  -7   2   69.25    2.03
  -3  -7  -2   69.48    2.05
  -3  -7  -2   68.17    1.78
   4  -7   2   12.23    0.67
  -4  -7  -2   11.77    0.47
   4   7   2   12.86    0.65
   5  -7   2    7.65    0.55
  -5  -7  -2    7.08    0.34
   5   7   2    7.97    0.53
   6  -7   2   -0.15    0.17
  -6  -7  -2    0.04    0.09
   6   7   2   -0.09    0.17
   7  -7   2   16.57    0.88
   7   7   2   16.05    0.80
   8  -7   2   14.52    0.86
   8   7   2   14.95    0.78
   9  -7   2    2.89    0.50
   9   7   2    2.96    0.43
  10  -7   2    2.57    0.51
  10   7   2    2.20    0.38
  11  -7   2   19.26    1.12
  11   7   2   21.25    1.01
  12  -7   2    1.19    0.46
  13  -7   2   -0.09    0.37
  13   7   2    0.25    0.31
  14  -7   2    0.21    0.38
  15  -7   2    5.67    0.80
  14  -8  -2    0.45    0.46
  14  -8  -2    0.94    0.57
  13  -8  -2    0.20    0.39
  13  -8  -2   -0.57    0.36
  12  -8  -2   14.95    1.07
  11  -8  -2    0.64    0.34
  10  -8  -2    4.44    0.63
  10   8  -2    3.88    0.47
   9  -8  -2    0.28    0.30
   8  -8  -2    2.54    0.47
   7  -8  -2    0.08    0.21
   6  -8  -2   27.23    1.19
   5  -8  -2    0.39    0.23
  -4  -8   2    7.33    0.37
   4  -8  -2    6.97    0.55
  -4  -8   2    7.20    0.55
  -3  -8   2    0.21    0.20
   3  -8  -2   -0.16    0.12
  -3  -8   2    0.03    0.11
   3  -8  -2    0.11    0.18
  -2  -8   2   51.92    1.67
   2  -8  -2   54.77    1.73
  -2  -8   2   52.47    1.49
  -1  -8   2    6.88    0.50
   1  -8  -2    5.97    0.48
   0  -8  -2    3.39    0.34
   0  -8   2    3.68    0.42
   0  -8  -2    3.03    0.38
  -1  -8  -2    0.03    0.13
  -1  -8  -2    0.05    0.17
   1  -8   2   -0.18    0.16
   2  -8   2   50.63    1.64
  -2  -8  -2   50.69    1.66
  -2  -8  -2   50.13    1.44
  -3  -8  -2    0.11    0.11
  -3  -8  -2   -0.06    0.17
   3  -8   2    0.36    0.24
   4  -8   2    8.70    0.59
  -4  -8  -2    8.43    0.42
  -4  -8  -2    8.43    0.60
   5  -8   2    0.38    0.23
  -5  -8  -2   -0.03    0.11
   6  -8   2   46.51    1.67
   6   8   2   45.85    1.56
   7  -8   2    0.00    0.20
   7   8   2    0.00    0.21
   8  -8   2   13.46    0.89
   8   8   2   13.46    0.78
   9  -8   2    1.06    0.40
   9   8   2    1.22    0.32
  10  -8   2    9.25    0.90
  10   8   2    8.06    0.66
  11  -8   2    1.34    0.47
  12  -8   2    5.14    0.75
  12   8   2    5.18    0.62
  13  -8   2    0.71    0.42
  14  -8   2    1.74    0.60
  13  -9  -2    2.38    0.65
  13  -9  -2    1.90    0.53
  12  -9  -2    0.99    0.46
  12  -9  -2    1.21    0.51
  11  -9  -2    0.78    0.47
  11  -9  -2    1.41    0.45
  10  -9  -2   15.09    1.02
   9  -9  -2    2.74    0.53
   8  -9  -2    3.23    0.55
   7  -9  -2    9.04    0.72
   6  -9  -2   15.35    0.90
  -5  -9   2    7.18    0.69
   5  -9  -2    6.34    0.63
  -4  -9   2   44.85    1.61
   4  -9  -2   48.83    1.67
  -4  -9   2   43.90    1.29
  -3  -9   2   15.57    0.83
   3  -9  -2   15.75    0.84
  -3  -9   2   15.39    0.63
  -2  -9   2    1.22    0.22
   2  -9  -2    0.79    0.26
  -2  -9   2    0.94    0.30
   1  -9  -2   23.78    1.07
  -1  -9   2   24.11    1.03
   1  -9  -2   24.83    0.94
   0  -9   2    5.45    0.55
   0  -9  -2    4.30    0.50
   0  -9  -2    5.03    0.44
   1  -9   2    5.85    0.57
  -1  -9  -2    7.02    0.45
  -1  -9  -2    5.53    0.57
  -2  -9  -2   -0.01    0.14
   2  -9   2    0.04    0.22
  -2  -9  -2    0.15    0.21
  -3  -9  -2   35.96    1.11
   3  -9   2   33.42    1.34
  -3  -9  -2   36.61    1.38
  -4  -9  -2    2.63    0.43
  -4  -9  -2    2.73    0.30
   4  -9   2    2.92    0.45
  -5  -9  -2    1.83    0.42
  -5  -9  -2    1.55    0.33
   5  -9   2    1.37    0.36
   6  -9   2    0.33    0.27
   7  -9   2   27.34    1.28
   8  -9   2    8.41    0.84
   8   9   2    7.69    0.62
   9  -9   2   -0.01    0.29
   9   9   2   -0.01    0.25
  10  -9   2    0.29    0.34
  11  -9   2   20.29    1.27
  11   9   2   20.90    1.07
  12  -9   2    2.05    0.57
  13  -9   2    3.11    0.63
  12 -10  -2    9.93    1.50
  12 -10  -2    9.35    1.07
  11 -10  -2    7.40    0.86
  10 -10  -2    1.58    0.50
   9 -10  -2   14.43    1.05
   8 -10  -2    5.86    0.75
  -7 -10   2    6.73    0.76
   7 -10  -2    5.90    0.70
   6 -10  -2    3.98    0.59
  -6 -10   2    4.42    0.61
   5 -10  -2   41.74    1.67
  -5 -10   2   45.10    1.67
  -4 -10   2    0.05    0.25
   4 -10  -2   -0.13    0.24
  -3 -10   2    1.90    0.38
  -3 -10   2    1.98    0.29
   3 -10  -2    1.48    0.37
   2 -10  -2    0.84    0.26
   2 -10  -2    1.34    0.35
  -2 -10   2    0.77    0.28
  -2 -10   2    0.61    0.24
   1 -10  -2   42.19    1.59
   1 -10  -2   42.53    1.42
  -1 -10   2   44.30    1.39
  -1 -10   2   43.12    1.58
   0 -10  -2    0.22    0.20
   0 -10   2    0.30    0.24
   0 -10  -2    0.36    0.28
  -1 -10  -2   15.16    0.87
  -1 -10  -2   15.67    0.72
   1 -10   2   16.85    0.89
  -2 -10  -2    4.34    0.41
   2 -10   2    5.29    0.60
  -2 -10  -2    5.64    0.62
   3 -10   2   20.05    1.02
  -3 -10  -2   17.90    0.74
  -3 -10  -2   17.33    0.95
   4 -10   2    0.05    0.23
  -4 -10  -2   -0.17    0.15
  -4 -10  -2    0.30    0.26
  -5 -10  -2   44.85    1.72
   5 -10   2   44.11    1.71
  -6 -10  -2    0.53    0.34
   6 -10   2    0.45    0.35
  -7 -10  -2   -0.01    0.30
   7 -10   2   -0.04    0.28
   8 -10   2    0.05    0.34
   9 -10   2   17.46    1.17
  10 -10   2    0.98    0.45
  11 -10   2    1.07    0.51
  12 -10   2    0.36    0.47
  11 -11  -2    2.72    0.63
  10 -11  -2    7.70    0.96
  -9 -11   2    4.70    0.73
   9 -11  -2    5.40    0.82
  -8 -11   2    1.34    0.47
   8 -11  -2    1.15    0.41
  -7 -11   2   10.46    0.85
   7 -11  -2    8.25    0.88
  -6 -11   2    1.10    0.40
   6 -11  -2    1.36    0.46
   5 -11  -2    8.45    0.86
  -5 -11   2   10.39    0.80
   4 -11  -2    2.69    0.52
  -4 -11   2    2.90    0.50
   3 -11  -2   20.77    1.11
  -3 -11   2   19.24    1.07
  -3 -11   2   19.42    0.80
   3 -11  -2   20.07    0.95
   2 -11  -2    3.13    0.51
  -2 -11   2    4.67    0.59
  -2 -11   2    3.25    0.39
   2 -11  -2    3.68    0.46
   1 -11  -2    0.59    0.27
  -1 -11   2    1.84    0.43
   1 -11  -2    1.14    0.36
  -1 -11   2    0.84    0.27
   0 -11   2    3.57    0.43
   0 -11   2    2.59    0.49
   0 -11  -2    3.41    0.42
   0 -11  -2    3.12    0.52
   1 -11   2   30.94    1.35
  -1 -11  -2   31.03    1.14
  -1 -11  -2   29.96    1.35
  -2 -11  -2    1.54    0.28
   2 -11   2    1.94    0.42
  -2 -11  -2    1.25    0.38
  -3 -11  -2   13.20    0.65
  -3 -11  -2   13.06    0.87
   3 -11   2   11.94    0.84
   4 -11   2   16.53    0.99
  -4 -11  -2   16.58    1.01
   5 -11   2    8.10    0.82
  -5 -11  -2    9.09    0.90
  -6 -11  -2    2.61    0.53
   6 -11   2    2.09    0.49
   7 -11   2    3.24    0.59
  -7 -11  -2    3.28    0.61
  -8 -11  -2    9.71    1.01
   8 -11   2    8.67    0.93
  -9 -11  -2    0.58    0.46
   9 -11   2    1.70    0.56
 -10 -11  -2    6.25    0.88
  10 -11   2    6.76    0.88
  11 -11   2    9.67    1.10
  10 -12  -2   -0.03    0.43
   9 -12  -2   -0.07    0.42
   9 -12  -2   -0.77    0.48
   8 -12  -2   29.58    1.37
  -8 -12   2   27.84    1.71
   8 -12  -2   32.85    1.65
  -7 -12   2    0.52    0.41
   7 -12  -2    0.13    0.30
   7 -12  -2    0.07    0.37
  -6 -12   2    4.13    0.66
   6 -12  -2    4.64    0.74
   6 -12  -2    3.97    0.57
   5 -12  -2    0.67    0.39
   5 -12  -2    1.04    0.38
  -5 -12   2    0.37    0.36
  -4 -12   2   26.59    1.33
   4 -12  -2   27.06    1.37
   4 -12  -2   26.91    1.22
   3 -12  -2    1.38    0.41
  -3 -12   2    1.09    0.42
   3 -12  -2    1.43    0.38
  -2 -12   2   11.35    0.66
   2 -12  -2   11.19    0.73
  -2 -12   2   10.25    0.82
   2 -12  -2   12.16    0.89
   1 -12  -2    0.47    0.32
  -1 -12   2    0.31    0.38
   1 -12  -2    0.35    0.25
  -1 -12   2   -0.02    0.23
   0 -12   2    4.86    0.65
   0 -12   2    6.54    0.60
   0 -12  -2    6.92    0.78
   0 -12  -2    6.20    0.61
  -1 -12  -2    0.55    0.35
  -1 -12  -2    0.63    0.26
   1 -12   2    0.00    0.30
   1 -12   2    0.43    0.26
   2 -12   2    5.90    0.74
  -2 -12  -2    6.02    0.73
   2 -12   2    6.59    0.64
  -2 -12  -2    6.09    0.55
  -3 -12  -2    0.14    0.31
   3 -12   2    0.25    0.31
   4 -12   2    0.24    0.30
  -4 -12  -2    0.50    0.38
  -5 -12  -2    0.32    0.37
   5 -12   2    0.93    0.42
  -6 -12  -2    5.21    0.74
   6 -12   2    5.42    0.76
   7 -12   2    0.02    0.34
  -7 -12  -2   -0.26    0.31
  -8 -12  -2    3.89    0.72
   8 -12   2    4.26    0.78
   9 -12   2    4.96    0.83
  -9 -12  -2    4.93    0.82
   8 -13  -2    5.75    0.74
   8 -13  -2    5.71    0.88
   7 -13  -2   12.37    0.94
   6 -13  -2    0.88    0.47
   6 -13  -2    1.71    0.45
  -6 -13   2    1.56    0.53
  -5 -13   2    0.62    0.43
   5 -13  -2   -0.48    0.29
   5 -13  -2    0.17    0.37
   4 -13  -2   10.85    0.84
  -4 -13   2   10.96    0.90
   4 -13  -2   11.95    0.96
  -3 -13   2    9.36    0.97
   3 -13  -2    8.80    0.92
   3 -13  -2    8.68    0.79
   2 -13  -2    0.25    0.36
  -2 -13   2    0.00    0.41
   2 -13  -2    0.38    0.30
  -1 -13   2   -0.02    0.32
  -1 -13   2   -0.10    0.25
   1 -13  -2   -0.13    0.29
   1 -13  -2    0.14    0.32
   0 -13  -2   11.15    0.93
   0 -13  -2   10.87    0.74
   0 -13   2    9.57    0.72
   0 -13   2   10.08    1.00
  -1 -13  -2    0.41    0.28
  -1 -13  -2    0.23    0.32
   1 -13   2    0.50    0.33
   1 -13   2   -0.24    0.28
   2 -13   2    0.91    0.36
  -2 -13  -2    1.71    0.48
   2 -13   2    1.09    0.41
   3 -13   2   -0.34    0.28
  -3 -13  -2    0.70    0.37
   3 -13   2    0.06    0.29
   4 -13   2    3.52    0.64
   4 -13   2    2.57    0.52
  -4 -13  -2    2.91    0.62
   5 -13   2    0.04    0.38
  -5 -13  -2    0.08    0.39
  -6 -13  -2    3.73    0.68
   6 -13   2    4.16    0.72
  -7 -13  -2    0.38    0.44
   7 -13   2    0.63    0.45
   5 -14  -2    6.64    0.94
   5 -14  -2    6.01    0.74
  -5 -14   2    6.28    0.88
   4 -14  -2    2.95    0.58
  -4 -14   2    1.82    0.60
   4 -14  -2    2.37    0.59
   3 -14  -2    6.73    0.89
  -3 -14   2    3.53    0.71
   3 -14  -2    5.88    0.69
  -2 -14   2    2.43    0.62
   2 -14  -2    1.83    0.50
   2 -14  -2    1.54    0.40
  -1 -14   2    3.06    0.65
   1 -14  -2    3.24    0.64
   1 -14  -2    3.54    0.57
   0 -14   2    0.08    0.41
   0 -14   2   -0.30    0.31
   0 -14  -2    0.54    0.43
   0 -14  -2    0.33    0.30
   1 -14   2    7.96    1.00
   1 -14   2    8.67    0.78
  -1 -14  -2    7.51    0.93
   2 -14   2   -0.49    0.30
  -2 -14  -2   -0.46    0.39
   2 -14   2    0.57    0.40
   3 -14   2    3.54    0.69
  -3 -14  -2    2.68    0.66
   3 -14   2    2.65    0.55
  -4 -14  -2    0.05    0.42
   4 -14   2   -0.05    0.37
   4 -14   2    0.03    0.38
   5 -14   2    9.21    1.09
  -5 -14  -2    9.21    1.07
  17   0  -3    3.33    0.72
  16   0  -3   -0.41    0.30
  16   0  -3    0.11    0.33
  15   0  -3    6.15    0.78
  14   0  -3    0.28    0.25
  13   0  -3   10.83    0.68
  12   0  -3    0.09    0.21
  11   0  -3   14.08    0.71
  10   0  -3    0.05    0.15
   9   0  -3    6.24    0.43
   8   0  -3    0.15    0.12
   7   0  -3    7.62    0.41
   6   0  -3   -0.02    0.09
   5   0  -3   96.92    2.37
   4   0  -3    0.01    0.07
   3   0  -3   91.40    2.15
   2   0  -3    0.02    0.07
   2   0  -3   -0.01    0.05
   2   0  -3   -0.06    0.05
   1   0  -3  651.37   14.65
   1   0  -3  646.45   14.57
  -1   0   3  661.78   14.59
   0   0  -3    0.02    0.05
   0   0   3    0.02    0.05
   0   0  -3   -0.01    0.05
  -1   0  -3    3.23    0.12
   1   0   3    3.17    0.15
  -2   0  -3    0.04    0.05
   2   0   3    0.17    0.08
  -3   0  -3  158.75    3.56
   3   0   3  153.26    3.65
  -4   0  -3    0.04    0.06
   4   0   3    0.08    0.10
   5   0   3   11.92    0.50
   6   0   3    0.18    0.13
   7   0   3  296.08    6.98
   8   0   3    0.18    0.16
   9   0   3   34.65    1.22
  10   0   3   -0.06    0.19
  11   0   3   43.50    1.54
  12   0   3   -0.17    0.18
  13   0   3   47.32    1.73
  14   0   3    0.49    0.28
  15   0   3    2.18    0.48
  16   0   3   -0.42    0.33
  17  -1  -3    0.12    0.38
  16  -1  -3    6.27    1.01
  16  -1  -3    8.28    0.80
  15  -1  -3    0.24    0.28
  15  -1  -3    0.52    0.33
  15   1  -3    0.32    0.32
  15   1  -3   -0.17    0.31
  14  -1  -3    0.74    0.32
  14   1  -3    0.87    0.37
  14   1  -3    0.67    0.29
  13  -1  -3    0.71    0.31
  13   1  -3    0.61    0.26
  12  -1  -3    6.60    0.55
  12   1  -3    5.74    0.49
  11  -1  -3    0.28    0.20
  11   1  -3    0.36    0.21
  10  -1  -3   18.54    0.81
  10   1  -3   17.65    0.76
   9  -1  -3    4.97    0.40
   9   1  -3    3.58    0.35
   8  -1  -3    0.20    0.14
   8   1  -3    0.02    0.12
   7  -1  -3    1.89    0.24
   7   1  -3    2.18    0.24
   6  -1  -3   30.48    0.94
   6   1  -3   28.48    0.88
   5  -1  -3  116.99    2.80
   5   1  -3  112.14    2.74
   4  -1  -3   15.27    0.53
   4   1  -3   15.67    0.49
   3  -1  -3   38.03    1.03
   3   1  -3   41.17    0.99
   2  -1  -3   83.85    1.97
   2   1  -3   84.09    1.90
   2   1  -3   81.28    1.95
   1  -1  -3    1.15    0.10
   1  -1  -3    1.15    0.09
   1  -1  -3    1.15    0.10
   1   1  -3    1.16    0.08
   1   1  -3    1.10    0.06
   0  -1   3   68.58    1.55
   0  -1  -3   69.22    1.57
   0  -1  -3   62.76    1.59
   0  -1  -3   69.22    1.55
   0   1   3   69.69    1.59
   0   1  -3   66.56    1.56
   0   1  -3   67.93    1.56
   1  -1   3    0.22    0.07
  -1  -1  -3    0.26    0.05
   1   1   3    0.31    0.08
   2  -1   3    8.41    0.31
  -2  -1  -3    8.01    0.25
   2   1   3    8.05    0.31
   3  -1   3    4.56    0.26
  -3  -1  -3    4.26    0.17
   3   1   3    4.49    0.25
   4  -1   3   83.68    2.06
  -4  -1  -3   83.22    1.90
   4   1   3   76.85    2.03
  -5  -1  -3  116.09    2.70
   5  -1   3  115.08    2.89
   5   1   3  117.78    2.88
  -6  -1  -3    4.20    0.20
   6  -1   3    3.58    0.35
   6   1   3    3.97    0.30
   7  -1   3   38.78    1.23
   7   1   3   37.09    1.20
   8  -1   3   16.25    0.73
   8   1   3   15.28    0.69
   9  -1   3   20.90    0.90
   9   1   3   20.99    0.89
  10  -1   3    0.35    0.22
  10   1   3    0.56    0.24
  11  -1   3   45.56    1.60
  11   1   3   46.11    1.57
  12  -1   3   12.12    0.79
  12   1   3   11.89    0.74
  13  -1   3   -0.40    0.22
  13   1   3    0.23    0.27
  14  -1   3    0.50    0.38
  14   1   3    0.99    0.37
  15  -1   3   24.06    1.26
  15   1   3   25.35    1.24
  16  -1   3   14.53    0.99
  16   1   3   13.75    0.98
  17   2  -3    1.22    0.53
  16   2  -3    2.46    0.54
  15  -2  -3    0.51    0.32
  15   2  -3    0.64    0.37
  15   2  -3    0.36    0.30
  14  -2  -3   26.79    1.22
  14   2  -3   25.65    1.12
  14   2  -3   27.18    1.32
  13  -2  -3    0.21    0.26
  13   2  -3    0.52    0.29
  13   2  -3    0.50    0.24
  12  -2  -3   26.94    1.15
  12   2  -3   27.88    1.06
  11  -2  -3   10.60    0.66
  11   2  -3   11.57    0.63
  10  -2  -3    0.19    0.18
  10   2  -3    0.02    0.15
   9  -2  -3    0.22    0.17
   9   2  -3    0.58    0.18
   8  -2  -3   31.11    1.08
   8   2  -3   31.19    1.00
   7  -2  -3   10.41    0.52
   7   2  -3   10.28    0.46
   6  -2  -3    7.20    0.41
   6   2  -3    7.78    0.36
   5  -2  -3    6.85    0.37
   5   2  -3    6.98    0.32
   4  -2  -3   38.72    1.10
   4   2  -3   38.46    1.06
   4   2  -3   39.92    1.03
  -3  -2   3   28.78    0.67
   3  -2  -3   29.50    0.85
   3   2  -3   29.60    0.80
   3   2  -3   29.83    0.78
   2  -2  -3    4.72    0.24
   2   2  -3    4.61    0.19
   2   2  -3    4.52    0.19
   1  -2  -3   22.83    0.61
   1  -2  -3   23.19    0.65
   1   2  -3   22.03    0.56
   0  -2  -3  217.37    4.93
   0  -2  -3  215.91    5.03
   0  -2  -3  221.31    4.98
   0  -2   3  221.97    4.99
   0   2   3  221.69    5.03
   1  -2   3   64.66    1.52
  -1  -2  -3   61.40    1.47
   1   2   3   59.94    1.53
  -2  -2  -3  108.67    2.52
   2  -2   3  110.68    2.62
   2   2   3  110.05    2.62
   3  -2   3    8.09    0.37
  -3  -2  -3    8.39    0.27
   3   2   3    8.49    0.36
   4  -2   3   70.19    1.86
  -4  -2  -3   71.38    1.68
   4   2   3   73.14    1.85
  -5  -2  -3    9.99    0.32
   5  -2   3    9.90    0.48
   5   2   3   10.06    0.45
  -6  -2  -3   79.92    1.91
   6  -2   3   83.66    2.18
   6   2   3   78.21    2.12
  -7  -2  -3   -0.01    0.06
   7  -2   3   -0.05    0.13
   7   2   3    0.19    0.14
   8  -2   3   19.04    0.82
   8   2   3   18.60    0.78
   9  -2   3    0.14    0.19
   9   2   3   -0.14    0.14
  10  -2   3   19.70    0.92
  10   2   3   18.23    0.86
  11  -2   3    0.34    0.27
  11   2   3    0.53    0.25
  12  -2   3    4.59    0.57
  12   2   3    4.71    0.54
  13  -2   3    0.79    0.33
  13   2   3    0.43    0.30
  14  -2   3   16.59    1.03
  14   2   3   17.16    0.99
  15  -2   3    3.72    0.62
  15   2   3    3.11    0.52
  16  -2   3    1.06    0.49
  16   2   3    0.71    0.41
  17   2   3    1.36    0.47
  17  -3  -3    0.33    0.44
  16  -3  -3   12.09    0.92
  16  -3  -3   13.04    1.24
  16   3  -3   12.23    1.08
  15  -3  -3    5.01    0.65
  15   3  -3    7.90    0.81
  14  -3  -3    5.91    0.70
  14   3  -3    6.07    0.69
  14   3  -3    4.46    0.51
  13  -3  -3   14.90    0.89
  13   3  -3   13.38    0.86
  13   3  -3   14.60    0.77
  12  -3  -3   41.96    1.57
  12   3  -3   44.81    1.46
  12   3  -3   43.70    1.59
  11  -3  -3    0.18    0.20
  11   3  -3    0.05    0.23
  11   3  -3    0.20    0.20
  10  -3  -3   37.63    1.35
  10   3  -3   33.79    1.26
  10   3  -3   35.81    1.19
   9  -3  -3   41.32    1.39
   9   3  -3   39.35    1.25
   8  -3  -3   19.24    0.81
   8   3  -3   18.32    0.71
   7  -3  -3   12.79    0.62
   7   3  -3   13.69    0.55
   6  -3  -3   53.31    1.58
   6   3  -3   55.62    1.51
   6   3  -3   55.31    1.47
   5  -3  -3   31.48    0.99
   5   3  -3   28.70    0.88
   5   3  -3   30.42    0.88
   4  -3  -3    1.60    0.22
  -4  -3   3    1.28    0.10
   4   3  -3    1.31    0.15
   4   3  -3    1.16    0.15
   3  -3  -3   55.37    1.51
  -3  -3   3   56.26    1.33
   3   3  -3   58.33    1.38
   3   3  -3   56.56    1.43
   2  -3  -3    1.82    0.19
   2   3  -3    1.88    0.15
   1  -3  -3    3.53    0.23
   1  -3  -3    3.13    0.17
   0  -3   3   48.12    1.24
   0  -3  -3   48.31    1.12
   0  -3  -3   46.79    1.21
   0  -3  -3   47.83    1.28
   0   3   3   48.85    1.28
  -1  -3  -3   10.72    0.35
   1  -3   3   10.56    0.40
   1   3   3    9.95    0.41
   2  -3   3    0.32    0.11
  -2  -3  -3    0.17    0.07
   2   3   3    0.14    0.11
  -3  -3  -3    0.72    0.09
   3  -3   3    0.81    0.16
   3   3   3    0.84    0.16
   4  -3   3   10.97    0.49
  -4  -3  -3   11.00    0.34
   4   3   3    9.26    0.44
  -5  -3  -3   69.97    1.69
   5  -3   3   66.64    1.92
   5   3   3   75.84    1.91
  -6  -3  -3    0.38    0.08
   6  -3   3    0.17    0.14
   6   3   3    0.32    0.14
   7  -3   3    2.56    0.34
  -7  -3  -3    3.05    0.17
   7   3   3    2.78    0.32
  -8  -3  -3    0.94    0.12
   8  -3   3    0.96    0.25
   8   3   3    1.04    0.23
   9  -3   3   17.11    0.84
   9   3   3   17.00    0.78
  10  -3   3   23.80    1.06
  10   3   3   23.90    0.99
  11  -3   3    6.13    0.62
  11   3   3    5.19    0.54
  12  -3   3    0.04    0.28
  12   3   3    0.58    0.28
  13  -3   3    1.29    0.40
  13   3   3    1.00    0.35
  14  -3   3   -0.30    0.29
  14   3   3    0.47    0.32
  15  -3   3   14.02    1.01
  15   3   3   14.93    0.96
  16  -3   3    0.90    0.43
  16   3   3    1.62    0.52
  16   3   3    0.54    0.41
  16  -4  -3    0.61    0.39
  16  -4  -3    0.41    0.51
  15  -4  -3   18.81    1.09
  15   4  -3   16.71    1.09
  14  -4  -3    3.47    0.56
  14   4  -3    2.09    0.48
  13  -4  -3    0.82    0.34
  13   4  -3    0.51    0.31
  12  -4  -3    0.42    0.26
  12   4  -3    0.36    0.27
  11  -4  -3   57.20    1.95
  11   4  -3   58.06    1.76
  11   4  -3   60.04    1.87
  10  -4  -3    0.30    0.21
  10   4  -3    0.10    0.15
  10   4  -3    0.26    0.19
   9  -4  -3    0.03    0.19
   9   4  -3   -0.17    0.13
   9   4  -3   -0.01    0.15
   8  -4  -3   55.57    1.75
   8   4  -3   57.74    1.60
   8   4  -3   54.73    1.61
   7  -4  -3   70.69    2.06
   7   4  -3   71.56    1.91
   7   4  -3   72.20    1.91
   6  -4  -3   45.73    1.44
   6   4  -3   46.90    1.30
   6   4  -3   45.33    1.28
  -5  -4   3   48.98    1.16
   5  -4  -3   48.74    1.47
   5   4  -3   49.65    1.35
   5   4  -3   51.01    1.30
   4  -4  -3   -0.07    0.10
  -4  -4   3    0.09    0.05
   4   4  -3    0.02    0.09
   4   4  -3   -0.01    0.06
   3  -4  -3   66.88    1.84
   3   4  -3   70.69    1.63
   3   4  -3   68.95    1.75
   2  -4  -3    0.93    0.18
   2   4  -3    1.10    0.08
  -1  -4   3   90.60    2.30
   1  -4  -3   96.73    2.21
   1  -4  -3   92.05    2.35
   0  -4  -3    2.06    0.23
   0  -4  -3    1.82    0.18
   0  -4   3    1.85    0.20
   0  -4  -3    1.95    0.10
   1  -4   3   32.58    1.00
  -1  -4  -3   35.87    0.94
  -1  -4  -3   35.95    1.05
   1   4   3   33.51    1.02
   2  -4   3   20.36    0.70
  -2  -4  -3   20.19    0.60
   2   4   3   20.82    0.71
  -3  -4  -3   14.66    0.45
   3  -4   3   13.93    0.57
   3   4   3   13.52    0.56
  -4  -4  -3    1.96    0.15
   4  -4   3    2.44    0.28
   4   4   3    2.49    0.27
  -5  -4  -3    2.64    0.16
   5  -4   3    2.93    0.33
   5   4   3    2.83    0.31
  -6  -4  -3   17.22    0.51
   6  -4   3   19.04    0.79
   6   4   3   16.50    0.70
   7  -4   3    8.03    0.52
  -7  -4  -3    7.99    0.30
   7   4   3    8.22    0.48
   8  -4   3    0.37    0.21
   8   4   3    0.39    0.21
   9  -4   3   15.83    0.83
   9   4   3   17.35    0.80
  10  -4   3    0.02    0.22
  10   4   3   -0.13    0.18
  11  -4   3    2.54    0.47
  11   4   3    3.35    0.45
  12  -4   3    2.15    0.46
  12   4   3    1.15    0.36
  13  -4   3   21.61    1.16
  13   4   3   19.23    1.03
  14  -4   3    0.04    0.33
  14   4   3    0.07    0.29
  15  -4   3    0.08    0.32
  16  -4   3    7.04    0.89
  16   4   3    6.53    0.74
  16  -5  -3    6.80    0.98
  16  -5  -3    5.77    0.85
  15  -5  -3    0.26    0.41
  15  -5  -3   -0.06    0.36
  14  -5  -3    6.85    0.78
  13  -5  -3   10.27    0.82
  12  -5  -3    7.59    0.77
  12   5  -3    6.30    0.51
  12   5  -3    6.99    0.63
  11  -5  -3    1.34    0.35
  11   5  -3    0.51    0.26
  10  -5  -3   14.62    0.83
  10   5  -3   13.61    0.67
   9  -5  -3   25.96    1.13
   9   5  -3   29.40    1.01
   8  -5  -3   10.20    0.64
   8   5  -3   10.90    0.54
   7  -5  -3    1.62    0.30
   7   5  -3    1.45    0.20
   7   5  -3    1.56    0.24
   6  -5  -3   51.23    1.61
   6   5  -3   51.95    1.46
  -5  -5   3   24.03    0.64
   5  -5  -3   24.02    0.92
   5   5  -3   24.67    0.82
  -4  -5   3    9.20    0.32
   4  -5  -3    8.80    0.49
   4   5  -3    9.49    0.43
   3  -5  -3    2.29    0.27
   2  -5  -3   60.17    1.69
   1  -5  -3   36.58    0.94
  -1  -5   3   34.65    1.08
   1  -5  -3   37.05    1.13
   0  -5  -3    0.15    0.05
   0  -5  -3    0.23    0.10
   0  -5  -3    0.15    0.12
   0  -5   3    0.21    0.12
   1  -5   3  166.26    3.97
  -1  -5  -3  158.95    4.01
  -1  -5  -3  166.16    3.87
   1   5   3  164.52    4.00
   2  -5   3   36.89    1.15
  -2  -5  -3   37.89    1.03
   2   5   3   38.61    1.17
  -3  -5  -3    7.61    0.32
   3  -5   3    7.45    0.44
   3   5   3    8.42    0.46
   4  -5   3    6.45    0.43
  -4  -5  -3    7.16    0.30
   4   5   3    6.45    0.40
  -5  -5  -3   68.51    1.63
   5  -5   3   65.87    1.92
   5   5   3   63.23    1.84
  -6  -5  -3   10.25    0.36
   6  -5   3   11.03    0.62
   6   5   3   10.30    0.56
   7  -5   3    4.98    0.50
   7   5   3    5.23    0.42
   8  -5   3   46.53    1.60
   8   5   3   45.62    1.49
   9  -5   3   34.06    1.33
   9   5   3   30.72    1.19
  10  -5   3    3.18    0.47
  10   5   3    4.73    0.51
  11  -5   3   22.87    1.17
  11   5   3   22.76    1.04
  12  -5   3    4.95    0.68
  12   5   3    4.70    0.56
  13  -5   3    1.57    0.48
  13   5   3    1.24    0.36
  14  -5   3    4.09    0.64
  15  -5   3    6.05    0.78
  15   5   3    9.36    0.84
  16  -5   3    1.66    0.56
  15  -6  -3    3.48    0.62
  15  -6  -3    4.55    0.79
  14  -6  -3   13.81    1.01
  13  -6  -3    1.95    0.51
  12  -6  -3    0.36    0.36
  11  -6  -3    1.94    0.45
  11   6  -3    1.39    0.29
  10  -6  -3    8.06    0.69
  10   6  -3    9.85    0.56
   9  -6  -3    0.53    0.28
   9   6  -3    0.62    0.21
   8  -6  -3   35.86    1.38
   8   6  -3   36.61    1.19
   7  -6  -3   13.14    0.74
   7   6  -3   12.96    0.61
   6  -6  -3    0.05    0.16
   6   6  -3   -0.04    0.13
  -5  -6   3    8.06    0.31
   5  -6  -3    8.91    0.55
  -4  -6   3   30.60    0.83
   4  -6  -3   28.68    1.07
   3  -6  -3   12.96    0.63
  -3  -6   3   12.78    0.46
  -2  -6   3    3.19    0.33
   2  -6  -3    3.62    0.37
   2  -6  -3    2.88    0.22
   1  -6  -3   14.88    0.67
   1  -6  -3   14.79    0.46
  -1  -6   3   15.46    0.64
   0  -6   3   52.48    1.54
   0  -6  -3   54.72    1.47
   0  -6  -3   53.54    1.59
   1  -6   3   10.13    0.51
  -1  -6  -3    9.98    0.44
  -1  -6  -3    9.59    0.54
  -2  -6  -3   38.89    1.28
  -2  -6  -3   39.30    1.10
   2  -6   3   40.01    1.24
   2   6   3   37.38    1.24
  -3  -6  -3    6.08    0.31
   3  -6   3    6.40    0.43
   3   6   3    5.94    0.43
  -4  -6  -3   31.94    0.90
   4  -6   3   29.66    1.10
   4   6   3   33.53    1.11
   5  -6   3    6.69    0.51
  -5  -6  -3    6.99    0.32
   5   6   3    7.99    0.50
  -6  -6  -3   16.92    0.55
   6  -6   3   15.72    0.80
   6   6   3   17.84    0.78
   7  -6   3   13.26    0.75
   7   6   3   12.67    0.68
   8  -6   3    9.64    0.67
   8   6   3    9.33    0.61
   9  -6   3    2.60    0.44
   9   6   3    2.80    0.40
  10  -6   3   49.94    1.85
  10   6   3   51.37    1.72
  11  -6   3    1.32    0.40
  11   6   3    0.95    0.31
  12  -6   3    6.60    0.77
  12   6   3    5.49    0.60
  13  -6   3    2.19    0.51
  13   6   3    2.89    0.49
  14  -6   3    7.82    0.91
  14   6   3    7.93    0.75
  15  -6   3    0.71    0.48
  15  -7  -3    0.95    0.54
  15  -7  -3    1.11    0.59
  14  -7  -3    1.05    0.55
  14  -7  -3    0.15    0.41
  13  -7  -3   17.32    1.11
  12  -7  -3    0.96    0.42
  11  -7  -3    0.61    0.41
  10  -7  -3    1.14    0.36
  10   7  -3    0.77    0.25
   9  -7  -3   39.89    1.57
   9   7  -3   39.25    1.32
   8  -7  -3    4.95    0.61
   8   7  -3    4.85    0.45
   7  -7  -3   15.52    0.84
   6  -7  -3   30.60    1.21
   5  -7  -3    1.37    0.32
  -5  -7   3    1.80    0.20
  -4  -7   3    0.04    0.10
   4  -7  -3    0.27    0.19
  -3  -7   3    2.17    0.22
   3  -7  -3    1.73    0.23
   3  -7  -3    2.52    0.35
  -3  -7   3    1.85    0.30
  -2  -7   3   29.52    1.07
   2  -7  -3   31.09    1.12
   2  -7  -3   29.77    0.87
   1  -7  -3    0.50    0.09
   1  -7  -3    0.29    0.17
  -1  -7   3    0.73    0.20
   0  -7   3   19.24    0.78
   0  -7  -3   18.44    0.70
   0  -7  -3   18.93    0.81
  -1  -7  -3   43.00    1.25
  -1  -7  -3   41.19    1.39
   1  -7   3   43.91    1.39
  -2  -7  -3    3.22    0.25
  -2  -7  -3    3.58    0.41
   2  -7   3    3.31    0.38
  -3  -7  -3    9.04    0.58
   3  -7   3    8.59    0.55
  -3  -7  -3    9.02    0.41
   3   7   3    8.39    0.53
   4  -7   3   29.45    1.13
  -4  -7  -3   31.27    0.91
   4   7   3   30.07    1.12
  -5  -7  -3    7.94    0.36
   5  -7   3    6.81    0.53
   5   7   3    7.39    0.52
  -6  -7  -3    3.38    0.24
   6  -7   3    4.79    0.53
   6   7   3    4.55    0.48
   7  -7   3    0.18    0.22
   7   7   3    0.06    0.21
   8  -7   3   60.85    2.07
   8   7   3   62.57    1.95
   9  -7   3    5.76    0.66
   9   7   3    6.34    0.61
  10  -7   3   -0.22    0.23
  10   7   3    0.38    0.27
  11  -7   3    1.54    0.42
  11   7   3    1.19    0.33
  12  -7   3   40.25    1.75
  13  -7   3    0.87    0.45
  13   7   3    1.59    0.46
  14  -7   3    1.83    0.54
  15  -7   3    0.90    0.50
  14  -8  -3    0.15    0.49
  14  -8  -3    0.53    0.53
  13  -8  -3    4.84    0.80
  13  -8  -3    4.20    0.68
  12  -8  -3    0.00    0.41
  12  -8  -3   -0.14    0.35
  11  -8  -3   15.44    1.04
  10  -8  -3    0.10    0.31
   9  -8  -3    2.54    0.48
   8  -8  -3    0.27    0.29
   7  -8  -3    5.22    0.57
   6  -8  -3    4.44    0.54
   5  -8  -3   60.43    1.95
   4  -8  -3    3.13    0.44
  -4  -8   3    3.14    0.28
   4  -8  -3    3.36    0.35
  -4  -8   3    2.97    0.39
   3  -8  -3    0.75    0.19
  -3  -8   3    0.39    0.15
  -3  -8   3    0.32    0.21
   3  -8  -3    0.32    0.21
  -2  -8   3    5.07    0.49
   2  -8  -3    3.62    0.44
   1  -8  -3   44.82    1.36
  -1  -8   3   43.70    1.46
   1  -8  -3   44.51    1.51
   0  -8  -3    3.40    0.34
   0  -8  -3    3.66    0.44
   0  -8   3    2.71    0.37
   1  -8   3   -0.12    0.14
  -1  -8  -3   -0.04    0.16
  -1  -8  -3    0.07    0.13
  -2  -8  -3    2.25    0.35
   2  -8   3    2.23    0.34
  -2  -8  -3    2.15    0.26
  -3  -8  -3   30.50    0.96
  -3  -8  -3   29.61    1.19
   3  -8   3   30.35    1.17
  -4  -8  -3   19.93    0.70
   4  -8   3   19.50    0.92
  -4  -8  -3   20.02    0.96
  -5  -8  -3   23.12    0.75
   5  -8   3   22.50    1.04
   5   8   3   22.14    0.97
   6  -8   3   -0.17    0.18
   6   8   3    0.52    0.24
   7  -8   3    8.43    0.66
   7   8   3    7.42    0.60
   8  -8   3    0.89    0.36
   8   8   3    1.35    0.36
   9  -8   3    8.31    0.84
   9   8   3    7.85    0.64
  10  -8   3   -0.16    0.29
  10   8   3    0.42    0.27
  11  -8   3   13.79    1.00
  12  -8   3    1.53    0.50
  12   8   3    1.13    0.40
  13  -8   3   15.71    1.16
  14  -8   3   -0.16    0.45
  13  -9  -3   17.99    1.20
  13  -9  -3   16.94    1.25
  12  -9  -3    1.07    0.53
  12  -9  -3    1.55    0.52
  11  -9  -3    6.83    0.82
  11  -9  -3    4.64    0.73
  10  -9  -3    0.69    0.41
  10  -9  -3    0.52    0.40
   9  -9  -3   14.35    0.93
   9  -9  -3   16.70    1.07
   8  -9  -3    0.13    0.28
   8  -9  -3    0.49    0.30
   7  -9  -3   10.92    0.72
   7  -9  -3    9.89    0.78
   6  -9  -3    3.36    0.43
   6  -9  -3    3.57    0.54
  -5  -9   3    5.17    0.58
   5  -9  -3    4.90    0.56
   4  -9  -3    1.89    0.37
  -4  -9   3    1.15    0.30
  -4  -9   3    1.34    0.22
  -3  -9   3   17.23    0.86
  -3  -9   3   15.18    0.63
   3  -9  -3   15.76    0.85
  -2  -9   3    3.83    0.36
  -2  -9   3    4.59    0.51
   2  -9  -3    4.27    0.52
   1  -9  -3    2.20    0.31
  -1  -9   3    1.95    0.34
   1  -9  -3    2.54    0.41
   0  -9  -3    4.89    0.44
   0  -9  -3    4.57    0.51
   0  -9   3    5.84    0.49
   1  -9   3   28.00    1.11
  -1  -9  -3   26.41    0.94
  -1  -9  -3   24.69    1.09
  -2  -9  -3    4.01    0.37
   2  -9   3    3.47    0.45
  -2  -9  -3    3.98    0.49
   3  -9   3    8.41    0.63
  -3  -9  -3    8.55    0.65
  -3  -9  -3    9.21    0.47
  -4  -9  -3   26.62    1.20
  -4  -9  -3   27.61    0.92
   4  -9   3   29.18    1.20
  -5  -9  -3   18.40    1.00
   5  -9   3   18.36    0.97
  -5  -9  -3   17.99    0.68
   6  -9   3    1.27    0.35
   7  -9   3    1.12    0.34
   7   9   3    1.28    0.36
   8  -9   3   38.83    1.65
   8   9   3   39.66    1.50
   9  -9   3    2.25    0.52
   9   9   3    2.59    0.45
  10  -9   3    2.54    0.56
  11  -9   3   -0.09    0.35
  11   9   3    0.30    0.31
  12  -9   3   25.24    1.47
  13  -9   3    0.02    0.45
  12 -10  -3    5.35    0.79
  11 -10  -3   13.65    1.05
  10 -10  -3   14.60    1.08
   9 -10  -3    0.76    0.38
   8 -10  -3   21.82    1.21
   7 -10  -3    7.38    0.80
  -7 -10   3    6.61    0.78
  -6 -10   3    6.69    0.71
   6 -10  -3    5.66    0.68
   5 -10  -3   13.33    0.87
  -5 -10   3   11.80    0.80
  -4 -10   3   45.35    1.66
   4 -10  -3   43.24    1.67
  -3 -10   3    1.10    0.24
  -3 -10   3    1.50    0.37
   3 -10  -3    1.68    0.37
   3 -10  -3    1.18    0.29
   2 -10  -3    9.92    0.71
  -2 -10   3    9.00    0.53
   2 -10  -3    9.58    0.61
  -2 -10   3   10.00    0.67
   1 -10  -3   -0.20    0.15
  -1 -10   3    0.19    0.24
  -1 -10   3   -0.15    0.14
   1 -10  -3   -0.01    0.22
   0 -10  -3   23.22    1.10
   0 -10  -3   22.95    0.92
   0 -10   3   22.11    1.05
  -1 -10  -3    1.35    0.36
  -1 -10  -3    1.67    0.28
   1 -10   3    1.79    0.38
  -2 -10  -3    7.37    0.46
   2 -10   3    6.27    0.64
  -2 -10  -3    7.11    0.69
  -3 -10  -3   13.60    0.63
   3 -10   3   14.13    0.83
  -3 -10  -3   13.75    0.84
  -4 -10  -3   25.90    1.22
   4 -10   3   27.14    1.24
  -4 -10  -3   26.99    0.94
  -5 -10  -3   -0.06    0.29
   5 -10   3    0.22    0.28
   6 -10   3   19.79    1.10
  -6 -10  -3   18.65    1.07
  -7 -10  -3    3.32    0.60
   7 -10   3    2.39    0.51
   8 -10   3    2.40    0.58
   9 -10   3    1.76    0.52
  10 -10   3   23.89    1.38
  11 -10   3    1.51    0.50
  12 -10   3    2.51    0.66
  11 -11  -3    1.42    0.51
  11 -11  -3   -0.37    0.27
  10 -11  -3    3.67    0.70
   9 -11  -3    4.14    0.73
  -8 -11   3   10.77    1.01
   8 -11  -3   10.48    1.02
   7 -11  -3   -0.09    0.30
  -7 -11   3   -0.21    0.32
  -6 -11   3   15.04    1.00
   6 -11  -3   16.27    1.07
  -5 -11   3   10.83    0.82
   5 -11  -3   10.74    0.86
   5 -11  -3   12.14    0.75
   4 -11  -3   11.60    0.74
  -4 -11   3   12.61    0.87
   4 -11  -3   12.60    0.91
  -3 -11   3    5.01    0.64
  -3 -11   3    5.42    0.48
   3 -11  -3    5.15    0.55
   3 -11  -3    4.86    0.65
  -2 -11   3   41.37    1.61
  -2 -11   3   40.97    1.36
   2 -11  -3   42.04    1.66
   2 -11  -3   42.61    1.49
  -1 -11   3   13.67    0.71
  -1 -11   3   13.54    0.87
   1 -11  -3   14.38    0.75
   1 -11  -3   13.04    0.87
   0 -11  -3   -0.10    0.27
   0 -11   3   -0.23    0.18
   0 -11   3    0.00    0.25
   0 -11  -3    0.02    0.19
   1 -11   3    3.78    0.57
  -1 -11  -3    3.95    0.44
  -1 -11  -3    3.52    0.54
  -2 -11  -3   29.92    1.10
  -2 -11  -3   30.78    1.38
   2 -11   3   31.53    1.37
  -3 -11  -3    1.65    0.44
  -3 -11  -3    1.90    0.30
   3 -11   3    2.50    0.45
  -4 -11  -3    1.66    0.44
   4 -11   3    1.95    0.44
   5 -11   3    5.70    0.70
  -5 -11  -3    5.45    0.73
  -6 -11  -3    5.18    0.71
   6 -11   3    7.11    0.80
   7 -11   3    2.44    0.56
  -7 -11  -3    2.11    0.55
  -8 -11  -3   15.84    1.13
   8 -11   3   15.43    1.10
   9 -11   3    1.16    0.53
  -9 -11  -3    0.42    0.43
 -10 -11  -3   -0.02    0.43
  10 -11   3    0.61    0.48
  11 -11   3    0.76    0.49
  10 -12  -3    0.76    0.58
   9 -12  -3    2.49    0.60
   8 -12  -3    3.67    0.60
   8 -12  -3    7.15    0.88
  -7 -12   3   17.90    1.18
   7 -12  -3   18.75    1.22
   7 -12  -3   16.69    1.03
   6 -12  -3    4.94    0.64
  -6 -12   3    4.48    0.70
   6 -12  -3    4.93    0.75
   5 -12  -3    7.42    0.86
   5 -12  -3    7.24    0.74
  -5 -12   3    8.32    0.87
   4 -12  -3    0.63    0.39
  -4 -12   3    0.78    0.37
   4 -12  -3    0.42    0.29
  -3 -12   3   16.02    1.03
   3 -12  -3   16.88    1.05
   3 -12  -3   17.34    0.92
   2 -12  -3    1.00    0.34
   2 -12  -3    0.53    0.37
  -2 -12   3    0.62    0.27
  -2 -12   3    0.19    0.32
  -1 -12   3   12.81    0.72
  -1 -12   3   11.84    0.90
   1 -12  -3   10.86    0.86
   1 -12  -3   10.55    0.72
   0 -12   3    2.32    0.49
   0 -12   3    4.49    0.52
   0 -12  -3    3.05    0.43
   0 -12  -3    3.59    0.58
   1 -12   3    3.19    0.56
  -1 -12  -3    3.73    0.45
  -1 -12  -3    3.66    0.56
   1 -12   3    3.71    0.49
   2 -12   3    2.44    0.50
  -2 -12  -3    2.22    0.51
  -2 -12  -3    2.72    0.38
  -3 -12  -3   12.66    1.20
   3 -12   3   14.02    0.98
  -3 -12  -3   14.24    0.96
  -4 -12  -3   17.03    1.11
   4 -12   3   15.89    1.02
   5 -12   3    0.58    0.39
  -5 -12  -3    0.39    0.34
  -6 -12  -3    3.73    0.65
   6 -12   3    4.62    0.72
   7 -12   3    8.23    0.93
  -7 -12  -3    7.77    0.93
  -8 -12  -3    0.10    0.33
   8 -12   3   -0.71    0.39
   9 -12   3    3.28    0.69
  -9 -12  -3    2.24    0.65
   8 -13  -3    1.19    0.44
   8 -13  -3    1.01    0.54
   7 -13  -3    0.29    0.40
   7 -13  -3    1.79    0.60
  -6 -13   3    4.19    1.14
   6 -13  -3    3.62    0.73
   6 -13  -3    2.55    0.53
   5 -13  -3    3.68    0.71
   5 -13  -3    4.67    0.64
  -5 -13   3    3.62    0.66
   4 -13  -3    0.06    0.32
  -4 -13   3    0.28    0.38
   4 -13  -3    0.50    0.40
   3 -13  -3    4.12    0.68
  -3 -13   3    6.00    0.80
   3 -13  -3    5.77    0.64
  -2 -13   3    6.07    0.82
   2 -13  -3    6.52    0.82
   2 -13  -3    5.02    0.59
   1 -13  -3    0.03    0.27
  -1 -13   3   -0.12    0.32
  -1 -13   3   -0.06    0.27
   1 -13  -3    0.18    0.36
   0 -13  -3    2.45    0.52
   0 -13   3    1.83    0.49
   0 -13  -3    1.79    0.40
   0 -13   3    1.84    0.43
  -1 -13  -3    3.63    0.67
   1 -13   3    4.28    0.55
   1 -13   3    4.42    0.69
  -1 -13  -3    4.85    0.55
  -2 -13  -3    9.26    0.95
   2 -13   3    9.78    0.84
   2 -13   3    9.24    0.92
  -2 -13  -3    9.78    0.66
   3 -13   3    0.36    0.36
  -3 -13  -3    0.20    0.36
   3 -13   3    0.13    0.28
   4 -13   3    1.85    0.55
  -4 -13  -3    2.38    0.56
  -5 -13  -3   12.02    1.13
   5 -13   3   10.21    1.03
  -6 -13  -3    0.99    0.49
   6 -13   3    0.55    0.42
  -7 -13  -3    2.47    0.66
   7 -13   3    2.33    0.59
   5 -14  -3    4.44    0.64
   5 -14  -3    3.03    0.67
  -4 -14   3   16.39    1.22
   4 -14  -3   18.13    1.26
   4 -14  -3   16.33    1.05
   3 -14  -3    1.00    0.46
  -3 -14   3    0.24    0.52
   3 -14  -3    0.62    0.36
   2 -14  -3    6.37    0.86
  -2 -14   3    6.37    0.87
   2 -14  -3    5.60    0.66
   1 -14  -3    4.24    0.70
   1 -14  -3    4.53    0.57
  -1 -14   3    3.68    0.66
   0 -14   3    5.44    0.77
   0 -14  -3    4.18    0.55
   0 -14   3    4.51    0.62
   0 -14  -3    4.45    0.73
   1 -14   3    0.71    0.36
   1 -14   3    0.16    0.43
  -1 -14  -3    0.60    0.34
  -1 -14  -3    0.47    0.42
   2 -14   3    9.87    0.89
   2 -14   3   10.88    1.07
  -2 -14  -3   10.49    1.09
  -3 -14  -3   -0.31    0.34
   3 -14   3    0.45    0.42
   3 -14   3    0.44    0.35
   4 -14   3    2.22    0.60
   4 -14   3    1.94    0.52
  -4 -14  -3    3.31    0.67
  17   0  -4    0.09    0.41
  16   0  -4    1.51    0.50
  15   0  -4    0.00    0.29
  15   0  -4    0.40    0.32
  14   0  -4   11.21    0.85
  14   0  -4   10.51    0.71
  13   0  -4   -0.01    0.20
  12   0  -4    1.75    0.33
  11   0  -4   -0.09    0.17
  10   0  -4   10.99    0.58
   9   0  -4   -0.01    0.13
   8   0  -4    7.27    0.42
   7   0  -4    0.11    0.10
   6   0  -4    1.40    0.18
   5   0  -4    0.04    0.08
   4   0  -4    0.68    0.11
   3   0  -4   -0.01    0.06
   3   0  -4    0.00    0.08
   2   0  -4    5.75    0.18
   2   0  -4    5.60    0.17
   2   0  -4    5.58    0.24
  -1   0   4    0.02    0.05
   1   0  -4    0.07    0.05
   1   0  -4    0.00    0.05
   0   0  -4   78.89    1.77
   0   0   4   77.44    1.75
   0   0  -4   73.95    1.76
  -1   0  -4   -0.02    0.05
   1   0   4    0.03    0.05
  -2   0  -4   18.15    0.48
   2   0   4   17.56    0.54
  -3   0  -4   -0.01    0.05
   3   0   4   -0.06    0.08
   4   0   4  459.03   10.64
  -4   0  -4  476.06   10.51
   5   0   4    0.02    0.11
   6   0   4  111.86    2.84
   7   0   4    0.00    0.15
   8   0   4  125.22    3.25
   9   0   4    0.05    0.15
  10   0   4   27.49    1.12
  11   0   4    0.04    0.20
  12   0   4   26.05    1.16
  13   0   4    0.27    0.26
  14   0   4   75.63    2.47
  15   0   4   -0.16    0.31
  16   0   4   -0.21    0.36
  17   0   4    0.57    0.49
  17  -1  -4    0.72    0.43
  16  -1  -4    1.63    0.42
  15  -1  -4    8.58    0.91
  15   1  -4    9.03    0.67
  15   1  -4    9.41    0.94
  14  -1  -4    1.01    0.33
  14   1  -4    0.72    0.38
  13  -1  -4    0.21    0.23
  13   1  -4    0.45    0.25
  13   1  -4    0.58    0.32
  12  -1  -4    7.20    0.57
  12   1  -4    8.02    0.54
  11  -1  -4    8.60    0.57
  11   1  -4    8.77    0.54
  10  -1  -4    2.03    0.31
  10   1  -4    1.95    0.28
   9  -1  -4    9.26    0.52
   9   1  -4    8.43    0.46
   8  -1  -4   25.60    0.92
   8   1  -4   27.71    0.89
   7  -1  -4   11.68    0.52
   7   1  -4   10.62    0.46
   6  -1  -4   57.59    1.57
   6   1  -4   58.89    1.52
   5  -1  -4   15.80    0.55
   5   1  -4   14.94    0.50
   4  -1  -4   19.13    0.60
   4   1  -4   18.95    0.63
   4   1  -4   18.92    0.55
   3  -1  -4   45.48    1.16
   3   1  -4   44.18    1.09
   3   1  -4   46.20    1.18
   2  -1  -4   56.72    1.39
   2  -1  -4   56.10    1.33
   2  -1  -4   56.00    1.35
   2   1  -4   54.68    1.26
   2   1  -4   56.41    1.26
   2   1  -4   54.82    1.35
   1  -1  -4   47.57    1.12
   1  -1  -4   45.02    1.11
   1  -1  -4   46.89    1.13
   1   1  -4   45.06    1.07
  -1   1   4   46.73    1.13
   1   1  -4   46.52    1.11
   0  -1  -4   46.76    1.14
   0  -1   4   49.85    1.12
   0  -1  -4   50.58    1.18
   0  -1  -4   48.69    1.14
   0   1  -4   47.08    1.13
   0   1  -4   48.04    1.14
   0   1   4   46.91    1.16
   1  -1   4    2.37    0.14
  -1  -1  -4    2.18    0.11
   1   1   4    2.25    0.15
  -1   1  -4    2.34    0.12
   2  -1   4   73.77    1.88
  -2  -1  -4   77.71    1.81
   2   1   4   80.40    1.89
  -2   1  -4   78.81    1.83
  -3  -1  -4   46.04    1.10
   3  -1   4   44.76    1.21
   3   1   4   45.33    1.20
   4  -1   4   10.07    0.45
  -4  -1  -4   11.65    0.35
   4   1   4   11.64    0.46
   5  -1   4   29.04    0.90
  -5  -1  -4   27.31    0.73
   5   1   4   25.78    0.87
  -6  -1  -4  127.00    2.91
   6  -1   4  118.36    3.11
   6   1   4  127.36    3.13
   7  -1   4    0.22    0.14
   7   1   4    0.17    0.13
   8  -1   4    5.61    0.43
   8   1   4    6.98    0.45
   9  -1   4   79.51    2.28
   9   1   4   78.55    2.26
  10  -1   4   49.36    1.64
  10   1   4   48.62    1.61
  11  -1   4    0.14    0.22
  11   1   4   -0.02    0.20
  12  -1   4   37.88    1.48
  12   1   4   37.22    1.43
  13  -1   4   16.35    0.96
  13   1   4   17.70    0.97
  14  -1   4    2.74    0.50
  14   1   4    3.02    0.53
  15  -1   4    0.58    0.40
  15   1   4    0.73    0.40
  16  -1   4   20.52    1.22
  16   1   4   18.80    1.13
  17   2  -4   14.01    1.10
  16  -2  -4   13.47    0.92
  16   2  -4   14.89    1.06
  15  -2  -4    0.47    0.33
  15  -2  -4    0.41    0.33
  15   2  -4    0.37    0.33
  14  -2  -4   -0.07    0.24
  14   2  -4   -0.08    0.27
  14   2  -4    0.05    0.24
  13  -2  -4   20.61    0.99
  13   2  -4   20.60    0.91
  13   2  -4   19.99    1.06
  12  -2  -4    1.37    0.34
  12   2  -4    1.39    0.28
  12   2  -4    1.54    0.36
  11  -2  -4   28.71    1.14
  11   2  -4   29.92    1.20
  11   2  -4   30.33    1.06
  10  -2  -4    0.93    0.26
  10   2  -4    1.99    0.28
   9  -2  -4   13.93    0.67
   9   2  -4   13.42    0.60
   8  -2  -4    0.16    0.15
   8   2  -4    0.04    0.10
   7  -2  -4   33.43    1.07
   7   2  -4   31.82    0.97
   6  -2  -4    0.10    0.13
   6   2  -4    0.30    0.11
   5  -2  -4   20.84    0.71
   5   2  -4   20.21    0.69
   5   2  -4   19.72    0.62
   4  -2  -4    5.80    0.31
   4   2  -4    5.54    0.24
   4   2  -4    5.36    0.28
   3  -2  -4  116.23    2.83
   3   2  -4  119.85    2.73
   3   2  -4  118.01    2.77
   2  -2  -4   22.39    0.67
   2  -2  -4   22.56    0.66
   2   2  -4   22.77    0.60
   1  -2  -4  355.64    7.91
   1  -2  -4  358.73    7.93
   1  -2  -4  360.54    7.97
   1   2  -4  351.98    7.88
  -1   2   4  330.18    7.96
   0  -2  -4   21.78    0.64
   0  -2   4   20.78    0.58
   0  -2  -4   21.36    0.58
   0  -2  -4   21.38    0.54
   0   2   4   21.38    0.62
   1  -2   4   25.19    0.70
  -1  -2  -4   25.76    0.67
   1   2   4   25.34    0.73
   2  -2   4   53.69    1.34
  -2  -2  -4   52.78    1.25
   2   2   4   48.58    1.33
   3  -2   4   57.09    1.55
  -3  -2  -4   59.64    1.42
   3   2   4   61.95    1.55
   4  -2   4    0.50    0.15
  -4  -2  -4    0.31    0.06
   4   2   4    0.33    0.13
  -5  -2  -4    2.26    0.14
   5  -2   4    2.15    0.25
   5   2   4    1.92    0.24
  -6  -2  -4    2.09    0.14
   6  -2   4    2.42    0.29
   6   2   4    1.96    0.25
   7  -2   4   31.22    1.10
  -7  -2  -4   33.61    0.86
   7   2   4   30.12    1.06
   8  -2   4   21.23    0.89
   8   2   4   20.58    0.84
   9  -2   4   -0.01    0.15
   9   2   4    0.08    0.18
  10  -2   4    0.40    0.21
  10   2   4    0.07    0.19
  11  -2   4   13.95    0.81
  11   2   4   15.68    0.83
  12  -2   4    4.06    0.55
  12   2   4    3.62    0.48
  13  -2   4    0.77    0.33
  13   2   4    0.93    0.35
  14  -2   4    1.94    0.49
  14   2   4    2.49    0.51
  15  -2   4    9.20    0.90
  15   2   4    9.87    0.80
  16  -2   4    2.21    0.54
  16   2   4    1.48    0.47
  17   3  -4   -0.56    0.36
  16  -3  -4    4.31    0.71
  16   3  -4    4.56    0.70
  15  -3  -4   27.61    1.30
  15  -3  -4   26.79    1.45
  15   3  -4   27.37    1.36
  14  -3  -4    3.55    0.53
  14   3  -4    4.45    0.61
  13  -3  -4    8.16    0.68
  13   3  -4    9.31    0.60
  13   3  -4    8.59    0.79
  12  -3  -4   27.29    1.16
  12   3  -4   24.79    1.13
  11  -3  -4   19.73    0.94
  11   3  -4   18.92    0.92
  11   3  -4   21.29    0.84
  10  -3  -4   10.39    0.65
  10   3  -4    9.89    0.62
  10   3  -4    9.55    0.53
   9  -3  -4   56.64    1.72
   9   3  -4   52.76    1.67
   9   3  -4   55.37    1.57
   8  -3  -4   10.29    0.57
   8   3  -4   10.29    0.55
   8   3  -4   11.09    0.50
   7  -3  -4    4.40    0.41
   7   3  -4    4.08    0.33
   7   3  -4    4.10    0.29
   6  -3  -4   46.78    1.41
   6   3  -4   49.39    1.30
   6   3  -4   46.10    1.34
   5  -3  -4  169.23    4.08
   5   3  -4  167.99    3.94
   5   3  -4  166.99    3.98
   4  -3  -4    0.00    0.11
   4   3  -4    0.02    0.07
   4   3  -4    0.06    0.08
   3  -3  -4    1.17    0.18
   3   3  -4    1.09    0.13
   3   3  -4    1.23    0.12
   2  -3  -4   37.13    1.06
   2  -3  -4   38.06    1.02
   2   3  -4   38.11    0.93
   1  -3  -4   60.77    1.47
   1  -3  -4   61.02    1.58
   1   3  -4   60.87    1.43
   0  -3  -4    5.01    0.17
   0  -3   4    5.32    0.26
   0  -3  -4    4.68    0.28
   0  -3  -4    4.63    0.23
   0   3   4    4.92    0.28
   1  -3   4   11.63    0.43
  -1  -3  -4   11.82    0.38
   1   3   4   11.64    0.46
   2  -3   4    3.61    0.23
  -2  -3  -4    3.83    0.18
   2   3   4    3.31    0.24
   3  -3   4   32.39    0.99
  -3  -3  -4   34.73    0.86
   3   3   4   32.24    0.98
  -4  -3  -4    0.21    0.07
   4  -3   4    0.20    0.12
   4   3   4    0.05    0.12
   5  -3   4    6.71    0.40
  -5  -3  -4    6.35    0.25
   5   3   4    6.26    0.38
   6  -3   4   33.47    1.15
  -6  -3  -4   35.14    0.91
   6   3   4   36.19    1.13
  -7  -3  -4    3.66    0.19
   7  -3   4    3.68    0.40
   7   3   4    2.93    0.33
  -8  -3  -4   23.35    0.65
   8  -3   4   23.66    0.96
   8   3   4   20.64    0.87
   9  -3   4    1.18    0.28
   9   3   4    1.32    0.27
  10  -3   4    1.12    0.30
  10   3   4    1.13    0.29
  11  -3   4    0.57    0.30
  11   3   4    0.34    0.23
  12  -3   4    8.85    0.73
  12   3   4    9.47    0.67
  13  -3   4    0.70    0.33
  13   3   4    0.63    0.30
  14  -3   4    2.75    0.52
  14   3   4    2.80    0.52
  15  -3   4    1.97    0.50
  15   3   4    1.92    0.48
  16  -3   4   14.08    1.06
  16   3   4   12.22    0.97
  16  -4  -4    0.16    0.36
  16  -4  -4   -0.01    0.46
  15  -4  -4    2.54    0.63
  15  -4  -4    1.64    0.46
  15   4  -4    3.04    0.56
  14  -4  -4   40.64    1.65
  14   4  -4   41.04    1.61
  13  -4  -4    5.06    0.63
  13   4  -4    4.89    0.61
  12  -4  -4    0.21    0.27
  12   4  -4    0.08    0.24
  12   4  -4    0.09    0.21
  11  -4  -4    7.78    0.70
  11   4  -4    6.79    0.54
  11   4  -4    6.77    0.47
  10  -4  -4   53.94    1.77
  10   4  -4   52.94    1.58
  10   4  -4   54.51    1.68
   9  -4  -4    2.66    0.37
   9   4  -4    2.61    0.29
   9   4  -4    3.12    0.35
   8  -4  -4   10.11    0.60
   8   4  -4   11.12    0.55
   8   4  -4   11.61    0.52
   7  -4  -4    2.87    0.36
   7   4  -4    3.08    0.26
   7   4  -4    3.10    0.31
   6  -4  -4  106.60    2.80
   6   4  -4  105.43    2.62
   6   4  -4  106.57    2.62
  -5  -4   4    0.06    0.05
   5  -4  -4    0.14    0.13
   5   4  -4    0.19    0.11
   5   4  -4    0.05    0.08
  -4  -4   4   94.10    2.20
   4  -4  -4   97.36    2.48
   4   4  -4   96.40    2.27
   4   4  -4   93.97    2.33
   3  -4  -4    0.86    0.17
   3   4  -4    1.03    0.10
   2  -4  -4  184.03    4.25
   2  -4  -4  182.52    4.35
   2   4  -4  180.37    4.12
   1  -4  -4    0.19    0.11
   1  -4  -4    0.08    0.06
  -1  -4   4    0.12    0.10
   0  -4  -4  204.95    4.63
   0  -4  -4  201.09    4.49
   0  -4   4  202.00    4.67
   0  -4  -4  189.08    4.71
   0   4   4  199.50    4.73
  -1  -4  -4    3.28    0.21
   1  -4   4    3.60    0.25
  -1  -4  -4    3.81    0.28
   1   4   4    3.03    0.28
  -2  -4  -4    7.09    0.29
   2  -4   4    6.65    0.37
   2   4   4    7.02    0.37
   3  -4   4    3.28    0.27
  -3  -4  -4    3.52    0.20
   3   4   4    3.17    0.30
  -4  -4  -4  154.86    3.52
   4  -4   4  146.81    3.74
   4   4   4  154.21    3.73
   5  -4   4    0.04    0.15
  -5  -4  -4   -0.07    0.05
   5   4   4    0.25    0.14
  -6  -4  -4    0.96    0.12
   6  -4   4    0.73    0.21
   6   4   4    0.88    0.20
   7  -4   4    5.60    0.46
  -7  -4  -4    5.04    0.24
   7   4   4    5.05    0.39
   8  -4   4   15.23    0.79
   8   4   4   16.51    0.75
   9  -4   4    0.05    0.18
   9   4   4    0.00    0.17
  10  -4   4    7.95    0.64
  10   4   4    8.68    0.59
  11  -4   4    4.48    0.59
  11   4   4    4.93    0.55
  12  -4   4    0.64    0.32
  12   4   4    0.21    0.25
  13  -4   4    0.21    0.34
  13   4   4   -0.47    0.25
  14  -4   4   24.63    1.30
  14   4   4   24.75    1.19
  15  -4   4    2.02    0.53
  16  -4   4    0.44    0.45
  16  -5  -4    0.73    0.56
  16  -5  -4    1.12    0.48
  15  -5  -4    0.92    0.39
  15  -5  -4    0.88    0.51
  14  -5  -4    0.16    0.34
  13  -5  -4    1.07    0.41
  12  -5  -4    1.77    0.44
  12   5  -4    1.39    0.34
  11  -5  -4    0.18    0.27
  11   5  -4    0.61    0.24
  11   5  -4   -0.06    0.19
  10  -5  -4    7.18    0.61
  10   5  -4    7.13    0.54
   9  -5  -4   13.88    0.77
   9   5  -4   13.37    0.61
   8  -5  -4   30.40    1.18
   8   5  -4   29.15    0.98
   7  -5  -4    0.25    0.20
   7   5  -4    0.11    0.12
   6  -5  -4   12.53    0.65
   6   5  -4   13.42    0.55
  -5  -5   4   32.16    0.81
   5  -5  -4   31.22    1.11
   5   5  -4   33.05    0.99
   5   5  -4   33.75    0.90
  -4  -5   4   35.53    0.90
   4  -5  -4   34.08    1.13
   3  -5  -4    5.21    0.36
   2  -5  -4   38.16    1.04
   2  -5  -4   37.25    1.17
   1  -5  -4   20.33    0.57
   1  -5  -4   20.50    0.75
  -1  -5   4   19.09    0.70
   0  -5  -4   18.70    0.64
   0  -5   4   20.21    0.70
   0  -5  -4   18.36    0.72
   0  -5  -4   19.67    0.49
  -1  -5  -4    0.16    0.13
   1  -5   4    0.13    0.12
  -1  -5  -4    0.04    0.08
   1   5   4    0.25    0.14
   2  -5   4   47.53    1.41
  -2  -5  -4   50.19    1.30
   2   5   4   50.50    1.45
  -3  -5  -4   88.92    2.10
   3  -5   4   88.58    2.29
   3   5   4   79.57    2.25
  -4  -5  -4   10.31    0.38
   4  -5   4    9.15    0.51
   4   5   4    9.98    0.51
   5  -5   4   10.20    0.56
  -5  -5  -4   10.02    0.38
   5   5   4   10.38    0.55
   6  -5   4   13.59    0.71
  -6  -5  -4   14.45    0.47
   6   5   4   14.41    0.68
   7  -5   4   31.35    1.22
   7   5   4   33.07    1.16
   8  -5   4    4.84    0.51
   8   5   4    4.65    0.47
   9  -5   4   13.82    0.82
   9   5   4   12.63    0.71
  10  -5   4   23.69    1.12
  10   5   4   22.78    1.03
  11  -5   4    0.24    0.28
  11   5   4    0.28    0.27
  12  -5   4   27.17    1.34
  12   5   4   26.22    1.19
  13  -5   4    9.58    0.81
  13   5   4   11.13    0.78
  14  -5   4    3.54    0.65
  14   5   4    2.81    0.52
  15  -5   4    8.96    0.93
  15   5   4    9.14    0.92
  16  -5   4    2.69    0.63
  15  -6  -4    3.00    0.61
  15  -6  -4    2.21    0.62
  14  -6  -4    0.97    0.43
  14  -6  -4    1.27    0.54
  13  -6  -4    5.78    0.72
  12  -6  -4    1.32    0.40
  11  -6  -4    1.49    0.41
  10  -6  -4    2.82    0.47
  10   6  -4    2.67    0.45
   9  -6  -4   19.21    0.98
   9   6  -4   20.86    0.81
   8  -6  -4    6.31    0.62
   8   6  -4    6.14    0.42
   7  -6  -4   40.98    1.48
   7   6  -4   44.49    1.31
   6  -6  -4   18.74    0.86
   6   6  -4   18.72    0.72
   5  -6  -4    0.90    0.24
  -5  -6   4    0.47    0.10
   4  -6  -4    2.83    0.34
  -4  -6   4    2.42    0.20
   3  -6  -4   22.96    0.90
   3  -6  -4   22.98    0.77
   2  -6  -4   12.98    0.63
  -2  -6   4   13.32    0.59
   2  -6  -4   13.94    0.49
  -1  -6   4    1.99    0.26
   1  -6  -4    1.92    0.15
   1  -6  -4    1.91    0.28
   0  -6   4    0.41    0.15
   0  -6  -4    0.29    0.17
   0  -6  -4    0.45    0.06
   0  -6  -4    0.24    0.12
  -1  -6  -4  145.01    3.43
  -1  -6  -4  140.28    3.60
   1  -6   4  140.49    3.55
   2  -6   4    0.14    0.14
  -2  -6  -4    0.62    0.20
  -2  -6  -4    0.36    0.12
   2   6   4    0.48    0.20
  -3  -6  -4   27.81    0.84
   3  -6   4   27.35    0.99
   3   6   4   28.04    1.00
   4  -6   4   10.58    0.58
  -4  -6  -4    9.88    0.41
   4   6   4    9.87    0.55
   5  -6   4   50.31    1.60
  -5  -6  -4   49.43    1.30
   5   6   4   49.00    1.54
   6  -6   4    8.72    0.59
  -6  -6  -4    7.25    0.33
   6   6   4    7.25    0.51
   7  -6   4   30.04    1.22
   7   6   4   32.07    1.17
   8  -6   4   18.20    0.92
   8   6   4   16.22    0.80
   9  -6   4    6.01    0.64
   9   6   4    7.71    0.59
  10  -6   4    3.64    0.53
  10   6   4    3.19    0.46
  11  -6   4   58.00    2.11
  11   6   4   58.80    1.96
  12  -6   4   -0.23    0.30
  12   6   4    0.85    0.35
  13  -6   4    2.60    0.58
  13   6   4    2.48    0.48
  14  -6   4    3.94    0.70
  14   6   4    3.49    0.60
  15  -6   4   19.11    1.28
  15   6   4   18.78    1.16
  15  -7  -4    2.80    0.67
  15  -7  -4    3.89    0.82
  14  -7  -4    1.10    0.55
  14  -7  -4    1.57    0.53
  13  -7  -4   -0.02    0.33
  12  -7  -4   25.12    1.29
  11  -7  -4    1.02    0.40
  10  -7  -4    0.58    0.32
   9  -7  -4    4.54    0.57
   9   7  -4    5.97    0.49
   8  -7  -4   18.55    0.98
   7  -7  -4    0.83    0.30
   6  -7  -4    7.44    0.58
   5  -7  -4    2.65    0.39
  -4  -7   4   22.85    0.73
   4  -7  -4   24.84    0.87
   4  -7  -4   25.67    1.01
   3  -7  -4    0.01    0.11
   3  -7  -4    0.09    0.16
  -3  -7   4    0.00    0.14
  -2  -7   4   50.83    1.54
   2  -7  -4   50.73    1.32
   2  -7  -4   48.73    1.58
   1  -7  -4   35.31    1.21
   1  -7  -4   33.37    1.07
   1  -7  -4   33.95    0.86
  -1  -7   4   30.56    1.11
   0  -7  -4    5.99    0.46
   0  -7   4    5.70    0.41
   0  -7  -4    5.88    0.36
   1  -7   4   23.21    0.91
  -1  -7  -4   23.90    0.95
  -1  -7  -4   22.44    0.78
  -2  -7  -4   71.63    1.85
  -2  -7  -4   69.13    2.07
   2  -7   4   70.16    2.02
   3  -7   4    0.78    0.23
  -3  -7  -4    1.35    0.19
  -3  -7  -4    1.63    0.32
   3   7   4    1.22    0.27
  -4  -7  -4   15.32    0.56
   4  -7   4   15.11    0.75
   4   7   4   14.55    0.73
   5  -7   4   42.89    1.50
  -5  -7  -4   42.19    1.20
   5   7   4   45.55    1.48
  -6  -7  -4    6.24    0.32
   6  -7   4    6.19    0.52
   6   7   4    6.14    0.51
   7  -7   4    0.69    0.31
   7   7   4    0.88    0.27
   8  -7   4   11.69    0.79
   8   7   4   12.75    0.74
   9  -7   4   46.90    1.77
   9   7   4   46.12    1.62
  10  -7   4    1.01    0.38
  10   7   4    1.07    0.32
  11  -7   4    0.08    0.33
  11   7   4    0.08    0.24
  12  -7   4    3.92    0.63
  12   7   4    3.07    0.50
  13  -7   4   12.27    1.00
  14  -7   4    3.24    0.64
  14   7   4    3.69    0.59
  14  -8  -4    9.61    1.07
  14  -8  -4   10.32    1.08
  13  -8  -4    1.80    0.49
  13  -8  -4    1.30    0.50
  12  -8  -4    1.76    0.50
  12  -8  -4    1.70    0.54
  11  -8  -4    5.64    0.75
  11  -8  -4    6.23    0.75
  10  -8  -4   22.49    1.19
  10  -8  -4   22.91    1.18
   9  -8  -4    3.04    0.53
   8  -8  -4    3.47    0.55
   7  -8  -4    0.02    0.24
   6  -8  -4    4.44    0.48
   6  -8  -4    4.86    0.56
   5  -8  -4    4.46    0.43
   5  -8  -4    3.57    0.46
  -4  -8   4   30.57    1.17
   4  -8  -4   30.38    1.03
   4  -8  -4   33.08    1.24
  -4  -8   4   30.65    0.93
  -3  -8   4    0.08    0.12
  -3  -8   4    0.44    0.22
   3  -8  -4    0.42    0.16
   3  -8  -4    0.19    0.20
   2  -8  -4    0.44    0.23
  -2  -8   4    0.10    0.17
  -1  -8   4   -0.14    0.13
   1  -8  -4    0.10    0.20
   1  -8  -4   -0.07    0.12
   0  -8   4   69.72    2.08
   0  -8  -4   71.61    1.96
   0  -8  -4   72.75    2.15
   1  -8   4    5.84    0.47
  -1  -8  -4    5.36    0.53
  -1  -8  -4    5.24    0.36
  -2  -8  -4   26.68    1.10
  -2  -8  -4   26.54    0.90
   2  -8   4   29.58    1.10
  -3  -8  -4    0.66    0.25
   3  -8   4    0.72    0.25
  -3  -8  -4    0.62    0.18
  -4  -8  -4   30.33    1.23
   4  -8   4   28.81    1.17
  -4  -8  -4   29.63    0.93
   4   8   4   30.08    1.18
   5  -8   4    1.01    0.30
  -5  -8  -4    1.13    0.19
   5   8   4    0.86    0.26
   6  -8   4   15.30    0.85
   6   8   4   13.93    0.79
   7  -8   4    0.57    0.27
   7   8   4    1.23    0.34
   8  -8   4   32.55    1.42
   8   8   4   30.64    1.27
   9  -8   4    0.61    0.35
   9   8   4    0.82    0.31
  10  -8   4   10.68    0.86
  10   8   4    9.43    0.71
  11  -8   4    0.31    0.34
  11   8   4    0.62    0.33
  12  -8   4    0.17    0.36
  13  -8   4    4.77    0.76
  13   8   4    4.19    0.58
  14  -8   4    2.53    0.61
  13  -9  -4    0.37    0.47
  13  -9  -4    0.62    0.44
  12  -9  -4   11.87    0.97
  12  -9  -4   16.03    1.13
  11  -9  -4    1.41    0.46
  11  -9  -4    0.63    0.47
  10  -9  -4    0.55    0.34
  10  -9  -4    0.82    0.38
   9  -9  -4    7.20    0.74
   9  -9  -4    5.77    0.72
   8  -9  -4   20.65    1.03
   8  -9  -4   20.53    1.12
   7  -9  -4    0.54    0.28
   7  -9  -4    0.65    0.29
  -6  -9   4   11.96    0.78
   6  -9  -4   13.44    0.71
   6  -9  -4   12.77    0.82
  -5  -9   4    0.61    0.28
   5  -9  -4    0.69    0.29
  -4  -9   4   23.55    1.03
   4  -9  -4   22.91    1.06
  -4  -9   4   22.82    0.78
   3  -9  -4    1.96    0.39
  -3  -9   4    1.88    0.26
  -3  -9   4    1.73    0.35
  -2  -9   4   46.93    1.58
   2  -9  -4   43.39    1.45
   2  -9  -4   46.84    1.63
  -1  -9   4    0.58    0.26
   1  -9  -4    0.95    0.29
   1  -9  -4    0.67    0.20
   0  -9   4    0.13    0.20
   0  -9  -4    0.06    0.15
   0  -9  -4    0.61    0.25
   1  -9   4   12.00    0.72
  -1  -9  -4   12.74    0.61
  -1  -9  -4   12.81    0.77
  -2  -9  -4    3.59    0.35
   2  -9   4    3.12    0.44
  -2  -9  -4    3.68    0.49
  -3  -9  -4    0.37    0.16
   3  -9   4    0.48    0.23
  -3  -9  -4    0.56    0.28
  -4  -9  -4    0.56    0.28
  -4  -9  -4    0.76    0.19
   4  -9   4    0.94    0.33
  -5  -9  -4   32.88    1.04
   5  -9   4   34.72    1.39
  -5  -9  -4   33.84    1.42
   6  -9   4    4.84    0.61
   7  -9   4    0.30    0.26
   7   9   4    0.07    0.26
   8  -9   4    2.22    0.49
   8   9   4    2.83    0.47
   9  -9   4   27.67    1.38
   9   9   4   29.38    1.27
  10  -9   4    2.24    0.50
  10   9   4    2.83    0.50
  11  -9   4    0.51    0.40
  12  -9   4    1.40    0.52
  12   9   4    1.51    0.46
  13  -9   4   14.47    1.16
  12 -10  -4   -0.01    0.38
  11 -10  -4    7.86    0.90
  10 -10  -4    7.08    0.88
   9 -10  -4    9.22    0.97
   8 -10  -4    2.85    0.55
  -7 -10   4   13.55    0.91
   7 -10  -4   13.15    0.91
  -6 -10   4    5.65    0.66
   6 -10  -4    6.47    0.74
  -5 -10   4    0.78    0.31
   5 -10  -4    1.63    0.38
   4 -10  -4    0.58    0.25
   4 -10  -4    1.04    0.33
  -4 -10   4    0.88    0.29
   3 -10  -4   19.24    1.01
   3 -10  -4   18.73    0.88
  -3 -10   4   19.20    0.97
  -3 -10   4   19.08    0.75
  -2 -10   4    4.77    0.55
   2 -10  -4    6.17    0.66
   2 -10  -4    6.26    0.56
  -2 -10   4    6.23    0.44
  -1 -10   4    0.65    0.28
   1 -10  -4    0.42    0.26
   1 -10  -4    0.55    0.24
   0 -10  -4    1.57    0.36
   0 -10  -4    1.26    0.27
   0 -10   4    1.71    0.39
  -1 -10  -4   46.10    1.48
  -1 -10  -4   48.47    1.74
   1 -10   4   48.13    1.70
  -2 -10  -4    0.84    0.23
   2 -10   4    0.50    0.27
  -2 -10  -4    0.46    0.27
  -3 -10  -4    4.01    0.38
  -3 -10  -4    4.44    0.57
   3 -10   4    4.90    0.57
   4 -10   4    0.18    0.23
  -4 -10  -4    0.02    0.16
  -4 -10  -4   -0.13    0.19
   5 -10   4   19.19    1.06
  -5 -10  -4   17.98    1.06
   6 -10   4   11.14    0.81
  -6 -10  -4   10.83    0.83
   7 -10   4   33.02    1.49
  -7 -10  -4   31.76    1.50
   8 -10   4    0.21    0.39
   9 -10   4    0.08    0.36
  10 -10   4    3.83    0.70
  11 -10   4   31.58    1.63
  12 -10   4    4.09    0.74
  11 -11  -4    0.96    0.47
  11 -11  -4    0.90    0.40
  10 -11  -4    0.02    0.49
  10 -11  -4    0.41    0.46
   9 -11  -4    4.98    0.79
   8 -11  -4    7.03    0.73
   8 -11  -4    6.45    0.80
   7 -11  -4    5.43    0.61
   7 -11  -4    3.56    0.60
  -7 -11   4    3.58    0.60
   6 -11  -4    0.08    0.24
   6 -11  -4    0.10    0.30
  -6 -11   4    0.23    0.31
   5 -11  -4   24.45    1.12
   5 -11  -4   27.39    1.31
  -5 -11   4   24.06    1.23
   4 -11  -4   17.09    0.90
  -4 -11   4   18.90    1.04
   4 -11  -4   17.57    1.03
  -3 -11   4    6.57    0.71
   3 -11  -4    4.56    0.63
   3 -11  -4    4.47    0.53
  -2 -11   4    9.26    0.58
   2 -11  -4   10.92    0.82
   2 -11  -4    8.18    0.60
  -2 -11   4   12.00    0.77
   1 -11  -4   40.06    1.41
   1 -11  -4   40.19    1.63
  -1 -11   4   40.93    1.38
  -1 -11   4   40.38    1.59
   0 -11  -4   10.02    0.62
   0 -11   4   10.88    0.77
   0 -11  -4    8.02    0.79
  -1 -11  -4    0.06    0.20
   1 -11   4    0.10    0.23
  -1 -11  -4   -0.07    0.26
   2 -11   4   21.91    1.11
  -2 -11  -4   22.15    0.90
  -2 -11  -4   21.14    1.12
  -3 -11  -4   41.72    1.70
   3 -11   4   41.66    1.65
  -3 -11  -4   41.98    1.36
  -4 -11  -4    0.05    0.27
   4 -11   4    0.18    0.25
  -5 -11  -4    3.64    0.59
   5 -11   4    2.91    0.53
   6 -11   4    9.81    0.95
  -6 -11  -4   12.29    0.92
   7 -11   4    6.69    0.82
  -7 -11  -4    6.89    0.85
  -8 -11  -4    0.42    0.42
   8 -11   4    0.31    0.43
   9 -11   4    8.14    0.97
  -9 -11  -4    6.50    0.91
  10 -11   4    4.64    0.79
 -10 -11  -4    4.72    0.78
  11 -11   4    0.20    0.48
   9 -12  -4    0.53    0.49
   8 -12  -4    7.21    0.81
   8 -12  -4    8.87    0.99
   7 -12  -4    0.58    0.35
   7 -12  -4    0.77    0.43
  -6 -12   4   30.13    1.48
   6 -12  -4   27.37    1.29
   6 -12  -4   30.67    1.54
   5 -12  -4    0.00    0.37
   5 -12  -4    0.10    0.27
  -5 -12   4    0.15    0.31
   4 -12  -4    7.04    0.70
   4 -12  -4    7.66    0.82
  -4 -12   4    7.20    0.81
   3 -12  -4    0.87    0.33
  -3 -12   4    0.94    0.36
   3 -12  -4    0.40    0.39
   2 -12  -4   10.12    0.83
  -2 -12   4    9.07    0.76
  -2 -12   4    9.24    0.61
   2 -12  -4    8.29    0.63
  -1 -12   4   -0.09    0.22
  -1 -12   4   -0.24    0.24
   1 -12  -4   -0.18    0.21
   1 -12  -4    0.13    0.30
   0 -12   4    0.96    0.31
   0 -12   4    1.26    0.39
   0 -12  -4    1.47    0.36
   0 -12  -4    1.89    0.48
  -1 -12  -4    0.68    0.37
   1 -12   4    1.11    0.42
  -1 -12  -4    0.53    0.23
  -2 -12  -4    5.91    0.54
  -2 -12  -4    4.78    0.66
   2 -12   4    5.94    0.72
  -3 -12  -4    0.29    0.23
   3 -12   4    0.65    0.38
  -3 -12  -4    0.51    0.32
   4 -12   4   18.91    1.13
  -4 -12  -4   20.23    1.18
  -5 -12  -4    1.73    0.50
   5 -12   4    1.71    0.47
  -6 -12  -4    1.76    0.50
   6 -12   4    1.25    0.47
  -7 -12  -4    0.51    0.42
   7 -12   4    0.82    0.40
  -8 -12  -4   11.44    1.10
   8 -12   4   10.22    1.10
  -9 -12  -4   -0.49    0.42
   9 -12   4    0.75    0.51
   8 -13  -4    0.96    0.52
   8 -13  -4    0.21    0.36
   7 -13  -4    0.27    0.38
   7 -13  -4    1.00    0.49
   6 -13  -4    4.82    0.67
   6 -13  -4    4.07    0.71
   5 -13  -4   15.51    0.95
  -5 -13   4   14.59    1.13
   5 -13  -4   17.05    1.16
  -4 -13   4    6.20    0.78
   4 -13  -4    5.26    0.73
   4 -13  -4    5.87    0.67
  -3 -13   4    1.06    0.49
   3 -13  -4    0.54    0.38
   3 -13  -4    1.12    0.47
   2 -13  -4    8.19    0.75
   2 -13  -4    9.06    0.94
  -2 -13   4    8.32    0.95
   1 -13  -4   16.99    0.93
  -1 -13   4   15.19    1.03
  -1 -13   4   16.33    0.87
   1 -13  -4   16.03    1.07
   0 -13   4    0.66    0.35
   0 -13   4    0.62    0.39
   0 -13  -4    0.91    0.43
   0 -13  -4    1.02    0.30
   1 -13   4    8.94    0.90
  -1 -13  -4    7.08    0.64
  -1 -13  -4    7.97    0.89
   1 -13   4    7.85    0.71
   2 -13   4    2.85    0.52
  -2 -13  -4    4.00    0.49
   2 -13   4    4.02    0.65
  -2 -13  -4    2.62    0.56
  -3 -13  -4    2.67    0.57
   3 -13   4    2.02    0.54
  -4 -13  -4    0.15    0.33
   4 -13   4    0.02    0.37
  -5 -13  -4    0.65    0.41
   5 -13   4    0.72    0.45
   6 -13   4    2.94    0.63
  -6 -13  -4    3.07    0.66
   7 -13   4    0.01    0.36
  -7 -13  -4   -0.07    0.42
   5 -14  -4    0.10    0.35
   5 -14  -4    0.78    0.53
   4 -14  -4    1.24    0.49
   4 -14  -4    0.54    0.37
   3 -14  -4   15.61    1.19
   3 -14  -4   18.39    1.06
  -3 -14   4   16.37    1.21
   2 -14  -4    1.12    0.43
   2 -14  -4    0.33    0.39
  -2 -14   4    0.50    0.46
  -1 -14   4   10.35    1.03
   1 -14  -4   11.83    1.14
   1 -14  -4   11.31    0.76
   0 -14  -4    0.66    0.35
   0 -14   4    0.84    0.42
   0 -14   4    1.63    0.43
   0 -14  -4    0.85    0.46
  -1 -14  -4    2.76    0.64
  -1 -14  -4    2.91    0.49
   1 -14   4    1.00    0.41
   1 -14   4    3.25    0.69
  -2 -14  -4    3.30    0.71
   2 -14   4    1.93    0.57
   2 -14   4    2.92    0.57
   3 -14   4   11.85    1.15
  -3 -14  -4   13.16    1.22
   3 -14   4   11.74    0.87
   4 -14   4    0.78    0.46
   4 -14   4    1.13    0.47
  -4 -14  -4    1.50    0.58
  17   0  -5   15.83    1.56
  16   0  -5   -0.24    0.36
  15   0  -5    6.08    0.76
  15   0  -5    4.96    0.56
  14   0  -5    0.52    0.37
  13   0  -5    9.74    0.75
  13   0  -5   10.77    0.65
  12   0  -5    0.02    0.17
  11   0  -5    0.70    0.23
  10   0  -5   -0.15    0.14
   9   0  -5    1.89    0.27
   8   0  -5   -0.17    0.10
   7   0  -5    9.25    0.43
   6   0  -5   -0.03    0.08
   5   0  -5  109.79    2.63
   4   0  -5   -0.08    0.08
   4   0  -5    0.01    0.05
   4   0  -5    0.08    0.07
   3   0  -5   64.97    1.63
   3   0  -5   66.35    1.50
   3   0  -5   62.90    1.53
   2   0  -5    0.01    0.05
   2   0  -5    0.02    0.05
   2   0  -5    0.00    0.07
   1   0  -5    0.80    0.09
   0   0  -5    0.14    0.05
   0   0  -5    0.07    0.05
   0   0   5    0.06    0.05
   1   0   5  122.33    2.83
  -1   0  -5  122.35    2.80
  -2   0  -5   -0.01    0.05
   2   0   5    0.03    0.08
  -3   0  -5   37.21    0.95
   3   0   5   38.27    1.04
   4   0   5    0.00    0.09
  -4   0  -5    0.11    0.07
  -5   0  -5   66.79    1.65
   5   0   5   67.72    1.80
   6   0   5   -0.05    0.10
   7   0   5    0.37    0.16
   8   0   5   -0.02    0.16
   9   0   5   88.43    2.49
  10   0   5    0.02    0.20
  11   0   5   65.38    2.08
  12   0   5    0.28    0.25
  13   0   5   28.22    1.27
  14   0   5    0.19    0.31
  15   0   5   22.29    1.21
  16   0   5   -0.04    0.39
  17  -1  -5    0.79    0.71
  16  -1  -5   -0.14    0.31
  15  -1  -5    4.40    0.68
  15  -1  -5    4.55    0.84
  15   1  -5    5.66    0.74
  14  -1  -5   25.56    1.15
  14  -1  -5   24.92    1.29
  14   1  -5   21.95    1.21
  14   1  -5   25.51    1.06
  13  -1  -5    0.25    0.22
  13   1  -5   -0.37    0.18
  13   1  -5   -0.25    0.23
  12  -1  -5    3.23    0.43
  12   1  -5    2.45    0.44
  12   1  -5    3.57    0.40
  11  -1  -5   17.35    0.81
  11   1  -5   17.75    0.77
  10  -1  -5   17.76    0.78
  10   1  -5   18.25    0.74
   9  -1  -5    4.58    0.37
   9   1  -5    4.74    0.35
   8  -1  -5   11.45    0.54
   8   1  -5   10.33    0.48
   7  -1  -5    3.65    0.28
   7   1  -5    3.12    0.24
   6  -1  -5    2.22    0.24
   6   1  -5    2.14    0.20
   5  -1  -5    2.32    0.22
   5   1  -5    2.09    0.24
   5   1  -5    2.29    0.09
   5   1  -5    2.09    0.17
   4  -1  -5  121.85    2.84
   4   1  -5  118.04    2.88
   4   1  -5  117.75    2.76
   3  -1  -5   20.16    0.60
   3  -1  -5   20.85    0.66
   3   1  -5   20.14    0.51
   3   1  -5   21.05    0.48
   3   1  -5   20.65    0.62
   2  -1  -5    7.60    0.27
   2  -1  -5    7.30    0.30
   2  -1  -5    7.42    0.25
   2   1  -5    7.16    0.27
   2   1  -5    7.18    0.20
   1  -1  -5    0.88    0.10
   1  -1  -5    0.97    0.09
   1  -1  -5    0.93    0.10
   1   1  -5    0.96    0.10
   1   1  -5    0.83    0.06
  -1   1   5    0.85    0.10
   0  -1   5  393.15    8.57
   0  -1  -5  400.99    8.64
   0  -1  -5  383.85    8.60
   0  -1  -5  385.37    8.60
   0   1   5  365.87    8.62
   0   1  -5  388.19    8.60
   0   1  -5  368.24    8.59
   1  -1   5    0.26    0.08
  -1  -1  -5    0.25    0.06
  -1   1  -5    0.23    0.06
   1   1   5    0.10    0.08
   2  -1   5   50.75    1.31
  -2  -1  -5   53.39    1.25
  -2   1  -5   53.62    1.28
   2   1   5   50.49    1.32
  -3  -1  -5  137.63    3.14
   3  -1   5  134.39    3.25
   3   1   5  135.62    3.25
  -3   1  -5  138.96    3.18
  -4  -1  -5   36.17    0.94
   4  -1   5   38.01    1.08
   4   1   5   37.14    1.07
   5  -1   5   24.32    0.83
  -5  -1  -5   24.91    0.69
   5   1   5   25.34    0.83
   6  -1   5   26.44    0.93
  -6  -1  -5   28.68    0.76
   6   1   5   26.03    0.91
   7  -1   5   88.40    2.40
   7   1   5   89.05    2.39
   8  -1   5   19.31    0.82
   8   1   5   18.29    0.80
   9  -1   5    8.80    0.58
   9   1   5    8.03    0.53
  10  -1   5   17.17    0.84
  10   1   5   14.46    0.78
  11  -1   5   13.86    0.81
  11   1   5   13.83    0.77
  12  -1   5    0.22    0.27
  12   1   5   -0.05    0.22
  13  -1   5   34.41    1.44
  13   1   5   31.56    1.36
  14  -1   5    9.57    0.79
  14   1   5   10.34    0.79
  15  -1   5    0.32    0.36
  15   1   5    0.15    0.36
  16  -1   5    0.34    0.40
  16   1   5   -0.13    0.37
  17   2  -5    0.72    0.40
  16  -2  -5   18.32    1.01
  16   2  -5   17.54    1.16
  15  -2  -5    2.98    0.62
  15  -2  -5    4.18    0.69
  15   2  -5    4.99    0.69
  14  -2  -5    1.35    0.35
  14  -2  -5    1.58    0.46
  14   2  -5    1.14    0.39
  13  -2  -5   -0.01    0.22
  13   2  -5    0.07    0.21
  13   2  -5   -0.27    0.23
  12  -2  -5   27.82    1.13
  12   2  -5   27.66    1.02
  12   2  -5   25.31    1.17
  11  -2  -5   10.14    0.64
  11   2  -5   10.33    0.56
  11   2  -5   11.04    0.71
  10  -2  -5   36.90    1.30
  10   2  -5   38.87    1.38
  10   2  -5   38.85    1.21
   9  -2  -5    5.51    0.42
   9   2  -5    6.14    0.54
   9   2  -5    5.63    0.37
   8  -2  -5  101.78    2.68
   8   2  -5  102.76    2.72
   8   2  -5  102.08    2.56
   7  -2  -5    0.16    0.12
   7   2  -5    0.01    0.12
   7   2  -5    0.08    0.10
   6  -2  -5  157.46    4.03
   6   2  -5  171.93    3.93
   6   2  -5  172.92    4.06
   5  -2  -5    9.95    0.44
   5   2  -5   10.53    0.37
   5   2  -5    9.94    0.44
   4  -2  -5   11.86    0.46
   4   2  -5   11.41    0.43
   4   2  -5   11.34    0.36
   3  -2  -5   20.77    0.68
   3  -2  -5   21.05    0.66
   3   2  -5   21.52    0.63
   3   2  -5   22.46    0.56
   2  -2  -5  162.25    3.80
   2  -2  -5  165.04    3.77
   2  -2  -5  161.67    3.80
   2   2  -5  163.03    3.74
   1  -2  -5  309.28    7.02
   1  -2  -5  314.00    7.05
   1   2  -5  306.56    6.97
   0  -2  -5  113.09    2.58
   0  -2   5  113.83    2.60
   0  -2  -5  109.94    2.68
   0  -2  -5  115.76    2.62
   0   2   5  110.18    2.66
   1  -2   5   14.76    0.46
  -1  -2  -5   14.80    0.43
   1   2   5   14.48    0.49
   2  -2   5  134.40    3.24
  -2  -2  -5  140.31    3.16
   2   2   5  137.04    3.25
  -3  -2  -5   40.28    1.00
   3  -2   5   39.85    1.13
   3   2   5   40.53    1.13
  -4  -2  -5  132.12    3.07
   4  -2   5  133.80    3.25
   4   2   5  132.39    3.23
  -5  -2  -5    0.10    0.06
   5  -2   5    0.21    0.13
   5   2   5    0.16    0.12
  -6  -2  -5    2.20    0.15
   6  -2   5    1.96    0.27
   6   2   5    1.87    0.25
  -7  -2  -5    3.95    0.22
   7  -2   5    4.75    0.44
   7   2   5    4.54    0.37
   8  -2   5   18.50    0.84
  -8  -2  -5   20.08    0.61
   8   2   5   20.37    0.83
   9  -2   5   10.14    0.62
   9   2   5    8.89    0.56
  10  -2   5   19.23    0.93
  10   2   5   18.46    0.89
  11  -2   5    0.22    0.22
  11   2   5   -0.01    0.20
  12  -2   5   23.01    1.11
  12   2   5   24.02    1.10
  13  -2   5    0.85    0.37
  13   2   5    1.71    0.42
  14  -2   5    0.14    0.32
  14   2   5    0.89    0.38
  15  -2   5    0.16    0.35
  15   2   5    0.13    0.33
  16  -2   5   14.00    1.06
  16   2   5   15.63    1.05
  17   3  -5    3.44    0.69
  16  -3  -5   -0.31    0.37
  16  -3  -5    0.02    0.47
  16   3  -5   -0.19    0.35
  15  -3  -5    5.55    0.80
  15  -3  -5    5.44    0.67
  15   3  -5    6.94    0.79
  14  -3  -5   15.04    1.04
  14  -3  -5   13.04    0.86
  14   3  -5   12.64    0.89
  13  -3  -5    1.41    0.38
  13   3  -5    1.31    0.38
  13   3  -5    0.99    0.27
  12  -3  -5   18.75    0.94
  12   3  -5   19.57    0.87
  12   3  -5   19.19    0.97
  11  -3  -5   10.03    0.65
  11   3  -5    9.97    0.54
  11   3  -5    9.22    0.65
  10  -3  -5   14.44    0.75
  10   3  -5   15.07    0.64
  10   3  -5   14.22    0.74
   9  -3  -5    2.15    0.33
   9   3  -5    1.98    0.32
   9   3  -5    2.23    0.26
   8  -3  -5   46.04    1.46
   8   3  -5   47.34    1.32
   8   3  -5   46.52    1.44
   7  -3  -5   37.81    1.24
   7   3  -5   39.77    1.21
   7   3  -5   39.95    1.12
   6  -3  -5    1.53    0.23
   6   3  -5    1.40    0.17
   6   3  -5    1.33    0.21
   5  -3  -5   55.45    1.58
   5   3  -5   57.80    1.44
   5   3  -5   56.90    1.49
   4  -3  -5  199.93    4.80
   4   3  -5  203.40    4.65
   4   3  -5  204.42    4.69
   3  -3  -5   12.70    0.50
   3  -3  -5   13.74    0.52
   3   3  -5   13.37    0.42
   2  -3  -5    1.68    0.17
   2  -3  -5    1.70    0.19
   2   3  -5    1.82    0.12
   1  -3  -5   87.71    2.22
   1  -3  -5   86.90    2.16
   1  -3  -5   90.28    2.12
  -1  -3   5   90.06    2.15
  -1   3   5   91.85    2.24
   1   3  -5   91.95    2.09
   0  -3  -5  294.73    6.48
   0  -3   5  289.61    6.56
   0  -3  -5  291.89    6.64
   0  -3  -5  286.26    6.55
   0   3   5  277.91    6.62
  -1  -3  -5    8.93    0.33
   1  -3   5    9.61    0.37
   1   3   5    9.32    0.40
   2  -3   5    0.02    0.09
  -2  -3  -5    0.08    0.06
   2   3   5   -0.12    0.09
  -3  -3  -5  121.36    2.72
   3  -3   5  114.84    2.86
   3   3   5  112.52    2.86
   4  -3   5   33.06    1.04
  -4  -3  -5   33.25    0.86
   4   3   5   31.96    1.01
   5  -3   5    2.30    0.29
  -5  -3  -5    2.18    0.15
   5   3   5    2.41    0.28
   6  -3   5   64.36    1.79
  -6  -3  -5   61.36    1.50
   6   3   5   57.23    1.71
  -7  -3  -5   33.71    0.91
   7  -3   5   35.75    1.21
   7   3   5   33.77    1.15
   8  -3   5    1.84    0.32
  -8  -3  -5    2.12    0.17
   8   3   5    2.16    0.32
   9  -3   5    8.01    0.58
   9   3   5    8.37    0.55
  10  -3   5    3.75    0.48
  10   3   5    3.60    0.45
  11  -3   5    1.26    0.33
  11   3   5    1.83    0.36
  12  -3   5   -0.02    0.26
  12   3   5    0.39    0.28
  13  -3   5   11.08    0.86
  13   3   5    9.90    0.76
  14  -3   5    0.91    0.38
  14   3   5    1.26    0.42
  15  -3   5    0.58    0.39
  15   3   5    0.77    0.38
  16  -3   5    0.92    0.45
  16   3   5   -0.24    0.46
  16  -4  -5    2.78    0.66
  16  -4  -5    1.77    0.50
  15  -4  -5    0.54    0.37
  15  -4  -5    1.62    0.53
  15   4  -5    1.25    0.47
  14  -4  -5    0.61    0.37
  14  -4  -5   -0.17    0.27
  14   4  -5    0.34    0.32
  13  -4  -5   27.92    1.25
  13   4  -5   24.17    1.15
  12  -4  -5    4.05    0.54
  12   4  -5    4.26    0.52
  11  -4  -5    0.87    0.32
  11   4  -5    0.86    0.29
  10  -4  -5    5.18    0.54
  10   4  -5    4.54    0.47
  10   4  -5    4.76    0.37
   9  -4  -5   47.06    1.59
   9   4  -5   50.32    1.53
   9   4  -5   49.75    1.42
   8  -4  -5   21.97    0.93
   8   4  -5   23.60    0.79
   8   4  -5   22.51    0.83
   7  -4  -5   20.27    0.85
   7   4  -5   21.01    0.74
   7   4  -5   20.72    0.70
   6  -4  -5    3.41    0.36
   6   4  -5    4.08    0.28
   6   4  -5    3.65    0.25
   5  -4  -5  106.37    2.86
   5   4  -5  115.04    2.71
   5   4  -5  113.48    2.70
  -4  -4   5    1.66    0.11
   4  -4  -5    1.84    0.25
   4   4  -5    2.01    0.17
   3  -4  -5  132.92    3.21
   3  -4  -5  130.85    3.27
   3   4  -5  134.06    3.07
   2  -4  -5   24.94    0.83
   2  -4  -5   24.80    0.74
   2   4  -5   24.91    0.64
   1  -4  -5  141.48    3.32
   1  -4  -5  144.29    3.49
  -1  -4   5  143.83    3.41
   1  -4  -5  144.79    3.41
   0  -4  -5    1.64    0.21
   0  -4   5    1.37    0.17
   0  -4  -5    1.30    0.16
   0  -4  -5    1.34    0.10
   0   4   5    1.00    0.18
   1  -4   5   47.76    1.30
  -1  -4  -5   47.14    1.23
  -1  -4  -5   46.37    1.35
   1   4   5   47.95    1.34
   2  -4   5    4.98    0.30
  -2  -4  -5    4.98    0.25
   2   4   5    5.40    0.34
  -3  -4  -5    0.05    0.07
   3  -4   5    0.15    0.13
   3   4   5    0.05    0.11
  -4  -4  -5   10.53    0.38
   4  -4   5   10.92    0.53
   4   4   5   10.61    0.51
   5  -4   5   61.94    1.78
  -5  -4  -5   59.69    1.51
   5   4   5   61.93    1.73
  -6  -4  -5    1.85    0.16
   6  -4   5    1.69    0.28
   6   4   5    1.00    0.23
  -7  -4  -5    2.05    0.16
   7  -4   5    2.06    0.33
   7   4   5    2.03    0.29
   8  -4   5    5.90    0.49
   8   4   5    5.96    0.48
   9  -4   5   34.47    1.31
   9   4   5   31.56    1.22
  10  -4   5   -0.07    0.18
  10   4   5   -0.15    0.19
  11  -4   5    1.46    0.38
  11   4   5    1.80    0.38
  12  -4   5    5.98    0.71
  12   4   5    5.97    0.65
  13  -4   5    4.76    0.66
  13   4   5    5.90    0.69
  14  -4   5    0.26    0.34
  14   4   5   -0.37    0.27
  15  -4   5   12.16    1.01
  15   4   5   10.39    0.87
  16  -4   5    3.51    0.70
  16   4   5    1.70    0.55
  16  -5  -5    2.48    0.64
  15  -5  -5    9.78    0.82
  15  -5  -5   10.44    1.11
  14  -5  -5    1.38    0.42
  14  -5  -5    1.18    0.48
  13  -5  -5    3.15    0.55
  12  -5  -5   19.03    1.04
  12   5  -5   18.81    0.91
  11  -5  -5   47.21    1.70
  11   5  -5   46.79    1.53
  10  -5  -5   10.13    0.71
  10   5  -5   10.46    0.54
   9  -5  -5    2.21    0.39
   9   5  -5    2.42    0.29
   8  -5  -5   10.69    0.66
   8   5  -5   11.76    0.53
   7  -5  -5   14.34    0.73
   7   5  -5   14.33    0.57
   6  -5  -5    8.33    0.53
   6   5  -5    7.97    0.40
   6   5  -5    6.89    0.48
  -5  -5   5   10.04    0.31
   5  -5  -5   10.16    0.55
  -4  -5   5   12.85    0.41
   4  -5  -5   13.78    0.61
   3  -5  -5    9.77    0.43
   3  -5  -5    9.44    0.49
  -2  -5   5    7.72    0.39
   2  -5  -5    7.32    0.33
   2  -5  -5    7.11    0.42
  -1  -5   5   29.37    0.91
   1  -5  -5   29.02    0.77
   1  -5  -5   27.19    0.95
   1  -5  -5   28.87    0.88
   0  -5  -5   89.57    2.34
   0  -5  -5   91.73    2.04
   0  -5   5   84.66    2.25
   0  -5  -5   86.81    2.20
   1  -5   5    0.08    0.11
  -1  -5  -5    0.09    0.13
  -1  -5  -5    0.06    0.09
   1   5   5    0.20    0.14
   2  -5   5    0.09    0.11
  -2  -5  -5   -0.01    0.07
   2   5   5    0.02    0.11
  -3  -5  -5   23.48    0.69
   3  -5   5   21.61    0.81
   3   5   5   22.76    0.83
  -4  -5  -5   86.72    2.13
   4  -5   5   85.83    2.35
   4   5   5   89.26    2.35
  -5  -5  -5    1.36    0.16
   5  -5   5    1.24    0.25
   5   5   5    1.39    0.25
   6  -5   5   24.49    1.01
  -6  -5  -5   25.83    0.73
   6   5   5   25.69    0.96
   7  -5   5   36.79    1.34
  -7  -5  -5   36.60    0.99
   7   5   5   37.51    1.29
   8  -5   5   46.45    1.60
   8   5   5   42.53    1.47
   9  -5   5    4.60    0.54
   9   5   5    4.35    0.48
  10  -5   5   12.91    0.81
  10   5   5   12.77    0.76
  11  -5   5   12.11    0.83
  11   5   5   13.63    0.81
  12  -5   5    3.76    0.60
  12   5   5    2.39    0.44
  13  -5   5   16.32    1.08
  13   5   5   16.86    0.97
  14  -5   5    5.60    0.75
  14   5   5    6.68    0.72
  15  -5   5    4.15    0.70
  15   5   5    3.32    0.66
  15  -6  -5    0.48    0.43
  15  -6  -5    1.30    0.59
  14  -6  -5    1.03    0.51
  14  -6  -5    2.29    0.49
  13  -6  -5    6.02    0.73
  13  -6  -5    6.03    0.83
  12  -6  -5    3.51    0.55
  11  -6  -5    3.12    0.51
  10  -6  -5   34.32    1.39
  10   6  -5   32.65    1.28
   9  -6  -5   28.34    1.21
   9   6  -5   29.41    0.99
   8  -6  -5    2.81    0.43
   8   6  -5    1.90    0.26
   7  -6  -5    3.82    0.45
   7   6  -5    3.67    0.30
   6  -6  -5   19.52    0.87
  -5  -6   5    5.82    0.27
   5  -6  -5    5.66    0.45
   4  -6  -5    6.11    0.44
  -4  -6   5    6.10    0.28
   4  -6  -5    6.40    0.40
   3  -6  -5   34.27    1.17
   3  -6  -5   33.93    1.03
  -2  -6   5   63.25    1.75
   2  -6  -5   61.20    1.81
   2  -6  -5   63.15    1.59
  -1  -6   5    0.03    0.11
   1  -6  -5   -0.05    0.09
   1  -6  -5    0.00    0.13
   1  -6  -5   -0.05    0.06
   0  -6  -5    1.72    0.10
   0  -6  -5    1.56    0.21
   0  -6   5    1.54    0.23
   0  -6  -5    2.03    0.29
  -1  -6  -5    0.76    0.16
   1  -6   5    1.26    0.23
  -1  -6  -5    1.16    0.24
   1   6   5    0.89    0.23
  -2  -6  -5   60.28    1.61
  -2  -6  -5   64.79    1.85
   2  -6   5   62.04    1.76
   2   6   5   59.30    1.78
   3  -6   5    1.38    0.26
  -3  -6  -5    1.16    0.17
   3   6   5    1.06    0.23
   4  -6   5    8.07    0.51
  -4  -6  -5    8.49    0.37
   4   6   5    7.83    0.49
   5  -6   5    1.58    0.29
  -5  -6  -5    1.85    0.19
   5   6   5    1.71    0.29
  -6  -6  -5   63.14    1.59
   6  -6   5   62.00    1.93
   6   6   5   61.10    1.87
   7  -6   5    4.33    0.50
  -7  -6  -5    3.44    0.23
   7   6   5    4.23    0.47
   8  -6   5   74.64    2.33
   8   6   5   73.70    2.21
   9  -6   5    1.70    0.38
   9   6   5    1.65    0.35
  10  -6   5    1.51    0.38
  10   6   5    1.29    0.35
  11  -6   5   12.01    0.88
  11   6   5   13.16    0.83
  12  -6   5   32.64    1.54
  12   6   5   33.91    1.41
  13  -6   5    1.18    0.45
  13   6   5    0.62    0.36
  14  -6   5    6.18    0.83
  15  -6   5    0.27    0.46
  15  -7  -5    8.54    1.07
  15  -7  -5    8.93    0.99
  14  -7  -5   10.02    1.08
  14  -7  -5   12.97    1.02
  13  -7  -5    2.74    0.55
  12  -7  -5    0.32    0.32
  12  -7  -5    0.39    0.35
  11  -7  -5   15.02    1.02
  11  -7  -5   14.95    0.95
  10  -7  -5    6.26    0.70
   9  -7  -5    0.36    0.28
   8  -7  -5   -0.04    0.26
   7  -7  -5   33.58    1.32
   6  -7  -5    4.68    0.48
   6  -7  -5    5.25    0.55
   5  -7  -5   29.04    1.04
   5  -7  -5   29.28    1.14
   4  -7  -5    2.85    0.31
  -4  -7   5    2.24    0.22
   4  -7  -5    2.46    0.35
   3  -7  -5   28.74    1.10
  -3  -7   5   29.47    1.06
   3  -7  -5   30.15    0.93
  -2  -7   5    0.07    0.13
   2  -7  -5    0.18    0.17
   2  -7  -5    0.00    0.08
   2  -7  -5    0.02    0.12
   1  -7  -5   36.47    1.27
   1  -7  -5   36.75    0.94
   1  -7  -5   38.04    1.16
  -1  -7   5   35.81    1.20
   0  -7  -5   18.65    0.82
   0  -7  -5   19.11    0.71
   0  -7   5   18.36    0.78
  -1  -7  -5    1.72    0.22
  -1  -7  -5    1.83    0.31
   1  -7   5    1.92    0.30
  -2  -7  -5    4.69    0.48
  -2  -7  -5    4.68    0.31
   2  -7   5    3.89    0.40
   2   7   5    4.00    0.43
  -3  -7  -5   11.11    0.49
  -3  -7  -5   12.08    0.69
   3  -7   5   12.48    0.64
   3   7   5   12.55    0.67
  -4  -7  -5   13.49    0.51
   4  -7   5   10.74    0.65
   4   7   5   11.45    0.66
   5  -7   5   23.82    1.02
  -5  -7  -5   24.54    0.78
   5   7   5   24.23    0.99
  -6  -7  -5    7.76    0.37
   6  -7   5    9.48    0.65
   6   7   5    7.13    0.57
   7  -7   5    2.10    0.41
   7   7   5    1.76    0.35
   8  -7   5    0.68    0.28
   8   7   5    0.55    0.25
   9  -7   5    2.30    0.46
   9   7   5    2.39    0.39
  10  -7   5   46.13    1.80
  10   7   5   45.70    1.68
  11  -7   5    1.99    0.50
  11   7   5    2.70    0.48
  12  -7   5    1.20    0.44
  12   7   5    1.47    0.39
  13  -7   5    0.20    0.43
  13   7   5   -0.02    0.30
  14  -7   5   20.74    1.32
  14   7   5   20.78    1.14
  14  -8  -5    0.34    0.48
  14  -8  -5    0.42    0.52
  14  -8  -5    0.07    0.36
  13  -8  -5   17.60    1.24
  13  -8  -5   18.43    1.19
  12  -8  -5    0.02    0.34
  12  -8  -5    0.00    0.41
  11  -8  -5    7.59    0.82
  11  -8  -5    8.79    0.89
  10  -8  -5    1.40    0.43
  10  -8  -5    2.38    0.51
   9  -8  -5   26.79    1.26
   9  -8  -5   25.05    1.21
   8  -8  -5    2.01    0.40
   8  -8  -5    1.21    0.37
   7  -8  -5    4.16    0.53
   7  -8  -5    4.43    0.50
   6  -8  -5    2.37    0.42
   6  -8  -5    2.06    0.35
   5  -8  -5   17.88    0.78
   5  -8  -5   17.76    0.91
  -4  -8   5    0.47    0.15
  -4  -8   5    0.42    0.21
   4  -8  -5    0.94    0.22
   4  -8  -5    0.57    0.24
   3  -8  -5   20.22    0.74
   3  -8  -5   20.55    0.95
  -3  -8   5   20.81    0.90
   2  -8  -5    0.90    0.23
  -2  -8   5    1.62    0.29
   2  -8  -5    1.42    0.30
  -1  -8   5    0.26    0.19
   1  -8  -5   -0.05    0.16
   1  -8  -5   -0.07    0.13
   0  -8  -5    4.65    0.36
   0  -8  -5    5.89    0.50
   0  -8   5    5.50    0.43
   1  -8   5   97.11    2.66
  -1  -8  -5   93.32    2.70
  -1  -8  -5   95.71    2.48
  -2  -8  -5    0.42    0.16
   2  -8   5    0.57    0.24
  -2  -8  -5    0.83    0.27
  -3  -8  -5   13.66    0.58
  -3  -8  -5   13.05    0.75
   3  -8   5   13.85    0.73
  -4  -8  -5    0.76    0.18
   4  -8   5    0.54    0.23
  -4  -8  -5    0.56    0.25
   4   8   5    1.24    0.31
  -5  -8  -5   72.81    1.93
   5  -8   5   72.73    2.28
   5   8   5   76.40    2.26
  -6  -8  -5    0.50    0.16
   6  -8   5    0.40    0.26
   6   8   5    0.40    0.26
   7  -8   5   29.49    1.32
   7   8   5   31.53    1.27
   8  -8   5   -0.05    0.24
   8   8   5    0.08    0.26
   9  -8   5    8.88    0.87
   9   8   5    6.47    0.67
  10  -8   5   -0.45    0.29
  10   8   5    0.26    0.29
  11  -8   5   17.73    1.14
  11   8   5   17.72    1.00
  12  -8   5    0.13    0.35
  12   8   5    0.06    0.40
  13  -8   5    9.00    1.02
  13   8   5   10.38    0.85
  14  -8   5    1.08    0.53
  13  -9  -5    9.68    1.05
  13  -9  -5    9.49    0.87
  13  -9  -5    9.89    1.07
  12  -9  -5    2.49    0.61
  12  -9  -5    2.33    0.58
  11  -9  -5   13.72    1.03
  11  -9  -5   14.47    1.02
  10  -9  -5   -0.23    0.27
  10  -9  -5    0.16    0.33
   9  -9  -5    0.75    0.40
   9  -9  -5    0.83    0.36
   8  -9  -5    3.99    0.58
   8  -9  -5    4.89    0.59
   7  -9  -5   29.62    1.34
   7  -9  -5   29.36    1.19
   6  -9  -5    1.64    0.38
   6  -9  -5    1.18    0.31
  -6  -9   5    1.45    0.34
  -5  -9   5   14.55    0.81
   5  -9  -5   14.10    0.84
  -4  -9   5    0.42    0.22
   4  -9  -5    0.50    0.24
  -4  -9   5    0.29    0.16
  -3  -9   5   18.25    0.88
   3  -9  -5   17.98    0.91
  -3  -9   5   16.03    0.66
   3  -9  -5   17.25    0.80
  -2  -9   5    2.16    0.35
   2  -9  -5    1.76    0.30
   2  -9  -5    1.67    0.35
   1  -9  -5   26.67    1.02
   1  -9  -5   29.81    1.21
  -1  -9   5   28.70    1.13
   0  -9  -5   -0.01    0.15
   0  -9   5    0.10    0.19
   0  -9  -5    0.24    0.21
  -1  -9  -5    1.10    0.24
  -1  -9  -5    0.77    0.27
   1  -9   5    1.07    0.27
  -2  -9  -5    8.96    0.65
  -2  -9  -5    8.01    0.47
   2  -9   5    7.69    0.57
   3  -9   5   24.18    1.06
  -3  -9  -5   22.72    1.09
  -3  -9  -5   24.25    0.87
  -4  -9  -5   11.13    0.76
   4  -9   5   11.67    0.73
  -4  -9  -5   12.37    0.55
  -5  -9  -5    2.32    0.46
  -5  -9  -5    2.13    0.26
   5  -9   5    1.21    0.34
   6  -9   5    6.58    0.70
   6   9   5    7.47    0.63
   7  -9   5    1.09    0.37
   7   9   5    0.87    0.33
   8  -9   5    2.02    0.49
   8   9   5    2.28    0.45
   9  -9   5    0.26    0.35
   9   9   5    0.02    0.28
  10  -9   5   43.28    1.86
  10   9   5   44.05    1.71
  11  -9   5   -0.02    0.35
  11   9   5   -0.15    0.56
  12  -9   5    5.66    0.81
  12   9   5    3.94    0.60
  13  -9   5    1.58    0.56
  12 -10  -5    5.58    0.71
  12 -10  -5    4.96    0.81
  11 -10  -5    0.18    0.35
  11 -10  -5    0.09    0.31
  10 -10  -5   11.83    0.93
   9 -10  -5   11.30    0.93
   8 -10  -5    0.50    0.32
  -7 -10   5    4.14    0.59
   7 -10  -5    3.86    0.61
   6 -10  -5   19.93    1.10
   6 -10  -5   21.95    1.00
  -6 -10   5   18.83    1.05
   5 -10  -5    8.96    0.74
  -5 -10   5    8.77    0.68
   5 -10  -5    8.95    0.62
   4 -10  -5    2.63    0.40
   4 -10  -5    3.23    0.50
  -4 -10   5    3.09    0.47
   3 -10  -5    1.61    0.38
   3 -10  -5    0.94    0.28
  -3 -10   5    1.62    0.27
  -3 -10   5    1.47    0.34
  -2 -10   5   25.86    1.15
   2 -10  -5   27.66    1.08
  -2 -10   5   27.82    0.99
   2 -10  -5   27.60    1.23
   1 -10  -5    4.38    0.57
  -1 -10   5    5.72    0.59
   1 -10  -5    5.43    0.50
   0 -10  -5    0.66    0.31
   0 -10   5    0.66    0.27
   0 -10  -5    0.76    0.24
  -1 -10  -5    0.02    0.16
  -1 -10  -5   -0.01    0.22
   1 -10   5    0.00    0.20
  -2 -10  -5   33.34    1.41
  -2 -10  -5   34.09    1.15
   2 -10   5   33.47    1.35
  -3 -10  -5    1.80    0.42
  -3 -10  -5    1.50    0.27
   3 -10   5    1.45    0.35
  -4 -10  -5    3.35    0.35
   4 -10   5    3.21    0.49
  -4 -10  -5    3.53    0.56
  -5 -10  -5    2.08    0.47
   5 -10   5    1.51    0.38
   6 -10   5   18.54    1.06
  -6 -10  -5   20.33    1.13
  -7 -10  -5    0.51    0.36
   7 -10   5    0.71    0.32
   8 -10   5   38.53    1.71
   9 -10   5    0.10    0.36
  10 -10   5    1.79    0.49
  10  10   5    0.37    0.35
  11 -10   5    2.76    0.65
  11  10   5    2.81    0.54
  12 -10   5   15.44    1.19
  11 -11  -5    7.69    0.84
  11 -11  -5    6.91    0.91
  10 -11  -5    6.35    0.87
  10 -11  -5    6.59    0.82
   9 -11  -5    1.41    0.54
   8 -11  -5    2.71    0.58
   8 -11  -5    2.05    0.49
   7 -11  -5    8.47    0.78
   7 -11  -5    9.74    0.96
   6 -11  -5    2.06    0.49
   6 -11  -5    1.68    0.40
  -6 -11   5    1.10    0.41
   5 -11  -5    1.32    0.41
   5 -11  -5    0.97    0.33
  -5 -11   5    0.67    0.36
   4 -11  -5   21.30    1.16
  -4 -11   5   20.64    1.10
   4 -11  -5   21.18    1.02
  -3 -11   5   14.22    0.89
   3 -11  -5   16.07    0.84
   3 -11  -5   14.67    0.94
   2 -11  -5    1.66    0.36
  -2 -11   5    2.12    0.43
  -2 -11   5    1.15    0.29
   2 -11  -5    1.21    0.35
   1 -11  -5   12.48    0.73
  -1 -11   5   11.44    0.78
   1 -11  -5   13.19    0.87
  -1 -11   5   12.45    0.66
   0 -11  -5   37.19    1.54
   0 -11  -5   35.71    1.28
   0 -11   5   34.21    1.44
  -1 -11  -5    1.26    0.36
   1 -11   5    1.35    0.37
  -1 -11  -5    1.39    0.29
   2 -11   5    0.45    0.30
  -2 -11  -5    1.29    0.37
  -2 -11  -5    0.67    0.22
  -3 -11  -5   19.12    1.09
  -3 -11  -5   19.63    0.84
   3 -11   5   22.13    1.14
   4 -11   5    8.98    0.84
  -4 -11  -5    8.36    0.59
  -4 -11  -5    7.42    0.80
  -5 -11  -5   -0.50    0.25
   5 -11   5    0.14    0.31
   6 -11   5    1.32    0.42
  -6 -11  -5    0.97    0.41
  -7 -11  -5   10.34    1.05
   7 -11   5   10.90    1.02
  -8 -11  -5   12.12    0.99
   8 -11   5   12.45    1.01
   9 -11   5    0.76    0.50
  -9 -11  -5    0.43    0.46
  10 -11   5    5.92    0.86
 -10 -11  -5    4.71    0.76
  11 -11   5    8.05    1.04
  10 -12  -5    0.46    0.50
   9 -12  -5   32.24    1.75
   8 -12  -5    0.61    0.31
   8 -12  -5    0.04    0.35
   7 -12  -5    2.44    0.49
   7 -12  -5    2.07    0.58
   6 -12  -5    1.28    0.41
   6 -12  -5    1.60    0.49
  -5 -12   5   25.58    1.32
   5 -12  -5   25.29    1.20
   5 -12  -5   29.36    1.45
   4 -12  -5   -0.09    0.23
   4 -12  -5   -0.61    0.28
  -4 -12   5    0.15    0.28
  -3 -12   5    4.80    0.66
   3 -12  -5    4.36    0.55
   3 -12  -5    4.36    0.66
  -2 -12   5    2.15    0.44
   2 -12  -5    1.12    0.36
   2 -12  -5    1.65    0.49
  -2 -12   5    1.13    0.37
   1 -12  -5   28.80    1.42
  -1 -12   5   29.66    1.36
  -1 -12   5   29.77    1.17
   1 -12  -5   30.42    1.22
   0 -12  -5    1.52    0.33
   0 -12   5    0.53    0.34
   0 -12  -5    0.95    0.36
   0 -12   5    0.87    0.29
   1 -12   5   15.56    0.99
  -1 -12  -5   13.37    0.97
  -1 -12  -5   14.67    0.77
  -2 -12  -5    1.59    0.42
  -2 -12  -5    0.60    0.25
   2 -12   5    0.27    0.34
  -3 -12  -5    8.58    0.91
  -3 -12  -5    9.17    0.58
   3 -12   5    9.73    0.91
   4 -12   5    0.37    0.35
  -4 -12  -5    0.23    0.33
   5 -12   5   23.85    1.32
  -5 -12  -5   22.35    1.30
  -6 -12  -5    0.10    0.35
   6 -12   5   -0.02    0.30
   7 -12   5    0.13    0.33
  -7 -12  -5   -0.09    0.41
   8 -12   5    1.85    0.63
  -8 -12  -5    1.45    0.51
   9 -12   5    5.42    0.87
  -9 -12  -5    6.96    0.92
   8 -13  -5   16.97    1.21
   7 -13  -5    7.32    0.95
   7 -13  -5    6.72    0.77
   6 -13  -5    0.19    0.30
   6 -13  -5   -0.09    0.45
   5 -13  -5    4.13    0.57
   5 -13  -5    3.43    0.68
   4 -13  -5   32.46    1.40
   4 -13  -5   32.35    1.60
  -4 -13   5   31.73    1.56
   3 -13  -5    6.83    0.71
   3 -13  -5    7.04    0.86
  -3 -13   5    9.75    0.98
  -2 -13   5    6.00    0.79
   2 -13  -5    5.42    0.62
   2 -13  -5    5.90    0.79
  -1 -13   5    8.40    0.89
  -1 -13   5    9.30    0.68
   1 -13  -5   11.32    1.05
   1 -13  -5    8.81    0.69
   0 -13   5   11.95    0.95
   0 -13   5   13.07    0.82
   0 -13  -5   13.59    1.00
  -1 -13  -5    1.77    0.37
   1 -13   5    0.70    0.31
  -1 -13  -5    1.30    0.54
   1 -13   5    1.60    0.48
  -2 -13  -5    4.63    0.53
  -2 -13  -5    3.00    0.65
   2 -13   5    4.68    0.70
   3 -13   5   18.62    1.20
  -3 -13  -5   16.80    1.13
   4 -13   5   -0.19    0.37
  -4 -13  -5    0.71    0.42
   5 -13   5    4.74    0.77
  -5 -13  -5    4.90    0.80
   6 -13   5    0.02    0.42
  -6 -13  -5    0.63    0.48
   7 -13   5    6.79    0.86
  -7 -13  -5    5.47    0.82
   5 -14  -5    0.42    0.44
   4 -14  -5    0.55    0.35
   4 -14  -5    1.06    0.50
   3 -14  -5    0.17    0.46
   3 -14  -5   -0.45    0.34
  -3 -14   5   -0.23    0.53
   2 -14  -5    5.48    0.83
   2 -14  -5    7.51    0.73
  -2 -14   5    7.26    0.91
   1 -14  -5    1.96    0.53
   1 -14  -5    3.65    0.53
  -1 -14   5    2.33    0.57
   0 -14  -5    1.90    0.44
   0 -14   5    1.60    0.50
   0 -14  -5    1.88    0.54
   0 -14   5    2.33    0.57
  -1 -14  -5   -0.21    0.29
  -1 -14  -5   -0.02    0.36
   1 -14   5   -0.63    0.30
   1 -14   5    0.14    0.38
   2 -14   5    1.75    0.50
   2 -14   5    3.24    0.65
  -2 -14  -5    3.34    0.73
  -3 -14  -5    1.82    0.56
   3 -14   5    4.27    0.75
   3 -14   5    3.07    0.54
   4 -14   5   19.21    1.27
  -4 -14  -5   18.45    1.30
   4 -14   5   18.29    1.08
  16   0  -6   32.67    1.59
  15   0  -6    0.02    0.28
  15   0  -6    0.37    0.35
  14   0  -6    1.34    0.33
  14   0  -6    1.50    0.42
  13   0  -6   -0.05    0.18
  13   0  -6    0.22    0.25
  12   0  -6   16.28    0.92
  12   0  -6   16.95    0.78
  11   0  -6   -0.24    0.17
  11   0  -6    0.04    0.17
  10   0  -6    0.77    0.20
   9   0  -6    0.05    0.13
   8   0  -6   23.30    0.80
   7   0  -6    0.00    0.09
   6   0  -6    8.39    0.37
   6   0  -6    9.52    0.49
   5   0  -6   -0.01    0.06
   5   0  -6   -0.06    0.05
   5   0  -6    0.12    0.12
   4   0  -6   13.28    0.37
   4   0  -6   13.85    0.52
   4   0  -6   12.30    0.40
   3   0  -6    0.12    0.09
   3   0  -6    0.02    0.05
   3   0  -6    0.01    0.05
   2   0  -6  633.38   13.96
   2   0  -6  617.95   14.04
   1   0  -6   -0.06    0.05
   1   0  -6   -0.01    0.05
  -1   0   6    0.02    0.05
   0   0  -6  140.82    3.29
   0   0   6  149.84    3.27
   0   0  -6  141.09    3.27
  -1   0  -6    0.00    0.05
   1   0   6    0.03    0.06
  -2   0  -6    0.19    0.06
   2   0   6    0.29    0.10
  -3   0  -6    0.01    0.05
   3   0   6   -0.02    0.08
   4   0   6    1.40    0.20
  -4   0  -6    1.57    0.14
   5   0   6    0.16    0.13
  -5   0  -6   -0.04    0.05
   6   0   6  196.04    4.74
   7   0   6    0.05    0.13
   8   0   6    0.00    0.13
   9   0   6   -0.04    0.17
  10   0   6  101.18    2.86
  11   0   6    0.43    0.26
  12   0   6   48.55    1.74
  13   0   6    0.47    0.32
  14   0   6   18.63    1.06
  15   0   6    0.04    0.31
  16   0   6   23.69    1.32
 -17   1   6   11.67    0.75
 -16   1   6    0.17    0.18
  15  -1  -6    0.38    0.36
  15  -1  -6    0.19    0.28
  15   1  -6    0.24    0.32
  14  -1  -6   16.30    0.86
  14  -1  -6   16.57    1.06
  14   1  -6   13.16    0.92
  13  -1  -6   29.45    1.14
  13  -1  -6   27.62    1.32
  13   1  -6   26.78    1.26
  12  -1  -6    2.94    0.48
  12  -1  -6    3.23    0.41
  12   1  -6    4.19    0.43
  12   1  -6    3.01    0.48
  11  -1  -6   -0.07    0.18
  11   1  -6    0.37    0.24
  11   1  -6    0.07    0.15
  10  -1  -6    2.99    0.35
  10   1  -6    2.29    0.37
  10   1  -6    2.88    0.31
   9  -1  -6   65.18    1.87
   9   1  -6   67.19    1.81
   9   1  -6   67.79    2.00
   8  -1  -6    0.26    0.15
   8   1  -6    0.14    0.12
   8   1  -6   -0.01    0.14
   7  -1  -6   40.77    1.20
   7   1  -6   40.62    1.14
   7   1  -6   41.35    1.29
   6  -1  -6    4.93    0.30
   6   1  -6    4.72    0.34
   6   1  -6    5.15    0.26
   5  -1  -6   11.87    0.45
   5   1  -6   11.35    0.50
   5   1  -6   10.94    0.32
   5   1  -6   12.25    0.39
   4  -1  -6    8.51    0.30
   4  -1  -6    7.94    0.33
   4  -1  -6    7.72    0.39
   4   1  -6    8.56    0.22
   4   1  -6    8.38    0.27
   4   1  -6    8.07    0.38
   3  -1  -6   81.92    1.95
   3  -1  -6   83.53    1.98
   3  -1  -6   80.60    2.05
   3   1  -6   83.64    2.02
   3   1  -6   83.60    1.88
   2  -1  -6    1.12    0.10
   2  -1  -6    0.91    0.13
   2  -1  -6    1.12    0.11
   2   1  -6    1.29    0.13
   2   1  -6    1.17    0.07
   1  -1  -6  126.86    2.99
   1  -1  -6  136.52    2.98
   1  -1  -6  127.54    2.97
   1   1  -6  127.83    2.99
   1   1  -6  128.80    2.94
  -1   1   6  129.91    2.99
   0  -1  -6   32.30    0.79
   0  -1  -6   30.18    0.81
   0  -1  -6   30.97    0.79
   0  -1   6   31.10    0.75
   0   1   6   32.46    0.81
   0   1  -6   30.39    0.78
   0   1  -6   32.11    0.80
   1  -1   6    9.26    0.32
  -1  -1  -6    9.53    0.30
  -1   1  -6    8.79    0.30
   1   1   6    9.39    0.34
  -2  -1  -6  167.50    3.93
   2  -1   6  171.34    4.00
   2   1   6  178.53    4.02
  -2   1  -6  172.46    3.95
   3  -1   6  101.35    2.48
  -3  -1  -6  101.53    2.37
   3   1   6  101.37    2.49
  -3   1  -6  101.98    2.40
   4  -1   6  127.42    3.02
  -4  -1  -6  127.30    2.88
   4   1   6  114.78    3.00
  -5  -1  -6    0.06    0.06
   5  -1   6   -0.21    0.09
   5   1   6   -0.01    0.11
   6  -1   6   -0.12    0.11
  -6  -1  -6    0.09    0.07
   6   1   6    0.20    0.13
  -7  -1  -6   31.71    0.88
   7  -1   6   30.55    1.08
   7   1   6   30.48    1.07
   8  -1   6    5.77    0.44
   8   1   6    6.17    0.46
   9  -1   6   11.81    0.67
   9   1   6   11.64    0.65
  10  -1   6    9.88    0.64
  10   1   6   11.61    0.69
  11  -1   6   14.45    0.83
  11   1   6   13.34    0.79
  12  -1   6    7.18    0.72
  12   1   6    6.97    0.59
  13  -1   6    5.62    0.66
  13   1   6    5.75    0.68
  14  -1   6    7.32    0.77
  14   1   6    8.20    0.81
  15  -1   6    4.71    0.68
  15   1   6    4.65    0.66
  16  -1   6    4.71    0.70
  16   1   6    2.19    0.57
  17   2  -6   -0.69    0.35
  16  -2  -6    0.14    0.31
  16   2  -6   -0.55    0.28
  15  -2  -6   18.92    1.04
  15  -2  -6   18.20    1.16
  15   2  -6   18.73    1.14
  14  -2  -6    0.15    0.36
  14   2  -6    0.23    0.26
  13  -2  -6    3.18    0.44
  13  -2  -6    3.03    0.55
  13   2  -6    3.29    0.39
  13   2  -6    4.07    0.57
  12  -2  -6    0.78    0.27
  12   2  -6    0.40    0.28
  12   2  -6    0.38    0.19
  11  -2  -6   52.00    1.64
  11   2  -6   50.11    1.50
  11   2  -6   49.66    1.71
  10  -2  -6   12.99    0.67
  10   2  -6   12.75    0.72
  10   2  -6   13.02    0.58
   9  -2  -6   24.45    0.92
   9   2  -6   23.18    0.81
   9   2  -6   25.44    0.98
   8  -2  -6    1.23    0.24
   8   2  -6    1.27    0.19
   8   2  -6    1.45    0.26
   7  -2  -6   62.24    1.72
   7   2  -6   60.14    1.75
   7   2  -6   63.03    1.60
   6  -2  -6   25.35    0.86
   6   2  -6   27.51    0.77
   6   2  -6   26.28    0.88
   5  -2  -6  285.92    6.63
   5   2  -6  284.98    6.48
   5   2  -6  287.11    6.63
   4  -2  -6    1.30    0.18
   4  -2  -6    1.29    0.20
   4   2  -6    1.61    0.11
   4   2  -6    1.36    0.17
   3  -2  -6    3.51    0.24
   3  -2  -6    3.34    0.22
   3  -2  -6    3.48    0.20
   3   2  -6    3.72    0.21
   2  -2  -6   42.68    1.09
   2  -2  -6   42.62    1.12
   2  -2  -6   41.56    1.11
   2   2  -6   42.79    1.07
   1  -2  -6 1000.00   21.92
   1  -2  -6  989.39   21.93
   1  -2  -6  988.46   21.97
   1   2  -6  982.02   21.90
  -1   2   6  950.42   21.97
   0  -2  -6   26.06    0.76
   0  -2  -6   26.23    0.71
   0  -2  -6   26.01    0.68
   0  -2   6   27.37    0.69
   0   2   6   25.76    0.75
   1  -2   6   60.48    1.46
  -1  -2  -6   56.80    1.43
   1   2   6   59.58    1.50
  -2  -2  -6    0.00    0.05
   2  -2   6    0.01    0.08
   2   2   6   -0.08    0.07
   3  -2   6   39.89    1.17
  -3  -2  -6   43.44    1.07
   3   2   6   43.67    1.19
   4  -2   6   41.79    1.21
  -4  -2  -6   41.79    1.06
   4   2   6   41.49    1.20
   5  -2   6   23.24    0.83
  -5  -2  -6   23.79    0.66
   5   2   6   23.51    0.82
  -6  -2  -6    3.39    0.19
   6  -2   6    3.43    0.35
   6   2   6    3.02    0.32
  -7  -2  -6    0.67    0.12
   7  -2   6    0.93    0.22
   7   2   6    0.73    0.19
  -8  -2  -6   13.90    0.49
   8  -2   6   14.52    0.71
   8   2   6   13.40    0.68
   9  -2   6   47.84    1.64
   9   2   6   52.95    1.65
  10  -2   6    4.14    0.49
  10   2   6    4.56    0.49
  11  -2   6    0.32    0.26
  11   2   6   -0.02    0.21
  12  -2   6    6.15    0.65
  12   2   6    6.23    0.64
  13  -2   6   28.69    1.34
  13   2   6   28.17    1.29
  14  -2   6    0.05    0.29
  14   2   6    0.03    0.30
  15  -2   6    0.45    0.40
  15   2   6    0.16    0.35
  16  -2   6    0.40    0.42
  17   3  -6    6.43    0.87
  16  -3  -6    2.43    0.49
  16  -3  -6    3.31    0.66
  16   3  -6    1.56    0.52
  15  -3  -6    2.53    0.61
  15   3  -6    2.29    0.52
  14  -3  -6    9.84    0.97
  14  -3  -6   10.81    0.75
  14   3  -6   10.31    0.81
  13  -3  -6   23.47    1.25
  13  -3  -6   26.10    1.13
  13   3  -6   23.27    1.15
  12  -3  -6    3.86    0.51
  12   3  -6    5.10    0.56
  11  -3  -6   38.74    1.40
  11   3  -6   41.26    1.33
  11   3  -6   36.68    1.39
  10  -3  -6   36.07    1.29
  10   3  -6   35.41    1.28
  10   3  -6   35.33    1.10
   9  -3  -6   14.17    0.69
   9   3  -6   14.38    0.57
   9   3  -6   13.61    0.68
   8  -3  -6    0.57    0.19
   8   3  -6    0.49    0.20
   8   3  -6    0.45    0.14
   7  -3  -6   70.58    1.98
   7   3  -6   72.51    1.95
   7   3  -6   71.42    1.81
   6  -3  -6   25.80    0.90
   6   3  -6   25.72    0.85
   6   3  -6   26.97    0.76
   5  -3  -6   36.17    1.13
   5   3  -6   38.27    0.98
   5   3  -6   36.70    1.05
   4  -3  -6    4.50    0.31
   4  -3  -6    4.26    0.30
   4   3  -6    4.27    0.24
   3  -3  -6   83.04    2.12
   3  -3  -6   83.09    2.12
   3   3  -6   85.85    2.02
   2  -3  -6   36.46    1.05
   2  -3  -6   37.13    1.01
   2  -3  -6   37.16    1.00
   2   3  -6   36.60    0.93
   1  -3  -6   40.01    1.02
   1  -3  -6   39.26    1.11
   1  -3  -6   39.35    1.06
  -1  -3   6   40.81    1.03
   1   3  -6   40.04    0.99
   0  -3  -6  104.43    2.51
   0  -3  -6  103.01    2.35
   0  -3   6  102.54    2.42
   0  -3  -6  100.43    2.41
   0   3   6   97.65    2.49
   1  -3   6  136.29    3.12
  -1  -3  -6  133.83    3.08
   1   3   6  123.42    3.15
  -2  -3  -6   15.47    0.48
   2  -3   6   14.27    0.54
   2   3   6   16.27    0.57
   3  -3   6  102.78    2.62
  -3  -3  -6  106.40    2.50
   3   3   6  107.60    2.65
  -4  -3  -6  165.35    3.83
   4  -3   6  175.18    4.04
   4   3   6  156.87    3.99
  -5  -3  -6   55.41    1.40
   5  -3   6   58.72    1.64
   5   3   6   54.77    1.59
   6  -3   6    2.35    0.31
  -6  -3  -6    2.76    0.18
   6   3   6    2.78    0.32
  -7  -3  -6   33.23    0.91
   7  -3   6   35.54    1.22
   7   3   6   33.28    1.15
  -8  -3  -6    9.06    0.36
   8  -3   6    9.16    0.57
   8   3   6    8.45    0.53
  -9  -3  -6   23.85    0.71
   9  -3   6   22.22    1.01
   9   3   6   22.68    0.97
  10  -3   6    2.84    0.44
  10   3   6    2.63    0.40
  11  -3   6    1.48    0.39
  11   3   6    1.61    0.37
  12  -3   6    2.32    0.49
  12   3   6    2.10    0.41
  13  -3   6    0.88    0.38
  13   3   6    0.86    0.35
  14  -3   6    0.82    0.39
  14   3   6    0.04    0.32
  15  -3   6   -0.24    0.37
  15   3   6    0.40    0.36
  16  -3   6    1.99    0.56
  16   3   6    1.58    0.47
  16  -4  -6    7.30    0.96
  16  -4  -6    8.24    0.83
  15  -4  -6   -0.31    0.33
  15  -4  -6    0.03    0.32
  15   4  -6   -0.01    0.35
  14  -4  -6    6.31    0.84
  14  -4  -6    5.15    0.62
  14   4  -6    5.98    0.67
  13  -4  -6    5.11    0.62
  13  -4  -6    5.16    0.72
  13   4  -6    5.59    0.61
  12  -4  -6   17.19    0.92
  12   4  -6   16.24    0.85
  11  -4  -6   11.77    0.75
  11   4  -6   11.22    0.67
  11   4  -6   10.62    0.54
  10  -4  -6   17.46    0.85
  10   4  -6   15.58    0.74
  10   4  -6   15.43    0.75
   9  -4  -6    0.18    0.18
   9   4  -6    0.00    0.14
   9   4  -6    0.07    0.14
   8  -4  -6   59.43    1.80
   8   4  -6   58.18    1.67
   8   4  -6   59.16    1.58
   7  -4  -6   11.03    0.58
   7   4  -6   10.67    0.49
   7   4  -6   10.95    0.45
   6  -4  -6   62.73    1.80
   6   4  -6   62.40    1.65
   6   4  -6   61.65    1.59
   5  -4  -6    0.87    0.21
   5   4  -6    0.47    0.11
   5   4  -6    0.63    0.13
   4  -4  -6  134.73    3.40
   4  -4  -6  140.86    3.43
   4   4  -6  139.03    3.25
   3  -4  -6    0.00    0.09
   3  -4  -6    0.12    0.11
   3   4  -6    0.06    0.07
   2  -4  -6   94.60    2.32
   2  -4  -6   95.30    2.43
   2  -4  -6   98.73    2.37
   2   4  -6   93.79    2.23
   1  -4  -6  117.88    2.81
   1  -4  -6  110.47    2.87
  -1  -4   6  118.46    2.80
   1  -4  -6  117.53    2.72
   0  -4  -6   19.07    0.60
   0  -4   6   17.71    0.61
   0  -4  -6   18.60    0.50
   0  -4  -6   19.00    0.68
   0   4   6   17.97    0.67
  -1  -4  -6   18.35    0.58
   1  -4   6   17.84    0.62
  -1  -4  -6   18.12    0.68
   1   4   6   17.69    0.66
   2  -4   6   59.24    1.61
  -2  -4  -6   60.95    1.52
   2   4   6   61.16    1.66
  -3  -4  -6    3.54    0.20
   3  -4   6    3.53    0.28
   3   4   6    3.14    0.31
  -4  -4  -6   54.25    1.38
   4  -4   6   52.90    1.56
   4   4   6   56.08    1.57
   5  -4   6    4.91    0.39
  -5  -4  -6    4.09    0.23
   5   4   6    4.51    0.35
   6  -4   6   67.52    1.96
  -6  -4  -6   66.37    1.66
   6   4   6   66.38    1.91
   7  -4   6    7.59    0.54
  -7  -4  -6    8.45    0.34
   7   4   6    8.16    0.51
  -8  -4  -6    0.47    0.11
   8  -4   6    0.50    0.24
   8   4   6    0.29    0.20
   9  -4   6    0.08    0.20
   9   4   6    0.30    0.21
  10  -4   6   29.40    1.26
  10   4   6   29.34    1.20
  11  -4   6    6.27    0.67
  11   4   6    6.99    0.66
  12  -4   6    3.73    0.58
  12   4   6    3.36    0.53
  13  -4   6    3.43    0.58
  13   4   6    2.97    0.53
  14  -4   6    6.67    0.82
  14   4   6    4.65    0.63
  15  -4   6    4.63    0.73
  15   4   6    3.60    0.60
  16  -4   6    9.39    0.99
  16  -5  -6    0.44    0.48
  15  -5  -6    5.10    0.77
  15  -5  -6    4.15    0.60
  14  -5  -6    9.68    0.81
  14  -5  -6   11.18    1.08
  13  -5  -6    1.51    0.48
  13  -5  -6    1.67    0.42
  12  -5  -6    2.21    0.50
  12  -5  -6    1.60    0.41
  12   5  -6    1.86    0.38
  11  -5  -6   16.58    0.91
  11   5  -6   17.42    0.82
  10  -5  -6   12.08    0.76
  10   5  -6   12.03    0.56
   9  -5  -6    3.24    0.45
   9   5  -6    4.19    0.34
   8  -5  -6    2.40    0.38
   8   5  -6    2.15    0.28
   7  -5  -6   44.99    1.48
   7   5  -6   42.56    1.22
   6  -5  -6   26.93    1.02
   6   5  -6   28.29    0.84
   5  -5  -6    0.14    0.14
  -5  -5   6    0.01    0.05
   5  -5  -6    0.00    0.15
   4  -5  -6    0.71    0.16
   4  -5  -6    0.90    0.21
   4   5  -6    1.10    0.13
   3  -5  -6   48.83    1.51
   3  -5  -6   53.81    1.44
   3   5  -6   53.62    1.28
  -2  -5   6   24.07    0.80
   2  -5  -6   24.44    0.80
   2  -5  -6   24.68    0.88
   2  -5  -6   24.70    0.73
   1  -5  -6   10.92    0.36
   1  -5  -6   10.15    0.44
   1  -5  -6    9.97    0.51
  -1  -5   6   10.43    0.45
   0  -5   6   28.70    0.88
   0  -5  -6   24.79    0.92
   0  -5  -6   28.26    0.85
   0  -5  -6   27.63    0.70
   0   5   6   28.27    0.96
   1  -5   6  122.09    3.02
  -1  -5  -6  124.15    2.94
  -1  -5  -6  117.54    3.09
   1   5   6  122.61    3.09
  -2  -5  -6   10.73    0.42
   2  -5   6   10.39    0.50
   2   5   6    9.89    0.51
   3  -5   6    2.44    0.29
  -3  -5  -6    2.63    0.21
   3   5   6    2.90    0.32
  -4  -5  -6   14.78    0.50
   4  -5   6   14.63    0.67
   4   5   6   14.37    0.66
   5  -5   6  104.83    2.86
  -5  -5  -6  107.09    2.59
   5   5   6  111.59    2.86
   6  -5   6    1.25    0.27
  -6  -5  -6    1.36    0.16
   6   5   6    1.69    0.28
  -7  -5  -6   14.86    0.50
   7  -5   6   13.16    0.74
   7   5   6   15.24    0.73
   8  -5   6   13.06    0.76
   8   5   6   13.58    0.72
   9  -5   6   13.05    0.79
   9   5   6   11.05    0.69
  10  -5   6    3.99    0.54
  10   5   6    3.37    0.46
  11  -5   6   12.88    0.87
  11   5   6   14.79    0.85
  12  -5   6   11.78    0.89
  12   5   6   12.25    0.82
  13  -5   6    1.19    0.46
  13   5   6    2.63    0.52
  14  -5   6    4.94    0.72
  14   5   6    5.69    0.69
  15  -5   6    9.19    0.98
  15   5   6    9.61    0.91
  15  -6  -6    9.70    1.10
  15  -6  -6   12.87    1.22
  14  -6  -6    0.54    0.37
  14  -6  -6    1.66    0.56
  13  -6  -6    0.40    0.40
  13  -6  -6    1.24    0.46
  12  -6  -6   -0.07    0.32
  12  -6  -6    0.34    0.36
  11  -6  -6   20.16    1.14
  11  -6  -6   19.55    1.05
  10  -6  -6    1.54    0.39
   9  -6  -6    7.34    0.69
   9   6  -6    8.01    0.44
   8  -6  -6    2.13    0.37
   7  -6  -6   17.89    0.86
   6  -6  -6    4.49    0.44
   6  -6  -6    3.85    0.43
   5  -6  -6    5.61    0.40
   5  -6  -6    5.88    0.53
   4  -6  -6   10.42    0.51
   4  -6  -6   10.30    0.57
   3  -6  -6    1.56    0.27
   3  -6  -6    1.89    0.22
  -2  -6   6   20.59    0.75
   2  -6  -6   20.62    0.63
   2  -6  -6   18.97    0.72
   2  -6  -6   18.42    0.80
   1  -6  -6   73.10    1.75
  -1  -6   6   71.33    1.96
   1  -6  -6   74.00    1.93
   1  -6  -6   72.44    2.04
   0  -6  -6   46.40    1.34
   0  -6  -6   49.81    1.14
   0  -6   6   48.97    1.42
   0  -6  -6   46.23    1.47
   1  -6   6    0.02    0.11
  -1  -6  -6   -0.01    0.13
  -1  -6  -6   -0.15    0.08
   1   6   6    0.27    0.17
   2  -6   6   29.07    1.00
  -2  -6  -6   28.22    0.89
  -2  -6  -6   30.22    1.08
   2   6   6   29.55    1.05
  -3  -6  -6   89.02    2.20
   3  -6   6   89.08    2.39
   3   6   6   85.14    2.40
  -4  -6  -6   13.89    0.51
   4  -6   6   12.55    0.65
   4   6   6   13.93    0.69
   5  -6   6   12.27    0.66
  -5  -6  -6   11.79    0.46
   5   6   6   12.45    0.66
  -6  -6  -6    7.10    0.34
   6  -6   6    7.10    0.53
   6   6   6    7.15    0.52
  -7  -6  -6   16.58    0.57
   7  -6   6   17.68    0.88
   7   6   6   17.04    0.83
   8  -6   6    2.07    0.40
   8   6   6    1.62    0.34
   9  -6   6   27.54    1.25
   9   6   6   26.63    1.14
  10  -6   6    3.66    0.54
  10   6   6    4.91    0.57
  11  -6   6    4.34    0.62
  11   6   6    5.60    0.63
  12  -6   6    6.67    0.78
  12   6   6    7.19    0.70
  13  -6   6   18.66    1.15
  13   6   6   18.74    1.05
  14  -6   6    0.44    0.45
  15  -6   6    0.63    0.46
  15   6   6    0.77    0.61
  15  -7  -6    1.46    0.61
  14  -7  -6    3.63    0.65
  14  -7  -6    2.34    0.48
  14  -7  -6    3.04    0.66
  13  -7  -6    9.71    0.91
  12  -7  -6   11.22    0.87
  12  -7  -6   11.59    0.91
  11  -7  -6   13.56    0.93
  11  -7  -6   14.26    1.00
  10  -7  -6   37.82    1.56
  10  -7  -6   36.96    1.52
   9  -7  -6    4.75    0.57
   9  -7  -6    4.98    0.61
   8  -7  -6    1.57    0.39
   8  -7  -6    2.23    0.41
   7  -7  -6    4.93    0.56
   7  -7  -6    5.47    0.55
   6  -7  -6   58.64    1.79
   6  -7  -6   58.71    1.89
   5  -7  -6    5.02    0.51
   5  -7  -6    4.96    0.45
  -4  -7   6   11.23    0.43
   4  -7  -6   10.27    0.61
   4  -7  -6   11.47    0.55
   3  -7  -6   14.42    0.72
   3  -7  -6   13.05    0.61
  -3  -7   6   13.81    0.65
   3  -7  -6   13.10    0.53
   2  -7  -6   26.08    0.91
  -2  -7   6   25.51    0.94
   2  -7  -6   26.01    1.02
   2  -7  -6   25.54    0.76
   1  -7  -6    4.06    0.43
   1  -7  -6    4.20    0.20
  -1  -7   6    3.60    0.37
   1  -7  -6    3.91    0.35
   0  -7   6   32.86    1.14
   0  -7  -6   34.86    1.08
   0  -7  -6   34.23    1.23
  -1  -7  -6    0.18    0.17
  -1  -7  -6    0.11    0.13
   1  -7   6    0.12    0.17
  -2  -7  -6    5.51    0.52
   2  -7   6    6.55    0.45
  -2  -7  -6    5.93    0.36
   2   7   6    5.65    0.46
   3  -7   6    3.83    0.41
  -3  -7  -6    4.29    0.46
  -3  -7  -6    3.80    0.29
   3   7   6    3.65    0.42
   4  -7   6   11.11    0.66
  -4  -7  -6   11.75    0.49
   4   7   6   12.23    0.68
  -5  -7  -6   10.68    0.45
   5  -7   6    9.95    0.64
   5   7   6   10.49    0.65
  -6  -7  -6    1.32    0.20
   6  -7   6    1.44    0.32
   6   7   6    1.30    0.29
   7  -7   6   39.23    1.50
   7   7   6   39.68    1.44
   8  -7   6   24.18    1.14
   8   7   6   20.84    0.99
   9  -7   6    3.01    0.52
   9   7   6    2.05    0.41
  10  -7   6    0.85    0.35
  10   7   6    1.25    0.35
  11  -7   6   18.89    1.17
  11   7   6   21.12    1.10
  12  -7   6    4.36    0.70
  12   7   6    4.24    0.58
  13  -7   6    1.28    0.54
  13   7   6    2.64    0.60
  14  -7   6    0.82    0.47
  14   7   6    1.26    0.44
  14  -8  -6   32.67    1.66
  14  -8  -6   33.43    1.45
  14  -8  -6   34.25    1.73
  13  -8  -6    1.13    0.41
  13  -8  -6    1.21    0.51
  13  -8  -6    1.41    0.49
  12  -8  -6   26.29    1.36
  12  -8  -6   26.94    1.45
  11  -8  -6    1.65    0.48
  11  -8  -6    0.99    0.42
  10  -8  -6   15.07    0.99
  10  -8  -6   17.23    1.03
   9  -8  -6    0.92    0.37
   9  -8  -6    0.58    0.34
   8  -8  -6   33.10    1.33
   8  -8  -6   33.69    1.41
   7  -8  -6   -0.03    0.23
   7  -8  -6    0.10    0.23
   6  -8  -6    3.56    0.43
   6  -8  -6    2.63    0.43
   5  -8  -6    0.13    0.20
   5  -8  -6    0.39    0.20
  -4  -8   6   70.84    2.12
  -4  -8   6   69.41    1.85
   4  -8  -6   73.48    1.95
   4  -8  -6   75.43    2.24
  -3  -8   6    0.11    0.18
   3  -8  -6    0.03    0.14
   3  -8  -6    0.00    0.18
   3  -8  -6    0.00    0.14
   2  -8  -6   54.72    1.81
   2  -8  -6   61.71    1.72
  -2  -8   6   55.70    1.74
  -1  -8   6    6.20    0.46
   1  -8  -6    6.05    0.42
   1  -8  -6    6.82    0.54
   0  -8  -6    0.11    0.17
   0  -8   6    0.31    0.18
   0  -8  -6    0.08    0.14
  -1  -8  -6    0.96    0.27
  -1  -8  -6    0.56    0.18
   1  -8   6    1.18    0.28
   2  -8   6   23.83    0.98
  -2  -8  -6   23.74    1.04
  -2  -8  -6   24.03    0.85
   3  -8   6    0.32    0.19
  -3  -8  -6    0.14    0.21
  -3  -8  -6    0.31    0.14
   3   8   6    0.03    0.21
   4  -8   6   15.61    0.81
  -4  -8  -6   14.54    0.59
  -4  -8  -6   12.75    0.78
   4   8   6   15.35    0.80
   5  -8   6   -0.17    0.19
  -5  -8  -6    0.28    0.13
   5   8   6    0.05    0.20
   6  -8   6   15.66    0.86
  -6  -8  -6   15.08    0.59
   6   8   6   15.94    0.85
   7  -8   6    4.71    0.60
   7   8   6    4.15    0.52
   8  -8   6   16.05    0.95
   8   8   6   15.33    0.88
   9  -8   6    0.00    0.29
   9   8   6    0.65    0.33
  10  -8   6    2.52    0.55
  10   8   6    2.57    0.50
  11  -8   6   -0.16    0.33
  11   8   6    0.14    0.29
  12  -8   6   11.12    1.09
  12   8   6   11.08    0.88
  13  -8   6   -0.17    0.41
  13   8   6    0.47    0.56
  14  -8   6    6.41    0.93
  13  -9  -6    6.27    0.86
  13  -9  -6    6.83    0.79
  13  -9  -6    7.00    0.92
  12  -9  -6    3.58    0.65
  12  -9  -6    2.96    0.54
  12  -9  -6    2.93    0.62
  11  -9  -6    3.33    0.62
  11  -9  -6    2.67    0.55
  10  -9  -6   29.03    1.37
  10  -9  -6   29.52    1.45
   9  -9  -6    4.08    0.61
   9  -9  -6    4.04    0.58
   8  -9  -6    0.02    0.26
   8  -9  -6    0.54    0.33
   7  -9  -6    0.29    0.26
   7  -9  -6    0.45    0.30
  -6  -9   6   31.62    1.30
   6  -9  -6   30.78    1.30
   6  -9  -6   32.58    1.36
   5  -9  -6    0.45    0.24
  -5  -9   6    0.67    0.28
   5  -9  -6    1.30    0.34
  -4  -9   6    8.35    0.61
  -4  -9   6    7.81    0.56
   4  -9  -6    7.47    0.54
   4  -9  -6    8.13    0.63
   3  -9  -6    5.96    0.61
  -3  -9   6    6.29    0.52
   3  -9  -6    6.20    0.48
  -3  -9   6    5.31    0.37
  -2  -9   6   17.84    0.85
   2  -9  -6   16.76    0.78
   2  -9  -6   16.30    0.90
   1  -9  -6    0.22    0.17
  -1  -9   6    0.06    0.19
   1  -9  -6   -0.08    0.18
   0  -9   6   79.24    2.31
   0  -9  -6   77.20    2.36
   0  -9  -6   75.04    2.13
  -1  -9  -6    1.35    0.32
   1  -9   6    0.82    0.28
  -1  -9  -6    1.29    0.24
  -2  -9  -6    2.70    0.43
   2  -9   6    3.28    0.44
  -2  -9  -6    3.05    0.33
  -3  -9  -6    0.86    0.21
  -3  -9  -6    0.35    0.26
   3  -9   6    0.88    0.28
   4  -9   6   49.15    1.71
  -4  -9  -6   46.16    1.73
  -4  -9  -6   47.48    1.40
   5  -9   6    0.68    0.32
  -5  -9  -6    0.59    0.32
  -5  -9  -6    0.72    0.19
   5   9   6    1.23    0.33
   6  -9   6    0.06    0.26
   6   9   6    0.50    0.29
   7  -9   6   14.10    0.93
   7   9   6   14.05    0.88
   8  -9   6   11.55    0.90
   8   9   6   12.74    0.85
   9  -9   6    2.20    0.50
   9   9   6    1.86    0.46
  10  -9   6    6.43    0.83
  10   9   6    5.72    0.66
  11  -9   6   15.31    1.11
  11   9   6   15.61    1.00
  12  -9   6    2.45    0.61
  12   9   6    2.81    0.76
  13  -9   6    2.25    0.67
  12 -10  -6   -0.14    0.35
  12 -10  -6   -0.02    0.44
  11 -10  -6    4.88    0.66
  11 -10  -6    7.01    0.85
  10 -10  -6    3.14    0.63
  10 -10  -6    2.62    0.50
   9 -10  -6   12.23    0.98
   9 -10  -6   11.13    0.78
   8 -10  -6    3.28    0.58
   8 -10  -6    2.69    0.47
   7 -10  -6    0.13    0.27
   7 -10  -6    0.03    0.28
   6 -10  -6    6.37    0.73
  -6 -10   6    6.51    0.72
   6 -10  -6    6.57    0.65
   5 -10  -6   20.83    0.97
   5 -10  -6   21.50    1.11
  -5 -10   6   20.91    1.05
   4 -10  -6    4.13    0.48
  -4 -10   6    3.51    0.49
   4 -10  -6    3.50    0.51
   3 -10  -6    2.19    0.36
  -3 -10   6    3.08    0.47
   3 -10  -6    2.66    0.46
  -3 -10   6    2.74    0.33
   2 -10  -6   -0.10    0.16
   2 -10  -6    0.32    0.27
  -2 -10   6    0.28    0.24
   1 -10  -6   20.66    1.05
  -1 -10   6   18.28    0.94
   1 -10  -6   20.75    0.88
   0 -10   6    6.26    0.62
   0 -10  -6    6.04    0.66
   0 -10  -6    5.77    0.51
  -1 -10  -6    3.19    0.48
   1 -10   6    2.27    0.42
  -1 -10  -6    2.51    0.33
  -2 -10  -6    0.78    0.33
  -2 -10  -6    1.08    0.25
   2 -10   6    0.17    0.25
   3 -10   6   27.03    1.22
  -3 -10  -6   29.26    1.02
  -3 -10  -6   27.30    1.28
  -4 -10  -6    7.13    0.76
   4 -10   6    6.42    0.69
  -4 -10  -6    7.57    0.48
  -5 -10  -6   14.59    0.97
   5 -10   6   15.70    0.95
  -6 -10  -6    0.20    0.32
   6 -10   6    0.11    0.29
  -7 -10  -6   12.96    0.98
   7 -10   6   14.99    0.99
   8 -10   6    0.39    0.36
   9 -10   6   16.85    1.15
   9  10   6   17.45    1.02
  10 -10   6    0.96    0.45
  11 -10   6    2.56    0.63
  11  10   6    1.67    0.47
  12 -10   6    0.86    0.59
  11 -11  -6    1.49    0.53
  11 -11  -6    2.05    0.53
  10 -11  -6    4.44    0.74
   9 -11  -6    1.37    0.48
   8 -11  -6   -0.31    0.25
   8 -11  -6   -0.34    0.26
   7 -11  -6    5.23    0.71
   7 -11  -6    6.33    0.69
   6 -11  -6   14.30    0.88
   6 -11  -6   15.25    1.01
   5 -11  -6    0.02    0.24
   5 -11  -6    0.31    0.28
  -5 -11   6    0.26    0.33
  -4 -11   6    2.10    0.45
   4 -11  -6    3.17    0.53
   4 -11  -6    3.32    0.48
  -3 -11   6    2.58    0.45
   3 -11  -6    3.02    0.54
   3 -11  -6    1.96    0.38
   2 -11  -6   10.88    0.81
  -2 -11   6    9.90    0.73
  -2 -11   6    9.69    0.60
   2 -11  -6   10.30    0.66
  -1 -11   6    0.18    0.29
   1 -11  -6    0.38    0.25
   1 -11  -6    0.36    0.29
   0 -11  -6    0.03    0.21
   0 -11   6   -0.01    0.25
   0 -11  -6   -0.14    0.23
  -1 -11  -6   28.68    1.32
   1 -11   6   24.91    1.21
  -1 -11  -6   25.24    1.01
   2 -11   6    7.60    0.77
  -2 -11  -6    5.35    0.50
  -2 -11  -6    6.36    0.73
  -3 -11  -6    0.04    0.19
   3 -11   6    0.10    0.26
  -3 -11  -6   -0.08    0.26
  -4 -11  -6    1.77    0.44
   4 -11   6    2.47    0.48
  -4 -11  -6    2.27    0.32
   5 -11   6   27.20    1.31
  -5 -11  -6   21.36    1.23
   6 -11   6   11.65    0.92
  -6 -11  -6   10.53    0.89
   7 -11   6    0.99    0.40
  -7 -11  -6    1.94    0.52
  -8 -11  -6   14.44    1.06
   8 -11   6   11.36    1.09
   9 -11   6   22.40    1.35
  -9 -11  -6   20.05    1.30
  10 -11   6    0.74    0.46
 -10 -11  -6   -0.43    0.40
  11 -11   6    5.35    0.89
   9 -12  -6    1.18    0.59
   8 -12  -6   34.35    1.71
   8 -12  -6   35.22    1.52
   7 -12  -6    0.29    0.33
   7 -12  -6    0.22    0.30
   6 -12  -6    6.14    0.83
   6 -12  -6    6.27    0.71
   5 -12  -6    5.43    0.63
   5 -12  -6    6.17    0.80
  -4 -12   6   27.27    1.32
   4 -12  -6   23.12    1.30
   4 -12  -6   25.89    1.17
  -3 -12   6    1.81    0.46
   3 -12  -6    1.76    0.41
   3 -12  -6    1.25    0.46
  -2 -12   6   16.45    1.03
   2 -12  -6   18.70    1.11
   2 -12  -6   16.84    0.89
  -1 -12   6    0.83    0.37
  -1 -12   6    1.74    0.35
   1 -12  -6    1.11    0.40
   1 -12  -6    1.12    0.32
   0 -12  -6   31.94    1.48
   0 -12  -6   30.76    1.20
   0 -12   6   31.73    1.43
  -1 -12  -6    2.40    0.37
  -1 -12  -6    1.44    0.43
   1 -12   6    2.99    0.51
  -2 -12  -6   66.72    2.05
   2 -12   6   70.15    2.38
  -2 -12  -6   68.46    2.44
   3 -12   6    0.29    0.32
  -3 -12  -6    0.01    0.32
  -3 -12  -6    0.16    0.21
  -4 -12  -6    3.43    0.64
   4 -12   6    3.15    0.62
   5 -12   6    0.06    0.33
  -5 -12  -6    0.46    0.39
   6 -12   6   14.76    1.04
  -6 -12  -6   14.57    1.06
  -7 -12  -6    0.61    0.43
   7 -12   6    0.41    0.40
  -8 -12  -6    0.77    0.46
   8 -12   6    0.46    0.50
  -9 -12  -6    1.43    0.54
   9 -12   6    1.68    0.58
   7 -13  -6    9.14    0.87
   7 -13  -6   10.32    1.13
   6 -13  -6   15.48    0.97
   6 -13  -6   16.08    1.20
   5 -13  -6   -0.15    0.31
   5 -13  -6    0.62    0.44
   4 -13  -6    3.16    0.60
   4 -13  -6    3.26    0.55
  -3 -13   6   14.00    1.04
   3 -13  -6   14.81    1.05
   3 -13  -6   16.46    0.93
   2 -13  -6    3.40    0.64
  -2 -13   6    2.25    0.50
   2 -13  -6    2.51    0.46
   1 -13  -6    2.53    0.53
   1 -13  -6    3.23    0.45
  -1 -13   6    2.40    0.56
   0 -13   6   13.14    0.80
   0 -13  -6   14.46    0.83
   0 -13   6   11.95    0.94
   0 -13  -6   13.20    1.03
   1 -13   6   23.76    1.12
  -1 -13  -6   22.36    1.01
   1 -13   6   21.36    1.23
  -1 -13  -6   22.59    1.35
   2 -13   6   -0.16    0.31
  -2 -13  -6   -0.42    0.21
  -2 -13  -6    0.02    0.36
   3 -13   6    9.28    0.97
  -3 -13  -6   10.64    1.05
   4 -13   6   14.00    1.08
  -4 -13  -6   14.38    1.09
  -5 -13  -6    2.12    0.62
   5 -13   6    1.51    0.57
  -6 -13  -6    1.36    0.56
   6 -13   6    0.79    0.50
  -7 -13  -6    0.17    0.47
   7 -13   6    1.56    0.55
   4 -14  -6    0.45    0.36
   4 -14  -6    1.05    0.46
   3 -14  -6    0.11    0.43
   3 -14  -6   -0.08    0.33
   2 -14  -6   -0.28    0.27
  -2 -14   6    0.21    0.47
   2 -14  -6    0.05    0.39
   1 -14  -6    8.86    1.02
  -1 -14   6    8.17    0.96
   1 -14  -6    7.97    0.75
   0 -14   6    0.99    0.45
   0 -14  -6    0.12    0.39
   0 -14  -6    1.00    0.37
  -1 -14  -6    0.46    0.47
   1 -14   6    1.67    0.53
  -1 -14  -6    1.00    0.34
   1 -14   6    0.95    0.40
   2 -14   6    0.28    0.39
   2 -14   6    0.00    0.30
  -2 -14  -6   -0.52    0.40
  -3 -14  -6    5.78    0.83
   3 -14   6    7.95    0.99
   3 -14   6    5.51    0.68
   4 -14   6    6.01    0.86
  -4 -14  -6    5.04    0.81
 -17   0   7    9.11    0.83
  16   0  -7    0.55    0.40
  15   0  -7   26.54    1.39
  14   0  -7    0.12    0.26
  13   0  -7    2.46    0.48
  12   0  -7   -0.01    0.24
  12   0  -7    0.28    0.21
  11   0  -7   30.87    1.27
  11   0  -7   30.98    1.07
  10   0  -7    0.20    0.21
  10   0  -7    0.05    0.15
   9   0  -7   18.95    0.72
   9   0  -7   19.29    0.88
   8   0  -7    0.04    0.11
   8   0  -7   -0.06    0.15
   7   0  -7   46.15    1.43
   7   0  -7   45.43    1.26
   6   0  -7   -0.10    0.05
   6   0  -7    0.18    0.08
   6   0  -7   -0.05    0.11
   5   0  -7   38.67    1.02
   5   0  -7   40.10    0.97
   5   0  -7   38.60    1.17
   4   0  -7    0.03    0.10
   4   0  -7    0.05    0.05
   4   0  -7   -0.01    0.05
   3   0  -7    9.98    0.40
   3   0  -7    9.82    0.27
   3   0  -7    9.92    0.30
  -2   0   7    0.00    0.05
   2   0  -7   -0.01    0.07
   2   0  -7    0.00    0.05
   1   0  -7    0.10    0.07
  -1   0   7    0.09    0.05
   1   0  -7    0.11    0.05
   0   0   7    0.01    0.05
   0   0  -7    0.12    0.07
   0   0  -7    0.09    0.05
   1   0   7   20.21    0.57
  -1   0  -7   20.06    0.55
  -2   0  -7    0.06    0.06
   2   0   7   -0.01    0.07
  -3   0  -7   78.92    1.84
   3   0   7   73.93    1.92
   4   0   7    0.11    0.11
  -4   0  -7    0.02    0.07
  -5   0  -7    1.35    0.15
   5   0   7    1.13    0.20
  -6   0  -7   -0.01    0.07
   6   0   7    0.09    0.13
   7   0   7    5.00    0.39
   8   0   7   -0.01    0.14
   9   0   7    7.41    0.53
  10   0   7   -0.03    0.20
  11   0   7   17.11    0.91
  12   0   7    0.08    0.26
  13   0   7   52.86    1.92
  14   0   7    0.13    0.29
  15   0   7    1.39    0.44
  16   0   7    0.47    0.43
 -17   1   7    7.52    0.71
  15  -1  -7    7.18    0.86
  15  -1  -7    6.33    0.63
  15   1  -7    6.19    0.75
  14  -1  -7    0.98    0.36
  14  -1  -7    1.20    0.31
  14   1  -7    1.06    0.37
  13  -1  -7   10.01    0.64
  13  -1  -7    9.59    0.76
  13   1  -7    9.44    0.58
  13   1  -7    9.71    0.74
  12  -1  -7   48.10    1.82
  12  -1  -7   52.14    1.63
  12   1  -7   51.64    1.59
  12   1  -7   51.57    1.82
  11  -1  -7   -0.19    0.15
  11  -1  -7    0.07    0.20
  11   1  -7   -0.33    0.20
  11   1  -7    0.02    0.15
  10  -1  -7    6.65    0.46
  10  -1  -7    7.50    0.58
  10   1  -7    8.43    0.58
  10   1  -7    7.15    0.42
   9  -1  -7   11.28    0.54
   9   1  -7   10.51    0.63
   9   1  -7   10.85    0.49
   8  -1  -7  106.83    2.71
   8   1  -7  107.78    2.85
   8   1  -7  105.88    2.63
   7  -1  -7   12.87    0.53
   7  -1  -7   13.21    0.64
   7   1  -7   12.96    0.47
   7   1  -7   12.45    0.60
   6  -1  -7   76.09    1.90
   6  -1  -7   71.36    2.02
   6   1  -7   71.77    1.80
   6   1  -7   76.17    2.00
   5  -1  -7    8.35    0.36
   5  -1  -7    9.15    0.33
   5  -1  -7    8.98    0.45
   5   1  -7    9.40    0.44
   5   1  -7    8.80    0.30
   4  -1  -7    0.46    0.09
   4  -1  -7    0.50    0.10
   4  -1  -7    0.38    0.13
   4   1  -7    0.46    0.12
   4   1  -7    0.44    0.05
   4   1  -7    0.45    0.05
   3  -1  -7    8.96    0.31
   3  -1  -7    8.98    0.32
   3  -1  -7    8.69    0.38
   3   1  -7    9.33    0.25
   3   1  -7    8.75    0.36
   2  -1  -7    0.02    0.08
   2  -1  -7   -0.01    0.06
   2  -1  -7    0.07    0.06
   2   1  -7   -0.01    0.06
  -2   1   7    0.04    0.07
   2   1  -7   -0.01    0.05
   1  -1  -7  180.51    4.18
   1  -1  -7  178.63    4.16
   1  -1  -7  186.39    4.16
   1   1  -7  179.12    4.13
   1   1  -7  179.05    4.17
  -1   1   7  190.29    4.17
   0  -1  -7    4.04    0.20
   0  -1  -7    4.37    0.19
   0  -1  -7    3.95    0.19
   0  -1   7    4.48    0.16
   0   1  -7    4.59    0.20
   0   1   7    4.32    0.20
   0   1  -7    4.68    0.19
   1  -1   7   11.41    0.37
  -1  -1  -7   11.54    0.36
   1   1   7   11.80    0.40
  -1   1  -7   11.04    0.36
  -2  -1  -7   20.56    0.57
   2  -1   7   22.34    0.64
   2   1   7   19.59    0.63
  -2   1  -7   20.28    0.59
  -3  -1  -7   26.58    0.73
   3  -1   7   25.49    0.81
   3   1   7   28.70    0.84
  -3   1  -7   28.12    0.76
   4  -1   7   14.60    0.56
  -4  -1  -7   14.25    0.45
   4   1   7   13.23    0.54
  -4   1  -7   14.50    0.48
   5  -1   7    4.05    0.31
  -5  -1  -7    4.19    0.22
   5   1   7    4.06    0.30
  -6  -1  -7    0.47    0.10
   6  -1   7    0.50    0.17
   6   1   7    0.37    0.16
   7  -1   7   13.75    0.65
  -7  -1  -7   12.77    0.47
   7   1   7   13.58    0.65
   8  -1   7    1.47    0.29
   8   1   7    1.78    0.30
   9  -1   7   80.35    2.35
   9   1   7   80.43    2.33
  10  -1   7   -0.16    0.17
  10   1   7    0.17    0.22
  11  -1   7    1.59    0.37
  11   1   7    1.68    0.37
  12  -1   7    5.49    0.62
  12   1   7    3.30    0.48
  13  -1   7   21.91    1.17
  13   1   7   24.71    1.20
  14  -1   7    5.70    0.71
  14   1   7    4.93    0.64
  15  -1   7    2.36    0.56
  15   1   7    1.59    0.49
  16  -1   7   10.21    0.99
  16   1   7    7.27    0.86
  17   2  -7    7.15    0.89
  16   2  -7    2.12    0.52
  15  -2  -7   -0.17    0.27
  15  -2  -7    0.01    0.32
  15   2  -7    0.06    0.32
  14  -2  -7   25.52    1.35
  14   2  -7   26.77    1.30
  13  -2  -7    6.71    0.57
  13  -2  -7    7.02    0.78
  13   2  -7    7.08    0.72
  12  -2  -7    0.72    0.27
  12  -2  -7    0.59    0.34
  12   2  -7    0.39    0.25
  12   2  -7    0.48    0.23
  11  -2  -7    0.29    0.27
  11  -2  -7    0.00    0.19
  11   2  -7    0.24    0.24
  11   2  -7    0.14    0.15
  10  -2  -7   59.46    1.77
  10   2  -7   58.74    1.62
  10   2  -7   57.04    1.84
   9  -2  -7   55.64    1.67
   9   2  -7   55.89    1.75
   9   2  -7   59.43    1.56
   8  -2  -7   29.07    1.01
   8   2  -7   30.91    0.91
   8   2  -7   31.02    1.08
   7  -2  -7   14.56    0.61
   7   2  -7   15.71    0.52
   7   2  -7   14.87    0.65
   6  -2  -7   16.69    0.71
   6  -2  -7   17.85    0.65
   6   2  -7   17.34    0.53
   6   2  -7   17.06    0.66
   5  -2  -7   26.37    0.90
   5  -2  -7   25.69    0.81
   5   2  -7   26.15    0.67
   5   2  -7   25.16    0.82
   4  -2  -7  239.42    5.68
   4  -2  -7  248.42    5.61
   4  -2  -7  243.28    5.56
   4   2  -7  236.70    5.60
   3  -2  -7   19.62    0.63
   3  -2  -7   20.53    0.67
   3  -2  -7   21.04    0.62
   3   2  -7   20.68    0.62
   2  -2  -7    0.82    0.13
   2  -2  -7    1.11    0.13
   2  -2  -7    0.93    0.13
   2   2  -7    0.93    0.08
   2   2  -7    1.02    0.12
   1  -2  -7    9.69    0.33
   1  -2  -7    8.58    0.32
   1  -2  -7    9.35    0.36
   1   2  -7    8.72    0.31
   1   2  -7    8.76    0.29
  -1   2   7    9.96    0.37
   0  -2  -7  213.34    4.84
   0  -2  -7  204.57    4.77
   0  -2   7  211.80    4.74
   0  -2  -7  212.76    4.75
   0   2   7  209.26    4.82
   0   2  -7  201.38    4.75
   1  -2   7   22.07    0.62
  -1  -2  -7   20.57    0.60
   1   2   7   21.22    0.66
  -2  -2  -7    0.22    0.07
   2  -2   7    0.22    0.10
   2   2   7    0.22    0.10
  -3  -2  -7    0.13    0.06
   3  -2   7    0.22    0.12
   3   2   7    0.13    0.11
  -4  -2  -7   48.51    1.23
   4  -2   7   47.82    1.38
   4   2   7   50.43    1.39
   5  -2   7   21.48    0.80
  -5  -2  -7   22.38    0.65
   5   2   7   23.13    0.81
  -6  -2  -7   66.14    1.60
   6  -2   7   60.81    1.81
   6   2   7   65.61    1.82
  -7  -2  -7    7.31    0.32
   7  -2   7    7.87    0.50
   7   2   7    7.19    0.48
  -8  -2  -7   14.23    0.50
   8  -2   7   13.99    0.71
   8   2   7   15.02    0.72
   9  -2   7    2.36    0.37
   9   2   7    2.28    0.34
  10  -2   7   34.15    1.34
  10   2   7   34.83    1.31
  11  -2   7    0.04    0.21
  11   2   7    0.12    0.23
  12  -2   7   -0.19    0.25
  12   2   7   -0.22    0.24
  13  -2   7    1.40    0.40
  13   2   7    1.68    0.44
  14  -2   7   12.12    0.94
  14   2   7   11.77    0.88
  15  -2   7    2.05    0.53
  15   2   7    1.74    0.50
  16  -2   7    5.23    0.78
  16   2   7    4.15    0.66
  16  -3  -7    0.85    0.40
  16  -3  -7    1.38    0.47
  16   3  -7    0.10    0.40
  15  -3  -7    3.01    0.64
  15   3  -7    4.07    0.62
  14  -3  -7    1.27    0.44
  14   3  -7    1.83    0.44
  13  -3  -7    3.61    0.62
  13  -3  -7    3.92    0.51
  13   3  -7    4.79    0.60
  12  -3  -7    8.53    0.63
  12  -3  -7    9.60    0.88
  12   3  -7    9.04    0.67
  11  -3  -7    4.68    0.50
  11  -3  -7    3.52    0.52
  11   3  -7    4.08    0.37
  11   3  -7    4.18    0.50
  10  -3  -7    5.64    0.52
  10   3  -7    5.08    0.51
  10   3  -7    5.37    0.51
   9  -3  -7   26.53    1.03
   9   3  -7   28.75    0.88
   9   3  -7   28.25    1.05
   8  -3  -7   59.11    1.79
   8   3  -7   62.47    1.79
   8   3  -7   65.17    1.63
   7  -3  -7    0.31    0.15
   7   3  -7    0.21    0.15
   7   3  -7    0.21    0.10
   6  -3  -7   97.40    2.61
   6  -3  -7  101.92    2.69
   6   3  -7  104.63    2.42
   6   3  -7  102.56    2.57
   5  -3  -7   37.56    1.19
   5  -3  -7   37.05    1.14
   5   3  -7   38.10    1.08
   5   3  -7   38.73    0.96
   4  -3  -7   59.21    1.58
   4  -3  -7   58.03    1.60
   4   3  -7   57.10    1.48
   3  -3  -7   21.61    0.69
   3  -3  -7   22.93    0.73
   3  -3  -7   22.60    0.73
   3   3  -7   22.68    0.65
   2  -3  -7  348.26    7.96
   2  -3  -7  344.31    7.91
   2  -3  -7  349.55    7.90
   2   3  -7  346.29    7.84
   1  -3  -7    6.51    0.27
  -1  -3   7    6.68    0.27
   1  -3  -7    6.45    0.29
   1  -3  -7    6.46    0.33
  -1   3   7    6.75    0.34
   1   3  -7    6.86    0.26
   0  -3  -7   21.72    0.58
   0  -3  -7   21.53    0.64
   0  -3  -7   21.32    0.70
   0  -3   7   21.38    0.63
   0   3   7   20.86    0.70
   1  -3   7   30.11    0.85
  -1  -3  -7   29.27    0.76
  -1  -3  -7   30.22    0.82
   1   3   7   28.74    0.89
   2  -3   7  133.81    3.22
  -2  -3  -7  136.22    3.14
   2   3   7  132.21    3.25
   3  -3   7    6.43    0.36
  -3  -3  -7    6.34    0.27
   3   3   7    6.63    0.37
   4  -3   7   81.71    2.16
  -4  -3  -7   81.06    1.97
   4   3   7   82.34    2.15
   5  -3   7   54.88    1.58
  -5  -3  -7   53.68    1.37
   5   3   7   53.62    1.56
  -6  -3  -7   40.06    1.07
   6  -3   7   39.61    1.30
   6   3   7   41.92    1.30
   7  -3   7    3.67    0.41
  -7  -3  -7    4.09    0.23
   7   3   7    4.28    0.42
  -8  -3  -7   34.65    0.94
   8  -3   7   31.11    1.20
   8   3   7   32.48    1.19
   9  -3   7   19.89    0.95
  -9  -3  -7   21.76    0.67
   9   3   7   20.70    0.94
  10  -3   7    0.14    0.23
  10   3   7    0.56    0.26
  11  -3   7    5.75    0.64
  11   3   7    5.22    0.58
  12  -3   7    4.22    0.57
  12   3   7    4.94    0.60
  13  -3   7    9.72    0.79
  13   3   7   10.59    0.81
  14  -3   7    6.71    0.80
  14   3   7    4.96    0.65
  15  -3   7    6.24    0.81
  15   3   7    6.63    0.78
  16  -3   7   12.53    1.05
  16  -4  -7    3.34    0.71
  16  -4  -7    2.59    0.55
  15  -4  -7    9.16    0.75
  15  -4  -7   10.14    1.06
  15   4  -7    7.83    0.81
  14  -4  -7    3.11    0.50
  14  -4  -7    1.74    0.48
  14   4  -7    2.32    0.49
  13  -4  -7    6.08    0.63
  13  -4  -7    7.33    0.85
  13   4  -7    7.51    0.69
  12  -4  -7    5.94    0.73
  12  -4  -7    6.96    0.65
  12   4  -7    6.26    0.60
  11  -4  -7   22.17    1.14
  11  -4  -7   24.17    1.07
  11   4  -7   23.46    0.84
  11   4  -7   23.97    1.01
  10  -4  -7    8.61    0.60
  10   4  -7    9.51    0.57
  10   4  -7    9.37    0.54
   9  -4  -7    2.21    0.34
   9   4  -7    2.54    0.33
   8  -4  -7    5.25    0.50
   8   4  -7    5.23    0.30
   8   4  -7    4.98    0.37
   7  -4  -7   65.17    1.90
   7   4  -7   66.20    1.78
   7   4  -7   65.34    1.66
   6  -4  -7    9.20    0.53
   6  -4  -7    7.66    0.47
   6   4  -7    8.57    0.34
   6   4  -7    7.93    0.39
   5  -4  -7   16.68    0.69
   5  -4  -7   16.44    0.68
   5   4  -7   17.03    0.57
   4  -4  -7   24.15    0.83
   4  -4  -7   23.76    0.84
   4   4  -7   24.84    0.71
   3  -4  -7  132.84    3.22
   3  -4  -7  136.50    3.23
   3  -4  -7  126.40    3.27
   3   4  -7  135.88    3.10
   2  -4  -7    4.27    0.25
   2  -4  -7    4.50    0.28
   2  -4  -7    4.59    0.31
   2   4  -7    4.74    0.21
   1  -4  -7   91.45    2.29
  -1  -4   7   89.18    2.19
   1  -4  -7   89.56    2.13
   1  -4  -7   91.21    2.21
  -1   4   7   84.37    2.29
   0  -4  -7   20.39    0.55
   0  -4  -7   19.62    0.63
   0  -4   7   19.92    0.65
   0  -4  -7   20.66    0.73
   0   4   7   20.87    0.73
  -1  -4  -7   44.43    1.28
   1  -4   7   40.26    1.17
  -1  -4  -7   42.59    1.14
   1   4   7   43.91    1.26
  -2  -4  -7    0.74    0.12
   2  -4   7    0.72    0.16
   2   4   7    0.64    0.16
   3  -4   7  148.83    3.66
  -3  -4  -7  150.37    3.52
   3   4   7  149.83    3.69
  -4  -4  -7    1.62    0.17
   4  -4   7    1.58    0.24
   4   4   7    1.53    0.24
   5  -4   7   56.11    1.64
  -5  -4  -7   55.34    1.39
   5   4   7   52.19    1.60
   6  -4   7   12.19    0.63
  -6  -4  -7   12.29    0.43
   6   4   7   11.03    0.59
  -7  -4  -7   61.00    1.56
   7  -4   7   61.49    1.89
   7   4   7   62.42    1.86
  -8  -4  -7    6.43    0.30
   8  -4   7    6.04    0.51
   8   4   7    7.07    0.51
   9  -4   7    0.23    0.21
   9   4   7    0.19    0.21
  10  -4   7    0.54    0.29
  10   4   7    0.69    0.27
  11  -4   7   20.83    1.07
  11   4   7   19.09    0.99
  12  -4   7    1.65    0.44
  12   4   7    1.52    0.38
  13  -4   7    4.65    0.66
  13   4   7    4.36    0.62
  14  -4   7    2.58    0.54
  14   4   7    2.92    0.58
  15  -4   7    6.68    0.83
  15   4   7    5.53    0.71
  16  -4   7    0.22    0.42
  16  -5  -7    2.74    0.71
  15  -5  -7    3.74    0.71
  14  -5  -7    0.79    0.43
  14  -5  -7    0.73    0.37
  13  -5  -7    3.71    0.54
  13  -5  -7    4.62    0.69
  12  -5  -7   11.36    0.87
  12  -5  -7    9.22    0.74
  12   5  -7    8.41    0.62
  11  -5  -7    0.67    0.28
  11  -5  -7    0.15    0.27
  11   5  -7    0.67    0.24
  10  -5  -7   26.61    1.14
  10  -5  -7   28.98    1.27
  10   5  -7   24.95    0.96
   9  -5  -7    8.36    0.62
   9  -5  -7    7.79    0.58
   9   5  -7    7.03    0.57
   8  -5  -7   17.63    0.86
   8  -5  -7   17.83    0.84
   8   5  -7   16.36    0.60
   7  -5  -7    7.99    0.55
   7  -5  -7    9.04    0.57
   7   5  -7   10.56    0.58
   6  -5  -7   10.32    0.59
   6  -5  -7   10.32    0.59
   6   5  -7   11.38    0.45
  -5  -5   7   33.48    1.02
   5  -5  -7   44.15    1.33
   5  -5  -7   41.39    1.28
   5   5  -7   43.84    1.10
   4  -5  -7    2.33    0.27
   4  -5  -7    2.18    0.29
   4   5  -7    2.43    0.17
   3  -5  -7    0.13    0.15
   3  -5  -7    0.22    0.13
   3  -5  -7    0.21    0.11
   3   5  -7    0.15    0.06
  -2  -5   7   19.28    0.69
   2  -5  -7   20.95    0.78
   2  -5  -7   20.34    0.64
   2  -5  -7   20.21    0.70
  -1  -5   7   25.82    0.83
   1  -5  -7   26.35    0.72
   1  -5  -7   25.09    0.82
   1  -5  -7   26.27    0.91
   0  -5  -7    0.88    0.19
   0  -5  -7    1.30    0.18
   0  -5   7    0.81    0.17
   0  -5  -7    1.24    0.11
   0   5   7    0.97    0.20
  -1  -5  -7    0.48    0.12
  -1  -5  -7    0.36    0.16
   1  -5   7    0.44    0.13
   1   5   7    0.62    0.18
   2  -5   7   29.08    0.94
  -2  -5  -7   27.83    0.84
   2   5   7   26.86    0.96
  -3  -5  -7    0.03    0.09
   3  -5   7   -0.13    0.11
   3   5   7    0.02    0.12
  -4  -5  -7    1.67    0.18
   4  -5   7    1.53    0.26
   4   5   7    1.45    0.26
  -5  -5  -7    8.74    0.37
   5  -5   7    8.38    0.52
   5   5   7    8.82    0.54
   6  -5   7   29.36    1.12
  -6  -5  -7   29.76    0.85
   6   5   7   29.66    1.10
   7  -5   7    5.81    0.56
  -7  -5  -7    6.31    0.31
   7   5   7    6.79    0.51
  -8  -5  -7    9.86    0.54
   8  -5   7   11.08    0.69
   8   5   7   10.01    0.64
   9  -5   7   16.93    0.92
   9   5   7   18.68    0.89
  10  -5   7   13.77    0.87
  10   5   7   14.91    0.84
  11  -5   7    9.01    0.74
  11   5   7    7.17    0.69
  12  -5   7   10.49    0.84
  12   5   7    9.91    0.76
  13  -5   7    4.04    0.64
  13   5   7    4.69    0.61
  14  -5   7    2.13    0.57
  14   5   7    2.35    0.49
  15  -5   7    2.70    0.64
  15   5   7    0.77    0.44
  15  -6  -7    1.10    0.47
  15  -6  -7    1.47    0.57
  14  -6  -7   25.27    1.45
  14  -6  -7   26.58    1.32
  13  -6  -7    1.25    0.42
  13  -6  -7    1.40    0.47
  12  -6  -7    9.53    0.79
  12  -6  -7   11.10    0.88
  11  -6  -7    4.97    0.61
  11  -6  -7    5.97    0.72
  10  -6  -7   32.19    1.34
  10  -6  -7   33.10    1.41
   9  -6  -7    0.88    0.32
   9  -6  -7    0.62    0.28
   8  -6  -7    7.25    0.67
   8  -6  -7    6.43    0.62
   7  -6  -7    8.77    0.60
   7  -6  -7    8.54    0.60
   6  -6  -7   19.40    0.82
   6  -6  -7   18.29    0.85
   5  -6  -7   13.27    0.64
   5  -6  -7   14.85    0.72
   4  -6  -7   26.93    1.00
   4  -6  -7   26.18    0.90
   4   6  -7   25.38    0.82
   3  -6  -7   61.58    1.83
   3  -6  -7   63.89    1.75
   3  -6  -7   62.78    1.66
  -3  -6   7   62.77    1.75
   2  -6  -7    3.12    0.36
   2  -6  -7    3.54    0.33
   2  -6  -7    4.05    0.24
  -2  -6   7    3.98    0.31
   1  -6  -7   18.79    0.78
   1  -6  -7   19.09    0.70
   1  -6  -7   18.68    0.56
  -1  -6   7   18.96    0.71
   0  -6  -7   76.81    2.14
   0  -6   7   74.60    2.04
   0  -6  -7   76.87    1.79
   0  -6  -7   77.39    1.99
  -1  -6  -7    3.93    0.27
   1  -6   7    4.74    0.35
  -1  -6  -7    3.12    0.37
   1   6   7    4.68    0.38
  -2  -6  -7    0.00    0.09
  -2  -6  -7    0.07    0.15
   2  -6   7    0.01    0.12
   2   6   7    0.08    0.14
  -3  -6  -7    1.26    0.19
   3  -6   7    1.34    0.24
   3   6   7    1.82    0.31
  -4  -6  -7   49.00    1.31
   4  -6   7   48.54    1.52
   4   6   7   45.97    1.51
  -5  -6  -7    1.31    0.18
   5  -6   7    1.63    0.30
   5   6   7    1.92    0.32
   6  -6   7   12.52    0.72
  -6  -6  -7   12.04    0.47
   6   6   7   12.26    0.69
   7  -6   7    0.30    0.24
  -7  -6  -7    0.37    0.13
   7   6   7    0.82    0.27
   8  -6   7   15.08    0.85
   8   6   7   15.80    0.83
   9  -6   7    0.50    0.30
   9   6   7    0.10    0.24
  10  -6   7   22.94    1.15
  10   6   7   20.21    1.04
  11  -6   7    0.83    0.35
  11   6   7    0.75    0.34
  12  -6   7    0.69    0.39
  12   6   7    1.12    0.42
  13  -6   7    0.09    0.39
  13   6   7    0.69    0.37
  14  -6   7   14.59    1.11
  14   6   7   13.39    0.98
  15  -6   7    0.95    0.51
  15  -7  -7   14.77    1.37
  14  -7  -7   -0.28    0.30
  14  -7  -7    0.19    0.38
  14  -7  -7    0.64    0.51
  13  -7  -7    4.70    0.69
  13  -7  -7    3.91    0.56
  13  -7  -7    5.48    0.79
  12  -7  -7    4.54    0.62
  12  -7  -7    5.61    0.73
  11  -7  -7   16.63    1.00
  11  -7  -7   14.56    1.01
  10  -7  -7    1.08    0.37
  10  -7  -7    1.12    0.36
   9  -7  -7   45.16    1.67
   9  -7  -7   45.59    1.69
   8  -7  -7   16.40    0.87
   8  -7  -7   14.67    0.86
   7  -7  -7    0.41    0.23
   7  -7  -7    1.44    0.34
   6  -7  -7    0.20    0.20
   6  -7  -7    0.08    0.18
   5  -7  -7  111.40    3.09
   5  -7  -7  114.78    2.96
   4  -7  -7   28.02    1.10
   4  -7  -7   28.46    0.94
   4  -7  -7   27.13    0.99
   3  -7  -7    7.65    0.51
   3  -7  -7    6.91    0.44
  -3  -7   7    6.34    0.44
   3  -7  -7    6.57    0.36
   2  -7  -7   44.48    1.19
  -2  -7   7   44.23    1.38
   2  -7  -7   45.53    1.49
   2  -7  -7   45.80    1.37
   1  -7  -7   17.35    0.69
   1  -7  -7   17.51    0.51
  -1  -7   7   16.04    0.70
   1  -7  -7   17.08    0.79
   0  -7  -7    1.10    0.26
   0  -7   7    1.31    0.24
   0  -7  -7    0.97    0.19
  -1  -7  -7   14.49    0.73
  -1  -7  -7   16.09    0.61
   1  -7   7   13.83    0.66
  -2  -7  -7    6.83    0.51
  -2  -7  -7    7.22    0.39
   2  -7   7    7.32    0.48
   2   7   7    6.84    0.51
   3  -7   7    1.64    0.29
  -3  -7  -7    2.03    0.23
  -3  -7  -7    1.25    0.30
   3   7   7    2.25    0.37
  -4  -7  -7    4.18    0.29
   4  -7   7    3.84    0.44
   4   7   7    3.98    0.46
  -5  -7  -7   30.91    0.93
   5  -7   7   30.81    1.20
   5   7   7   29.41    1.18
   6  -7   7    2.75    0.42
  -6  -7  -7    3.00    0.27
   6   7   7    3.10    0.41
   7  -7   7    4.15    0.55
   7   7   7    2.85    0.43
   8  -7   7   12.58    0.81
   8   7   7   10.91    0.74
   9  -7   7    2.22    0.46
   9   7   7    2.51    0.46
  10  -7   7   -0.23    0.26
  10   7   7    0.11    0.28
  11  -7   7    4.29    0.67
  11   7   7    3.99    0.58
  12  -7   7   16.01    1.12
  12   7   7   15.64    0.99
  13  -7   7    0.45    0.43
  13   7   7    1.12    0.41
  14  -7   7    3.94    0.72
  14  -8  -7   -0.42    0.34
  14  -8  -7    0.30    0.46
  14  -8  -7    0.56    0.53
  13  -8  -7   31.07    1.62
  13  -8  -7   31.65    1.38
  13  -8  -7   32.22    1.55
  12  -8  -7    0.44    0.36
  12  -8  -7    0.04    0.39
  12  -8  -7    0.07    0.30
  11  -8  -7   26.32    1.36
  11  -8  -7   25.94    1.32
  10  -8  -7    2.09    0.50
  10  -8  -7    2.23    0.48
   9  -8  -7   11.99    0.80
   9  -8  -7   10.93    0.83
   8  -8  -7    2.07    0.45
   8  -8  -7    2.12    0.43
   7  -8  -7   44.39    1.52
   7  -8  -7   42.69    1.61
   6  -8  -7    0.26    0.26
   6  -8  -7    0.21    0.22
   5  -8  -7   -0.19    0.19
   5  -8  -7    0.11    0.21
   5  -8  -7    0.09    0.16
  -5  -8   7    0.09    0.19
  -4  -8   7    7.47    0.38
   4  -8  -7    6.71    0.55
   4  -8  -7    7.67    0.48
   4  -8  -7    8.36    0.52
  -4  -8   7    7.38    0.53
   3  -8  -7   24.26    0.94
  -3  -8   7   24.92    0.98
   3  -8  -7   25.48    1.07
   2  -8  -7    0.36    0.20
  -2  -8   7    0.15    0.17
   2  -8  -7   -0.09    0.14
   1  -8  -7   43.37    1.34
   1  -8  -7   42.03    1.48
  -1  -8   7   41.20    1.38
   0  -8   7    0.88    0.24
   0  -8  -7    0.77    0.21
   0  -8  -7    0.49    0.23
  -1  -8  -7    2.92    0.41
  -1  -8  -7    2.84    0.31
   1  -8   7    2.67    0.36
  -2  -8  -7    5.80    0.38
   2  -8   7    6.50    0.50
  -2  -8  -7    7.47    0.57
  -3  -8  -7   51.06    1.45
  -3  -8  -7   52.31    1.75
   3  -8   7   51.00    1.66
   3   8   7   47.75    1.67
   4  -8   7    1.61    0.32
  -4  -8  -7    2.43    0.43
  -4  -8  -7    2.70    0.29
   4   8   7    2.86    0.43
   5  -8   7    0.99    0.31
  -5  -8  -7    0.88    0.19
   5   8   7    1.14    0.31
  -6  -8  -7    2.05    0.25
   6  -8   7    2.08    0.40
   6   8   7    1.96    0.39
   7  -8   7   24.86    1.19
   7   8   7   25.94    1.15
   8  -8   7    5.97    0.70
   8   8   7    7.22    0.70
   9  -8   7   15.08    0.97
   9   8   7   16.69    0.96
  10  -8   7    0.88    0.42
  10   8   7    1.03    0.39
  11  -8   7    4.94    0.74
  11   8   7    3.32    0.53
  12  -8   7    1.95    0.53
  12   8   7    2.11    0.48
  13  -8   7    8.60    1.04
  13   8   7    6.03    0.74
  13  -9  -7    4.18    0.73
  13  -9  -7    4.12    0.61
  13  -9  -7    4.05    0.80
  12  -9  -7    4.97    0.63
  12  -9  -7    3.34    0.67
  12  -9  -7    4.25    0.72
  11  -9  -7    0.11    0.35
  11  -9  -7    1.00    0.46
  11  -9  -7    0.81    0.42
  10  -9  -7    1.85    0.42
  10  -9  -7    2.90    0.59
  10  -9  -7    2.56    0.53
   9  -9  -7   17.52    0.98
   9  -9  -7   17.59    0.95
   9  -9  -7   19.32    1.11
   8  -9  -7    2.30    0.47
   8  -9  -7    3.20    0.48
   8  -9  -7    2.87    0.46
   7  -9  -7    0.41    0.25
   7  -9  -7    0.89    0.29
   7  -9  -7    0.52    0.33
   6  -9  -7    0.11    0.21
   6  -9  -7    0.24    0.27
  -6  -9   7   -0.14    0.20
   5  -9  -7   38.71    1.38
   5  -9  -7   40.55    1.54
  -5  -9   7   38.87    1.46
  -4  -9   7    6.50    0.62
   4  -9  -7    4.81    0.49
   4  -9  -7    6.25    0.64
   3  -9  -7   16.63    0.89
   3  -9  -7   16.67    0.78
  -3  -9   7   16.18    0.81
   2  -9  -7    4.21    0.51
   2  -9  -7    5.15    0.47
  -2  -9   7    4.58    0.48
  -1  -9   7    9.55    0.61
   1  -9  -7    8.82    0.56
   1  -9  -7    9.25    0.66
   0  -9  -7    6.06    0.62
   0  -9  -7    5.59    0.42
   0  -9   7    4.80    0.51
  -1  -9  -7   25.67    0.95
   1  -9   7   27.85    1.12
  -1  -9  -7   26.49    1.17
  -2  -9  -7    7.06    0.60
   2  -9   7    7.47    0.58
  -2  -9  -7    8.36    0.48
  -3  -9  -7    0.78    0.31
  -3  -9  -7    1.12    0.22
   3  -9   7    0.94    0.29
   4  -9   7    0.57    0.29
  -4  -9  -7    0.14    0.26
  -4  -9  -7    0.71    0.19
  -5  -9  -7   31.72    1.03
  -5  -9  -7   30.38    1.37
   5  -9   7   32.31    1.34
   5   9   7   33.76    1.35
   6  -9   7    1.78    0.41
   6   9   7    2.47    0.44
   7  -9   7    9.94    0.78
   7   9   7   10.82    0.79
   8  -9   7   20.81    1.15
   8   9   7   19.47    1.08
   9  -9   7    5.61    0.75
   9   9   7    4.60    0.61
  10  -9   7    3.29    0.64
  10   9   7    3.36    0.55
  11  -9   7    2.35    0.57
  11   9   7    1.23    0.42
  12  -9   7    6.50    0.89
  12   9   7    3.98    0.64
  13  -9   7    3.55    0.75
  12 -10  -7    5.13    0.66
  12 -10  -7    4.36    0.74
  11 -10  -7   -0.06    0.35
  11 -10  -7   -0.62    0.29
  10 -10  -7    8.62    0.95
  10 -10  -7    8.10    0.79
   9 -10  -7    1.35    0.39
   9 -10  -7    1.66    0.53
   8 -10  -7    8.63    0.67
   8 -10  -7    7.74    0.81
   7 -10  -7    2.87    0.46
   7 -10  -7    1.61    0.47
   6 -10  -7    0.87    0.35
  -6 -10   7    1.25    0.40
   6 -10  -7    1.01    0.33
   5 -10  -7   10.40    0.80
  -5 -10   7   10.72    0.74
   5 -10  -7   10.87    0.69
  -4 -10   7   12.23    0.77
   4 -10  -7   12.41    0.83
   4 -10  -7   10.52    0.67
  -3 -10   7    0.91    0.23
   3 -10  -7    1.05    0.28
  -3 -10   7    0.45    0.25
   3 -10  -7    1.11    0.33
  -2 -10   7    0.55    0.25
   2 -10  -7    0.03    0.19
   2 -10  -7    0.35    0.25
   1 -10  -7    8.12    0.54
   1 -10  -7    8.37    0.71
  -1 -10   7    8.59    0.62
   0 -10   7   17.87    0.91
   0 -10  -7   19.63    0.84
   0 -10  -7   19.07    1.00
  -1 -10  -7    2.28    0.33
   1 -10   7    2.33    0.39
  -1 -10  -7    1.63    0.38
  -2 -10  -7    0.45    0.31
  -2 -10  -7    0.20    0.19
   2 -10   7    0.73    0.29
   3 -10   7   19.45    1.00
  -3 -10  -7   18.39    1.05
  -3 -10  -7   19.90    0.80
  -4 -10  -7   14.65    0.67
  -4 -10  -7   13.64    0.89
   4 -10   7   15.39    0.93
  -5 -10  -7    0.03    0.26
   5 -10   7   -0.01    0.28
  -5 -10  -7    0.10    0.25
  -6 -10  -7    4.98    0.70
   6 -10   7    4.73    0.63
  -7 -10  -7    1.50    0.43
   7 -10   7    0.90    0.39
   8 -10   7   20.86    1.20
   8  10   7   19.92    1.12
   9 -10   7    0.02    0.38
   9  10   7   -0.20    0.30
  10 -10   7    6.99    0.90
  10  10   7    7.89    0.82
  11 -10   7    1.27    0.54
  11  10   7    1.11    0.46
  12 -10   7   -0.39    0.50
  11 -11  -7    0.59    0.44
  11 -11  -7    0.80    0.38
  10 -11  -7    4.19    0.75
   9 -11  -7   10.04    1.04
   8 -11  -7    0.06    0.30
   8 -11  -7    0.22    0.33
   7 -11  -7   -0.14    0.23
   7 -11  -7    0.17    0.30
   6 -11  -7   13.36    0.94
   6 -11  -7   12.53    0.80
   5 -11  -7    7.19    0.81
   5 -11  -7    4.62    0.56
  -5 -11   7    6.46    0.83
   4 -11  -7    0.43    0.27
   4 -11  -7    0.52    0.34
  -4 -11   7    0.18    0.30
  -3 -11   7    4.38    0.59
   3 -11  -7    4.86    0.64
   3 -11  -7    5.25    0.55
   2 -11  -7    9.08    0.76
  -2 -11   7    8.68    0.56
   2 -11  -7    9.04    0.63
  -2 -11   7    9.54    0.70
   1 -11  -7   10.91    0.82
   1 -11  -7   10.43    0.64
  -1 -11   7    8.67    0.69
   0 -11  -7    0.44    0.30
   0 -11  -7    0.75    0.24
   0 -11   7    0.50    0.28
  -1 -11  -7   15.70    0.99
  -1 -11  -7   16.93    0.78
   1 -11   7   14.68    0.89
  -2 -11  -7   12.72    0.68
  -2 -11  -7   11.40    0.86
   2 -11   7   10.63    0.80
  -3 -11  -7    3.50    0.57
   3 -11   7    2.87    0.51
  -3 -11  -7    3.09    0.38
  -4 -11  -7    3.88    0.41
  -4 -11  -7    3.45    0.57
   4 -11   7    2.51    0.51
  -5 -11  -7   14.95    1.02
   5 -11   7   13.46    0.94
  -6 -11  -7   21.66    1.26
   6 -11   7   22.46    1.25
  -7 -11  -7    0.84    0.42
   7 -11   7    1.33    0.45
  -8 -11  -7    3.85    0.71
   8 -11   7    3.38    0.67
   9 -11   7    9.87    1.07
  -9 -11  -7    6.19    0.87
 -10 -11  -7   25.74    1.53
  10 -11   7   25.88    1.50
   9 -12  -7   -0.14    0.38
   8 -12  -7    0.02    0.33
   8 -12  -7    0.06    0.37
   7 -12  -7   24.43    1.40
   7 -12  -7   24.28    1.20
   6 -12  -7    2.00    0.53
   6 -12  -7    2.18    0.44
   5 -12  -7   13.12    1.01
   5 -12  -7   15.80    0.94
   4 -12  -7    4.27    0.65
   4 -12  -7    3.63    0.52
  -3 -12   7   21.90    1.16
   3 -12  -7   21.01    1.22
   3 -12  -7   20.10    1.02
   2 -12  -7    1.09    0.43
  -2 -12   7    1.67    0.46
   2 -12  -7    0.61    0.29
  -1 -12   7   16.53    0.83
   1 -12  -7   16.12    0.84
   1 -12  -7   15.01    1.03
  -1 -12   7   14.96    0.97
   0 -12  -7    0.12    0.24
   0 -12  -7    0.45    0.38
   0 -12   7    0.41    0.32
  -1 -12  -7   22.46    0.97
   1 -12   7   21.27    1.18
  -1 -12  -7   23.84    1.26
  -2 -12  -7    1.88    0.35
  -2 -12  -7    1.48    0.43
   2 -12   7    1.68    0.41
  -3 -12  -7   26.35    1.38
   3 -12   7   25.47    1.32
  -3 -12  -7   27.07    1.05
  -4 -12  -7    0.29    0.36
   4 -12   7   -0.16    0.32
  -5 -12  -7    0.98    0.42
   5 -12   7   -0.10    0.30
   6 -12   7    0.84    0.44
  -6 -12  -7    0.32    0.36
   7 -12   7    8.71    0.97
  -7 -12  -7    7.62    0.92
  -8 -12  -7    2.21    0.61
   8 -12   7    2.62    0.67
  -9 -12  -7    0.74    0.56
   9 -12   7    0.63    0.54
   7 -13  -7    0.43    0.46
   7 -13  -7    0.67    0.38
   6 -13  -7   13.88    0.92
   6 -13  -7   13.04    1.07
   5 -13  -7   17.15    1.00
   5 -13  -7   15.99    1.19
   4 -13  -7    0.23    0.38
   4 -13  -7    0.08    0.27
   3 -13  -7    3.82    0.66
   3 -13  -7    2.38    0.47
   2 -13  -7   15.00    1.07
  -2 -13   7   11.40    0.95
   2 -13  -7   13.66    0.82
  -1 -13   7    2.80    0.58
   1 -13  -7    2.33    0.55
   1 -13  -7    2.14    0.44
   0 -13  -7    0.70    0.45
   0 -13  -7    0.93    0.30
   0 -13   7    1.10    0.46
   0 -13   7    0.52    0.33
   1 -13   7   14.39    1.02
  -1 -13  -7   12.72    0.81
  -1 -13  -7   14.86    1.08
  -2 -13  -7   14.67    1.09
   2 -13   7   11.18    0.92
  -2 -13  -7   11.83    0.73
  -3 -13  -7    0.84    0.40
   3 -13   7    0.14    0.31
  -4 -13  -7    8.24    0.95
   4 -13   7    8.14    0.91
  -5 -13  -7    9.03    1.05
   5 -13   7    8.31    0.97
  -6 -13  -7    5.16    0.84
   6 -13   7    6.21    0.89
   7 -13   7   -0.15    0.46
  -7 -13  -7    0.46    0.47
   4 -14  -7   11.01    1.17
   3 -14  -7    0.14    0.40
   3 -14  -7    0.53    0.31
   2 -14  -7   -0.07    0.28
   2 -14  -7   -0.34    0.40
  -1 -14   7    1.17    0.52
   1 -14  -7    1.65    0.42
   1 -14  -7    1.21    0.51
   0 -14  -7    7.63    0.71
   0 -14   7    7.67    0.90
   0 -14  -7    7.05    0.89
   1 -14   7    2.45    0.59
  -1 -14  -7    2.29    0.45
  -1 -14  -7    2.03    0.59
   1 -14   7    1.94    0.48
  -2 -14  -7    2.78    0.70
   2 -14   7    4.37    0.62
   2 -14   7    4.82    0.78
   3 -14   7    0.50    0.44
  -3 -14  -7    0.59    0.46
  -4 -14  -7    6.44    0.91
   4 -14   7    6.76    0.94
  16   0  -8   29.44    1.50
  15   0  -8    0.69    0.40
  14   0  -8   27.06    1.32
  13   0  -8    0.06    0.20
  13   0  -8    0.09    0.26
  12   0  -8   16.16    0.73
  12   0  -8   16.87    0.94
  11   0  -8   -0.04    0.13
  11   0  -8    0.12    0.21
  10   0  -8   24.98    1.09
  10   0  -8   27.34    0.92
   9   0  -8   -0.16    0.10
   9   0  -8   -0.02    0.17
   8   0  -8   13.49    0.54
   8   0  -8   13.71    0.68
   7   0  -8   -0.03    0.08
   7   0  -8    0.02    0.13
   6   0  -8   91.42    2.18
   6   0  -8   87.81    2.37
   5   0  -8   -0.08    0.09
   5   0  -8   -0.05    0.05
   5   0  -8    0.00    0.05
   4   0  -8    8.05    0.27
   4   0  -8    8.19    0.26
   4   0  -8    8.60    0.39
   3   0  -8   -0.01    0.05
   3   0  -8    0.03    0.09
  -2   0   8  207.25    4.59
   2   0  -8  204.85    4.62
   2   0  -8  199.78    4.70
   1   0  -8    0.00    0.05
  -1   0   8    0.03    0.05
   1   0  -8   -0.07    0.06
   0   0  -8   11.21    0.35
   0   0   8   11.33    0.34
   0   0  -8   11.07    0.37
   1   0   8    0.08    0.07
  -1   0  -8    0.02    0.05
   2   0   8   59.36    1.51
  -2   0  -8   59.11    1.45
  -3   0  -8    0.00    0.06
   3   0   8    0.05    0.09
  -4   0  -8    0.23    0.09
   4   0   8    0.54    0.14
   5   0   8    0.08    0.11
  -5   0  -8   -0.02    0.06
  -6   0  -8    0.78    0.13
   6   0   8    0.80    0.19
   7   0   8   -0.09    0.12
   8   0   8    0.51    0.21
   9   0   8   -0.02    0.15
  10   0   8    1.27    0.31
  11   0   8   -0.01    0.20
  12   0   8    8.67    0.67
  13   0   8    0.26    0.29
  14   0   8    1.49    0.41
  15   0   8    0.36    0.36
  16   0   8   12.65    1.03
 -17   1   8    0.70    0.25
 -16   1   8   10.53    0.44
  15  -1  -8   11.68    0.94
  15   1  -8   11.84    0.90
  14  -1  -8    0.28    0.24
  14  -1  -8    0.12    0.31
  14   1  -8    0.59    0.32
  13  -1  -8    4.07    0.59
  13   1  -8    4.22    0.57
  12  -1  -8   16.48    0.77
  12  -1  -8   16.74    0.95
  12   1  -8   16.43    0.92
  11  -1  -8   31.78    1.31
  11  -1  -8   30.11    1.10
  11   1  -8   32.97    1.30
  11   1  -8   31.98    1.05
  10  -1  -8    3.95    0.49
  10  -1  -8    4.16    0.39
  10   1  -8    4.48    0.51
  10   1  -8    3.89    0.32
   9  -1  -8    1.22    0.22
   9  -1  -8    1.08    0.27
   9   1  -8    1.51    0.21
   9   1  -8    0.78    0.25
   8  -1  -8   13.91    0.50
   8  -1  -8   13.96    0.71
   8  -1  -8   13.47    0.57
   8   1  -8   14.03    0.68
   8   1  -8   13.43    0.50
   7  -1  -8   32.05    0.98
   7  -1  -8   34.44    0.91
   7  -1  -8   29.58    1.10
   7   1  -8   31.73    0.90
   7   1  -8   33.13    1.10
   6  -1  -8    4.13    0.38
   6  -1  -8    3.98    0.26
   6  -1  -8    4.21    0.23
   6   1  -8    4.19    0.32
   6   1  -8    4.45    0.21
   5  -1  -8   26.22    0.88
   5  -1  -8   25.90    0.73
   5  -1  -8   26.31    0.76
   5   1  -8   25.38    0.84
   5   1  -8   26.33    0.66
   4  -1  -8    1.97    0.15
   4  -1  -8    2.21    0.16
   4  -1  -8    2.00    0.22
   4   1  -8    2.20    0.10
   4   1  -8    2.39    0.23
   3  -1  -8   65.90    1.69
   3  -1  -8   68.40    1.60
   3  -1  -8   63.38    1.59
   3   1  -8   66.16    1.54
   3   1  -8   66.68    1.67
   2  -1  -8    1.05    0.14
   2  -1  -8    1.14    0.11
   2  -1  -8    0.95    0.11
   2   1  -8    1.13    0.09
   2   1  -8    1.13    0.13
  -2   1   8    1.43    0.14
   1  -1  -8   28.70    0.81
   1  -1  -8   30.02    0.79
   1  -1  -8   30.40    0.78
   1   1  -8   30.55    0.76
   1   1  -8   30.77    0.81
  -1   1   8   31.20    0.79
   0  -1  -8    0.60    0.10
   0  -1  -8    0.47    0.09
   0  -1  -8    0.36    0.08
   0  -1   8    0.50    0.07
   0   1  -8    0.33    0.08
   0   1   8    0.37    0.09
   0   1  -8    0.56    0.08
  -1  -1  -8   21.38    0.60
   1  -1   8   21.61    0.61
  -1   1  -8   21.52    0.60
   1   1   8   22.18    0.64
  -2  -1  -8    3.96    0.19
   2  -1   8    3.60    0.23
   2   1   8    3.96    0.25
  -2   1  -8    3.77    0.20
  -3  -1  -8    5.39    0.23
   3  -1   8    4.98    0.28
   3   1   8    4.77    0.30
  -3   1  -8    4.69    0.23
   4  -1   8    2.95    0.28
  -4  -1  -8    2.73    0.17
   4   1   8    3.10    0.26
  -4   1  -8    2.80    0.19
  -5  -1  -8    0.39    0.09
   5  -1   8    0.24    0.14
   5   1   8    0.58    0.16
  -5   1  -8    0.55    0.12
  -6  -1  -8   37.35    1.04
   6  -1   8   40.63    1.24
   6   1   8   37.03    1.21
   7  -1   8    6.04    0.43
  -7  -1  -8    5.16    0.28
   7   1   8    4.82    0.39
   8  -1   8   10.12    0.60
  -8  -1  -8   10.32    0.43
   8   1   8   10.36    0.60
   9  -1   8    4.66    0.49
   9   1   8    5.48    0.46
  10  -1   8   16.72    0.86
  10   1   8   17.34    0.88
  11  -1   8    0.91    0.32
  11   1   8    1.13    0.33
  12  -1   8    0.80    0.33
  12   1   8    1.07    0.35
  13  -1   8   16.58    1.00
  13   1   8   17.38    1.01
  14  -1   8   11.80    0.89
  14   1   8    9.74    0.90
  15  -1   8   10.14    0.98
  15   1   8    9.89    0.93
  16  -1   8    8.50    0.95
  16   1   8    7.15    0.86
  17   2  -8    4.45    0.70
  16   2  -8    0.07    0.34
  15  -2  -8    0.43    0.34
  15  -2  -8    0.51    0.31
  15   2  -8   -0.13    0.32
  14  -2  -8    1.25    0.44
  14  -2  -8    1.07    0.33
  14   2  -8    0.82    0.34
  13  -2  -8   20.15    0.93
  13  -2  -8   19.05    1.10
  13   2  -8   21.54    1.09
  12  -2  -8   10.13    0.77
  12  -2  -8   10.37    0.63
  12   2  -8    9.80    0.72
  11  -2  -8    3.92    0.54
  11  -2  -8    3.30    0.41
  11   2  -8    3.73    0.50
  11   2  -8    3.23    0.40
  10  -2  -8    1.40    0.36
  10  -2  -8    2.11    0.32
  10   2  -8    1.94    0.35
   9  -2  -8   88.24    2.58
   9  -2  -8   89.10    2.39
   9   2  -8   87.06    2.49
   9   2  -8   91.10    2.24
   8  -2  -8   20.96    0.89
   8  -2  -8   19.08    0.75
   8   2  -8   19.06    0.81
   8   2  -8   19.12    0.62
   7  -2  -8   40.71    1.24
   7  -2  -8   42.00    1.38
   7   2  -8   42.55    1.30
   7   2  -8   42.77    1.10
   6  -2  -8   12.34    0.52
   6  -2  -8   11.95    0.46
   6  -2  -8   12.59    0.60
   6   2  -8   12.20    0.54
   6   2  -8   12.55    0.38
   5  -2  -8   93.84    2.43
   5  -2  -8   94.26    2.27
   5  -2  -8   91.90    2.32
   5   2  -8   91.94    2.34
   4  -2  -8   12.77    0.45
   4  -2  -8   13.29    0.48
   4  -2  -8   12.27    0.53
   4   2  -8   12.51    0.48
   3  -2  -8  134.50    3.18
   3  -2  -8  130.95    3.14
   3  -2  -8  130.44    3.11
   3   2  -8  133.88    3.13
   3   2  -8  132.14    3.00
   2  -2  -8   31.83    0.86
   2  -2  -8   30.91    0.87
   2  -2  -8   30.71    0.84
  -2   2   8   31.58    0.89
   2   2  -8   31.40    0.85
   2   2  -8   30.77    0.77
  -1  -2   8   17.11    0.44
   1  -2  -8   16.71    0.51
   1  -2  -8   17.14    0.51
   1  -2  -8   16.49    0.53
   1   2  -8   16.43    0.47
   1   2  -8   16.01    0.50
  -1   2   8   17.01    0.54
   0  -2  -8   11.66    0.38
   0  -2   8   11.86    0.35
   0  -2  -8   10.79    0.42
   0  -2  -8   11.38    0.37
   0   2  -8   11.21    0.36
   0   2   8   10.69    0.42
  -1  -2  -8  144.52    3.26
   1  -2   8  142.46    3.29
  -1  -2  -8  144.04    3.28
   1   2   8  134.42    3.34
  -1   2  -8  139.21    3.28
   2  -2   8    2.76    0.20
  -2  -2  -8    3.16    0.18
   2   2   8    2.34    0.23
  -2   2  -8    2.84    0.19
  -3  -2  -8   90.96    2.15
   3  -2   8   89.94    2.27
   3   2   8   89.29    2.28
  -4  -2  -8   11.46    0.40
   4  -2   8   11.88    0.51
   4   2   8   11.01    0.50
   5  -2   8   42.47    1.30
  -5  -2  -8   42.75    1.12
   5   2   8   42.67    1.29
   6  -2   8   60.77    1.74
  -6  -2  -8   59.72    1.51
   6   2   8   58.73    1.72
   7  -2   8   41.55    1.38
  -7  -2  -8   43.58    1.14
   7   2   8   40.48    1.35
   8  -2   8    7.09    0.50
  -8  -2  -8    6.89    0.34
   8   2   8    7.05    0.49
  -9  -2  -8   27.29    0.83
   9  -2   8   26.57    1.11
   9   2   8   26.92    1.09
  10  -2   8    7.03    0.59
  10   2   8    7.52    0.59
  11  -2   8   32.64    1.36
  11   2   8   34.04    1.35
  12  -2   8    1.27    0.36
  12   2   8    1.30    0.37
  13  -2   8    1.52    0.43
  13   2   8    0.72    0.39
  14  -2   8    3.06    0.59
  14   2   8    2.92    0.56
  15  -2   8   12.43    0.96
  15   2   8   13.42    1.00
  16  -2   8    2.90    0.63
  16   2   8    2.74    0.58
  16  -3  -8    1.28    0.52
  16   3  -8   -0.01    0.42
  15  -3  -8    1.96    0.41
  15  -3  -8    2.04    0.55
  15   3  -8    0.82    0.39
  14  -3  -8   18.79    1.18
  14   3  -8   17.96    1.03
  13  -3  -8    9.21    0.65
  13  -3  -8   10.05    0.94
  13   3  -8    9.21    0.92
  12  -3  -8   15.24    0.82
  12  -3  -8   16.98    1.02
  12   3  -8   16.70    0.88
  11  -3  -8   30.32    1.34
  11  -3  -8   32.05    1.19
  11   3  -8   30.09    1.20
  11   3  -8   30.85    0.98
  10  -3  -8    5.40    0.60
  10  -3  -8    5.98    0.48
  10   3  -8    6.59    0.50
  10   3  -8    6.71    0.36
   9  -3  -8    0.54    0.21
   9  -3  -8    0.37    0.24
   9   3  -8    0.46    0.21
   9   3  -8    0.61    0.17
   8  -3  -8   30.26    1.17
   8  -3  -8   29.78    1.05
   8   3  -8   30.43    0.86
   8   3  -8   30.79    1.05
   7  -3  -8    7.88    0.53
   7  -3  -8    8.66    0.48
   7   3  -8    8.49    0.46
   7   3  -8    9.67    0.34
   6  -3  -8   -0.08    0.13
   6  -3  -8   -0.01    0.11
   6   3  -8   -0.02    0.09
   6   3  -8    0.07    0.06
   5  -3  -8  133.64    3.28
   5  -3  -8  132.25    3.21
   5  -3  -8  132.29    3.34
   5   3  -8  133.96    3.22
   4  -3  -8   47.94    1.37
   4  -3  -8   49.34    1.32
   4  -3  -8   49.44    1.40
   4   3  -8   50.54    1.31
   3  -3  -8    3.33    0.24
   3  -3  -8    2.72    0.23
   3  -3  -8    3.23    0.22
   3   3  -8    3.19    0.20
   2  -3  -8   39.83    1.15
   2  -3  -8   42.87    1.12
   2   3  -8   41.56    1.07
   1  -3  -8  495.00   11.13
   1  -3  -8  486.93   11.03
   1  -3  -8  479.17   11.06
  -1  -3   8  497.31   11.01
  -1   3   8  487.39   11.14
   1   3  -8  492.87   11.02
   0  -3  -8  146.37    3.37
   0  -3  -8  133.34    3.43
   0  -3  -8  145.02    3.30
   0  -3   8  144.31    3.34
   0   3   8  145.45    3.44
   1  -3   8  115.76    2.76
  -1  -3  -8  117.30    2.75
  -1  -3  -8  117.66    2.68
   1   3   8  111.32    2.83
   2  -3   8  174.68    4.16
  -2  -3  -8  175.31    4.08
   2   3   8  178.24    4.21
  -3  -3  -8   89.06    2.17
   3  -3   8   91.01    2.29
   3   3   8   90.04    2.32
  -4  -3  -8    4.00    0.22
   4  -3   8    3.06    0.31
   4   3   8    3.19    0.32
   5  -3   8   33.93    1.12
  -5  -3  -8   33.76    0.93
   5   3   8   34.67    1.11
   6  -3   8   50.56    1.55
  -6  -3  -8   50.49    1.31
   6   3   8   50.77    1.54
  -7  -3  -8   32.23    0.90
   7  -3   8   31.80    1.16
   7   3   8   30.97    1.13
  -8  -3  -8   10.76    0.44
   8  -3   8   12.87    0.70
   8   3   8   11.45    0.66
   9  -3   8   37.03    1.38
  -9  -3  -8   35.92    1.03
   9   3   8   36.13    1.33
  10  -3   8   12.91    0.77
  10   3   8   11.66    0.73
  11  -3   8    0.80    0.30
  11   3   8    0.99    0.34
  12  -3   8    7.61    0.76
  12   3   8    6.04    0.65
  13  -3   8   23.35    1.26
  13   3   8   25.17    1.22
  14  -3   8    1.26    0.44
  14   3   8    1.11    0.45
  15  -3   8    0.09    0.37
  15   3   8    0.67    0.41
  16  -3   8    1.68    0.53
  16   3   8    1.65    0.54
  16  -4  -8    5.69    1.02
  16  -4  -8    5.32    0.84
  15  -4  -8    0.33    0.37
  15  -4  -8    1.02    0.50
  15   4  -8    0.91    0.38
  14  -4  -8    1.89    0.42
  14  -4  -8    1.36    0.44
  14   4  -8    2.40    0.48
  13  -4  -8    3.90    0.53
  13  -4  -8    2.89    0.57
  13   4  -8    3.91    0.53
  12  -4  -8    0.78    0.38
  12  -4  -8    0.64    0.29
  12   4  -8    0.85    0.29
  11  -4  -8    0.32    0.26
  11  -4  -8    0.16    0.27
  11   4  -8    0.20    0.23
  10  -4  -8   24.35    1.01
  10  -4  -8   23.07    1.11
  10   4  -8   22.57    0.94
   9  -4  -8   21.69    1.01
   9  -4  -8   21.32    0.92
   9   4  -8   21.00    0.85
   8  -4  -8    4.14    0.44
   8  -4  -8    4.98    0.53
   8   4  -8    5.00    0.37
   8   4  -8    4.47    0.26
   7  -4  -8    0.11    0.19
   7  -4  -8   -0.26    0.12
   7   4  -8    0.04    0.11
   6  -4  -8   60.62    1.76
   6  -4  -8   58.11    1.71
   6   4  -8   59.75    1.60
   5  -4  -8    9.92    0.50
   5  -4  -8    9.16    0.49
   5   4  -8    8.29    0.38
   4  -4  -8   21.88    0.74
   4  -4  -8   22.60    0.79
   4  -4  -8   22.61    0.80
   4   4  -8   21.65    0.67
   3  -4  -8    8.01    0.39
   3  -4  -8    8.38    0.40
   3  -4  -8    8.65    0.44
   3   4  -8    8.35    0.32
   2  -4  -8   15.48    0.56
   2  -4  -8   15.09    0.61
   2  -4  -8   15.72    0.53
   2   4  -8   16.05    0.48
  -1  -4   8   69.70    1.72
   1  -4  -8   69.61    1.68
   1  -4  -8   67.30    1.82
   1  -4  -8   70.27    1.75
  -1   4   8   64.29    1.82
   0  -4   8  136.22    3.26
   0  -4  -8  137.73    3.16
   0  -4  -8  138.50    3.38
   0  -4  -8  136.52    3.26
   0   4   8  135.34    3.36
  -1  -4  -8   20.99    0.65
   1  -4   8   20.26    0.67
  -1  -4  -8   19.32    0.74
   1   4   8   20.18    0.73
   2  -4   8    4.98    0.31
  -2  -4  -8    4.96    0.26
   2   4   8    4.63    0.34
   3  -4   8    9.20    0.46
  -3  -4  -8    9.70    0.38
   3   4   8    9.95    0.49
   4  -4   8  146.03    3.64
  -4  -4  -8  145.21    3.45
   4   4   8  147.77    3.66
   5  -4   8    1.85    0.28
  -5  -4  -8    1.86    0.18
   5   4   8    2.36    0.31
   6  -4   8    1.00    0.24
  -6  -4  -8    1.47    0.17
   6   4   8    1.54    0.27
  -7  -4  -8   17.23    0.58
   7  -4   8   18.28    0.85
   7   4   8   18.96    0.83
   8  -4   8   53.24    1.74
  -8  -4  -8   53.41    1.38
   8   4   8   49.91    1.66
   9  -4   8    0.05    0.20
   9   4   8    0.00    0.21
  10  -4   8    1.56    0.37
  10   4   8    1.45    0.33
  11  -4   8    0.57    0.33
  11   4   8    0.60    0.31
  12  -4   8   21.95    1.18
  12   4   8   19.12    1.06
  13  -4   8    0.16    0.30
  13   4   8   -0.01    0.31
  14  -4   8    3.08    0.61
  14   4   8    2.85    0.60
  15  -4   8    2.12    0.56
  15   4   8    1.30    0.50
  16  -4   8    2.16    0.61
  16   4   8    2.38    0.70
  16  -5  -8    5.75    0.95
  15  -5  -8    5.79    0.84
  14  -5  -8    3.29    0.64
  14  -5  -8    3.10    0.54
  13  -5  -8    7.83    0.65
  13  -5  -8    5.62    0.66
  13  -5  -8    7.56    0.85
  12  -5  -8    9.10    0.88
  12  -5  -8    9.31    0.74
  12   5  -8    9.54    0.66
  11  -5  -8    0.65    0.30
  11  -5  -8    0.85    0.36
  11   5  -8    0.94    0.28
  10  -5  -8   -0.26    0.22
  10  -5  -8    0.03    0.23
   9  -5  -8    5.10    0.53
   9  -5  -8    5.04    0.57
   8  -5  -8   14.45    0.78
   8  -5  -8   14.01    0.75
   7  -5  -8    0.10    0.19
   7  -5  -8    0.06    0.16
   7   5  -8   -0.01    0.11
   6  -5  -8    0.02    0.14
   6  -5  -8    0.11    0.16
   6   5  -8    0.01    0.10
   5  -5  -8    2.04    0.29
   5  -5  -8    2.52    0.33
   5   5  -8    2.32    0.21
   4  -5  -8   10.34    0.49
   4  -5  -8   10.82    0.54
   4  -5  -8   10.50    0.49
   4   5  -8    9.78    0.37
   3  -5  -8    0.53    0.15
   3  -5  -8    0.52    0.17
   3  -5  -8    0.74    0.16
   3   5  -8    0.61    0.10
   2  -5  -8    0.26    0.12
   2  -5  -8    0.03    0.14
   2  -5  -8    0.28    0.10
  -2  -5   8    0.37    0.13
   1  -5  -8    0.14    0.11
  -1  -5   8    0.31    0.13
   1  -5  -8    0.19    0.08
   1  -5  -8    0.20    0.14
   0  -5  -8    5.70    0.31
   0  -5  -8    6.20    0.24
   0  -5   8    5.82    0.34
   0  -5  -8    6.14    0.40
   0   5   8    6.87    0.43
  -1  -5  -8    1.89    0.20
   1  -5   8    1.78    0.23
  -1  -5  -8    2.04    0.29
   1   5   8    2.31    0.29
   2  -5   8    0.14    0.12
  -2  -5  -8    0.07    0.09
   2   5   8    0.14    0.14
   3  -5   8   23.17    0.86
  -3  -5  -8   24.70    0.76
   3   5   8   25.05    0.91
  -4  -5  -8   37.01    1.02
   4  -5   8   36.56    1.20
   4   5   8   34.65    1.19
   5  -5   8    8.72    0.53
  -5  -5  -8    9.31    0.39
   5   5   8    9.18    0.55
   6  -5   8    7.44    0.53
  -6  -5  -8    7.56    0.35
   6   5   8    7.27    0.51
   7  -5   8   36.23    1.31
  -7  -5  -8   34.96    0.98
   7   5   8   32.01    1.22
  -8  -5  -8    2.58    0.24
   8  -5   8    2.68    0.43
   8   5   8    2.61    0.38
   9  -5   8    7.90    0.63
   9   5   8    7.98    0.59
  10  -5   8   16.63    0.94
  10   5   8   16.31    0.90
  11  -5   8   23.40    1.20
  11   5   8   22.55    1.11
  12  -5   8    3.87    0.62
  12   5   8    3.71    0.55
  13  -5   8    9.73    0.99
  13   5   8    9.69    0.81
  14  -5   8    6.12    0.83
  14   5   8    7.38    0.81
  15  -5   8    5.93    0.81
  15  -6  -8    2.69    0.65
  15  -6  -8    2.15    0.52
  14  -6  -8    4.30    0.62
  14  -6  -8    6.00    0.85
  13  -6  -8   26.54    1.15
  13  -6  -8   27.33    1.31
  13  -6  -8   28.53    1.49
  12  -6  -8    0.71    0.35
  12  -6  -8    1.20    0.42
  12  -6  -8    0.98    0.30
  11  -6  -8    6.57    0.69
  11  -6  -8    6.64    0.74
  10  -6  -8    0.05    0.26
  10  -6  -8    0.49    0.31
   9  -6  -8   12.68    0.80
   9  -6  -8   15.72    0.85
   8  -6  -8    0.30    0.23
   8  -6  -8    0.02    0.23
   7  -6  -8    0.36    0.22
   7  -6  -8    0.72    0.26
   6  -6  -8    5.19    0.48
   6  -6  -8    4.07    0.45
   5  -6  -8    1.91    0.28
   5  -6  -8    1.65    0.31
   5  -6  -8    1.74    0.27
   4  -6  -8    7.88    0.46
   4  -6  -8    7.82    0.43
   4  -6  -8    7.58    0.49
   3  -6  -8   25.14    0.97
   3  -6  -8   26.93    0.92
  -3  -6   8   26.87    0.91
   3  -6  -8   26.73    0.84
   2  -6  -8   12.35    0.63
  -2  -6   8   12.84    0.55
   2  -6  -8   11.20    0.53
   2  -6  -8   11.75    0.45
   1  -6  -8    0.26    0.09
   1  -6  -8    0.29    0.16
   1  -6  -8    0.07    0.12
  -1  -6   8    0.17    0.14
   0  -6  -8   26.04    0.99
   0  -6  -8   28.03    0.70
   0  -6  -8   27.08    0.87
   0  -6   8   26.56    0.91
   0   6   8   25.62    0.99
  -1  -6  -8   29.20    1.06
   1  -6   8   29.83    0.98
  -1  -6  -8   27.76    0.90
   1   6   8   27.93    1.04
  -2  -6  -8   -0.16    0.08
   2  -6   8    0.06    0.13
  -2  -6  -8   -0.19    0.14
   2   6   8    0.06    0.14
  -3  -6  -8    0.49    0.13
   3  -6   8    0.56    0.19
   3   6   8    0.36    0.20
  -4  -6  -8   13.23    0.51
   4  -6   8   12.19    0.64
   4   6   8   12.77    0.67
   5  -6   8   49.61    1.62
  -5  -6  -8   51.25    1.38
   5   6   8   50.57    1.63
   6  -6   8    0.01    0.19
  -6  -6  -8    0.22    0.12
   6   6   8   -0.01    0.18
  -7  -6  -8   13.33    0.51
   7  -6   8   12.24    0.74
   7   6   8   12.77    0.73
   8  -6   8    5.01    0.56
   8   6   8    4.04    0.49
   9  -6   8   14.45    0.87
   9   6   8   13.26    0.81
  10  -6   8   -0.35    0.22
  10   6   8    0.14    0.25
  11  -6   8   15.89    0.99
  11   6   8   14.78    0.93
  12  -6   8    0.48    0.39
  12   6   8    0.31    0.32
  13  -6   8    1.35    0.50
  13   6   8    0.32    0.36
  14  -6   8   -0.09    0.32
  14   6   8    0.31    0.36
  15  -7  -8   14.51    1.18
  15  -7  -8   13.23    1.52
  14  -7  -8   16.33    1.18
  14  -7  -8   17.13    1.08
  14  -7  -8   13.87    1.08
  13  -7  -8   -0.04    0.37
  13  -7  -8    0.21    0.33
  13  -7  -8    0.11    0.37
  12  -7  -8    4.07    0.61
  12  -7  -8    4.51    0.55
  12  -7  -8    4.44    0.67
  11  -7  -8   30.26    1.35
  11  -7  -8   25.24    1.31
  11  -7  -8   27.33    1.16
  10  -7  -8   12.47    0.83
  10  -7  -8   11.40    0.85
   9  -7  -8    3.60    0.52
   9  -7  -8    3.68    0.51
   8  -7  -8   27.25    1.16
   8  -7  -8   26.82    1.19
   7  -7  -8   32.88    1.29
   7  -7  -8   32.05    1.22
   6  -7  -8    0.30    0.20
   6  -7  -8    0.31    0.16
   6  -7  -8    0.56    0.26
   5  -7  -8   74.00    2.19
   5  -7  -8   73.18    2.02
   5  -7  -8   70.40    2.05
   4  -7  -8   26.29    0.89
   4  -7  -8   25.97    0.96
   4  -7  -8   24.36    1.02
  -4  -7   8   27.17    0.98
  -3  -7   8    8.22    0.49
   3  -7  -8    9.12    0.57
   3  -7  -8    7.41    0.46
   3  -7  -8    7.69    0.39
   2  -7  -8    5.62    0.45
  -2  -7   8    5.58    0.40
   2  -7  -8    5.42    0.39
   2  -7  -8    5.65    0.29
   1  -7  -8   29.67    1.02
   1  -7  -8   32.06    1.17
   1  -7  -8   32.58    0.84
  -1  -7   8   30.62    1.06
   0  -7  -8   27.11    0.92
   0  -7  -8   27.74    1.07
   0  -7   8   27.89    0.99
   1  -7   8    4.71    0.38
  -1  -7  -8    4.51    0.46
  -1  -7  -8    4.35    0.33
   1   7   8    4.44    0.46
  -2  -7  -8   40.22    1.20
   2  -7   8   39.04    1.31
  -2  -7  -8   40.69    1.41
   2   7   8   39.34    1.38
   3  -7   8    4.42    0.45
  -3  -7  -8    3.78    0.46
  -3  -7  -8    4.02    0.30
   3   7   8    3.33    0.42
   4  -7   8    2.45    0.37
  -4  -7  -8    3.33    0.30
   4   7   8    2.49    0.38
   5  -7   8    2.27    0.37
  -5  -7  -8    2.27    0.25
   5   7   8    3.10    0.43
  -6  -7  -8   14.88    0.57
   6  -7   8   14.39    0.81
   6   7   8   14.58    0.80
   7  -7   8   -0.05    0.20
  -7  -7  -8    0.27    0.13
   7   7   8    0.01    0.20
   8  -7   8    2.01    0.42
   8   7   8    1.55    0.36
   9  -7   8    2.87    0.50
   9   7   8    3.01    0.46
  10  -7   8    2.69    0.54
  10   7   8    2.25    0.46
  11  -7   8    0.18    0.34
  11   7   8    0.00    0.29
  12  -7   8   17.89    1.17
  12   7   8   16.86    1.05
  13  -7   8   10.94    1.10
  13   7   8   13.54    0.95
  14  -7   8    0.83    0.46
  14  -8  -8    8.64    0.82
  14  -8  -8    8.89    0.97
  14  -8  -8    6.60    0.93
  13  -8  -8    1.45    0.51
  13  -8  -8    0.79    0.39
  13  -8  -8    1.01    0.52
  12  -8  -8   17.58    1.14
  12  -8  -8   16.51    0.95
  12  -8  -8   18.72    1.14
  11  -8  -8    6.72    0.79
  11  -8  -8    8.40    0.76
  11  -8  -8    9.49    0.89
  10  -8  -8   51.81    1.92
  10  -8  -8   49.99    1.74
  10  -8  -8   48.11    1.84
   9  -8  -8    0.02    0.23
   9  -8  -8    0.63    0.34
   9  -8  -8    0.55    0.31
   8  -8  -8    6.45    0.60
   8  -8  -8    6.24    0.67
   8  -8  -8    7.20    0.68
   7  -8  -8    4.06    0.53
   7  -8  -8    3.93    0.46
   7  -8  -8    4.38    0.50
   6  -8  -8   96.97    2.65
   6  -8  -8   89.67    2.75
   6  -8  -8   94.91    2.58
   5  -8  -8    0.02    0.16
   5  -8  -8    0.19    0.21
   5  -8  -8    0.01    0.18
  -5  -8   8   -0.05    0.18
   4  -8  -8    0.42    0.21
   4  -8  -8    0.44    0.24
  -4  -8   8    0.32    0.20
   3  -8  -8    1.68    0.33
   3  -8  -8    2.66    0.34
   3  -8  -8    2.27    0.36
  -3  -8   8    2.75    0.36
  -2  -8   8   37.77    1.30
   2  -8  -8   39.60    1.41
   2  -8  -8   38.46    1.26
   1  -8  -8    0.11    0.18
   1  -8  -8    0.07    0.15
  -1  -8   8    0.03    0.15
   0  -8   8   11.67    0.64
   0  -8  -8   12.06    0.58
   0  -8  -8   12.67    0.71
   1  -8   8    6.40    0.48
  -1  -8  -8    5.98    0.39
  -1  -8  -8    5.68    0.56
  -2  -8  -8    3.24    0.33
  -2  -8  -8    3.24    0.45
   2  -8   8    2.90    0.40
  -3  -8  -8    0.57    0.26
   3  -8   8    0.64    0.22
  -3  -8  -8    0.11    0.14
   3   8   8    0.23    0.22
   4  -8   8   44.05    1.54
  -4  -8  -8   41.70    1.59
  -4  -8  -8   44.34    1.30
   4   8   8   45.43    1.59
  -5  -8  -8    9.37    0.46
   5  -8   8    8.14    0.63
   5   8   8    9.08    0.65
  -6  -8  -8    4.58    0.34
   6  -8   8    3.82    0.52
   6   8   8    4.33    0.51
   7  -8   8    7.77    0.76
   7   8   8    7.95    0.64
   8  -8   8   54.94    1.96
   8   8   8   49.25    1.83
   9  -8   8    0.57    0.36
   9   8   8    0.37    0.29
  10  -8   8   13.75    0.99
  10   8   8   13.47    0.90
  11  -8   8    0.18    0.38
  11   8   8    0.45    0.34
  12  -8   8   16.32    1.16
  13  -8   8    1.47    0.56
  13   8   8    0.68    0.41
  13  -9  -8    3.89    0.63
  13  -9  -8    3.25    0.65
  13  -9  -8    3.82    0.68
  12  -9  -8    1.05    0.41
  12  -9  -8    1.45    0.51
  12  -9  -8    1.67    0.50
  11  -9  -8    2.56    0.58
  11  -9  -8    3.57    0.62
  11  -9  -8    4.31    0.59
  10  -9  -8    4.95    0.67
  10  -9  -8    4.87    0.68
  10  -9  -8    4.27    0.56
   9  -9  -8    5.20    0.62
   9  -9  -8    4.35    0.64
   9  -9  -8    5.50    0.61
   8  -9  -8    5.52    0.65
   8  -9  -8    7.97    0.69
   8  -9  -8    6.49    0.64
   7  -9  -8    1.78    0.37
   7  -9  -8    1.13    0.35
   7  -9  -8    1.46    0.33
   6  -9  -8    1.70    0.40
  -6  -9   8    1.67    0.36
   6  -9  -8    1.08    0.30
  -5  -9   8    3.90    0.50
   5  -9  -8    3.88    0.53
   5  -9  -8    2.91    0.41
  -4  -9   8   29.02    1.15
   4  -9  -8   27.54    1.10
   4  -9  -8   28.97    1.23
  -3  -9   8    6.36    0.59
   3  -9  -8    7.28    0.69
   3  -9  -8    5.45    0.51
  -2  -9   8   35.41    1.28
   2  -9  -8   35.10    1.38
   2  -9  -8   34.13    1.22
   1  -9  -8    6.27    0.63
   1  -9  -8    6.24    0.45
  -1  -9   8    5.20    0.52
   0  -9  -8   23.34    0.88
   0  -9  -8   21.47    1.03
   0  -9   8   20.50    0.94
  -1  -9  -8    4.64    0.57
  -1  -9  -8    4.57    0.42
   1  -9   8    5.49    0.55
  -2  -9  -8   36.27    1.19
  -2  -9  -8   35.40    1.41
   2  -9   8   35.90    1.35
   3  -9   8    1.14    0.30
  -3  -9  -8    0.93    0.20
  -3  -9  -8    1.33    0.37
  -4  -9  -8    4.03    0.38
   4  -9   8    4.13    0.52
  -4  -9  -8    4.09    0.58
   4   9   8    3.58    0.51
  -5  -9  -8    0.98    0.21
   5  -9   8    0.77    0.29
  -5  -9  -8    1.14    0.38
   5   9   8    1.34    0.37
   6  -9   8    5.36    0.64
  -6  -9  -8    5.22    0.66
   6   9   8    4.68    0.59
   7  -9   8   -0.08    0.29
   7   9   8    0.11    0.29
   8  -9   8    1.42    0.40
   8   9   8    0.93    0.38
   9  -9   8    7.37    0.85
   9   9   8    7.12    0.77
  10  -9   8   11.22    1.06
  10   9   8   10.26    0.94
  11  -9   8    0.91    0.44
  11   9   8    1.44    0.45
  12  -9   8    4.45    0.77
  12   9   8    2.85    0.60
  13  -9   8    0.73    0.55
  13   9   8    1.73    0.54
  12 -10  -8    0.42    0.36
  12 -10  -8    0.11    0.45
  11 -10  -8    7.48    0.88
  11 -10  -8    6.87    0.75
  10 -10  -8    0.15    0.39
  10 -10  -8   -0.21    0.25
   9 -10  -8    3.39    0.53
   9 -10  -8    2.89    0.63
   8 -10  -8    0.15    0.31
   8 -10  -8    0.15    0.23
   7 -10  -8   10.19    0.85
   7 -10  -8   12.06    0.76
   6 -10  -8    2.73    0.43
   6 -10  -8    2.53    0.49
   5 -10  -8    0.12    0.22
   5 -10  -8    1.20    0.35
  -5 -10   8    0.65    0.31
   4 -10  -8    0.23    0.28
  -4 -10   8    0.11    0.22
   4 -10  -8    0.05    0.20
  -3 -10   8   10.19    0.70
   3 -10  -8   11.71    0.80
   3 -10  -8    9.97    0.64
  -2 -10   8    2.90    0.42
   2 -10  -8    3.71    0.44
   2 -10  -8    3.64    0.52
   1 -10  -8    0.26    0.29
   1 -10  -8    0.56    0.22
  -1 -10   8    0.36    0.26
   0 -10  -8   10.87    0.61
   0 -10  -8   10.08    0.74
   0 -10   8   10.19    0.70
  -1 -10  -8   20.01    0.84
  -1 -10  -8   19.96    1.04
   1 -10   8   18.46    0.94
  -2 -10  -8    0.60    0.23
  -2 -10  -8    0.19    0.28
   2 -10   8    0.20    0.26
  -3 -10  -8    0.27    0.19
   3 -10   8    0.19    0.25
  -3 -10  -8    0.38    0.29
  -4 -10  -8   11.02    0.80
   4 -10   8    8.28    0.69
  -4 -10  -8   10.39    0.55
  -5 -10  -8   32.01    1.07
  -5 -10  -8   32.49    1.46
   5 -10   8   29.73    1.38
   6 -10   8    1.17    0.39
  -6 -10  -8    1.04    0.39
   7 -10   8    8.59    0.88
  -7 -10  -8    9.66    0.96
   7  10   8    9.93    0.81
   8 -10   8    0.03    0.34
   8  10   8    0.54    0.35
   9 -10   8    3.45    0.64
   9  10   8    3.75    0.62
  10 -10   8    0.62    0.43
  10  10   8    0.72    0.41
  11 -10   8    3.36    0.68
  11  10   8    4.58    0.97
  11 -11  -8    1.28    0.44
  11 -11  -8    1.38    0.53
  10 -11  -8    0.26    0.42
   9 -11  -8    3.63    0.73
   8 -11  -8   13.58    1.03
   8 -11  -8   15.43    0.93
   7 -11  -8    0.00    0.24
   7 -11  -8    0.69    0.40
   6 -11  -8   -0.19    0.33
   6 -11  -8   -0.27    0.19
   5 -11  -8    7.01    0.79
   5 -11  -8    8.47    0.73
   4 -11  -8   15.75    0.98
   4 -11  -8   16.04    0.88
  -4 -11   8   13.65    1.01
   3 -11  -8    0.21    0.27
   3 -11  -8   -0.12    0.23
  -3 -11   8    0.10    0.22
  -2 -11   8    8.05    0.68
   2 -11  -8    7.37    0.57
   2 -11  -8    7.06    0.75
   1 -11  -8    4.19    0.46
  -1 -11   8    4.93    0.60
   1 -11  -8    4.70    0.62
   0 -11  -8    1.38    0.43
   0 -11   8    2.12    0.43
   0 -11  -8    1.51    0.30
   1 -11   8    1.69    0.40
  -1 -11  -8    2.23    0.34
  -1 -11  -8    1.32    0.39
  -2 -11  -8    5.82    0.69
  -2 -11  -8    5.29    0.49
   2 -11   8    4.19    0.56
  -3 -11  -8   13.44    0.92
  -3 -11  -8   11.52    0.64
   3 -11   8   13.00    0.85
  -4 -11  -8    1.00    0.26
   4 -11   8    0.21    0.31
  -4 -11  -8    1.47    0.41
  -5 -11  -8    6.41    0.82
   5 -11   8    7.78    0.84
   6 -11   8    8.55    0.87
  -6 -11  -8    9.80    0.98
  -7 -11  -8   19.38    1.23
   7 -11   8   19.64    1.21
   8 -11   8    0.02    0.38
  -8 -11  -8    0.01    0.39
  -9 -11  -8    5.26    0.85
   9 -11   8    4.05    0.74
 -10 -11  -8    7.89    0.96
  10 -11   8    8.83    1.01
   9 -12  -8   -0.24    0.46
   8 -12  -8    0.18    0.29
   8 -12  -8   -0.06    0.37
   7 -12  -8    0.05    0.41
   7 -12  -8   -0.19    0.29
   6 -12  -8   16.05    1.14
   6 -12  -8   16.82    1.00
   5 -12  -8    1.78    0.43
   5 -12  -8    1.95    0.49
   4 -12  -8    7.94    0.86
   4 -12  -8    8.78    0.68
   3 -12  -8    0.19    0.31
   3 -12  -8    0.00    0.25
  -3 -12   8    0.10    0.50
   2 -12  -8   19.14    0.97
  -2 -12   8   18.55    1.09
   2 -12  -8   20.88    1.21
   1 -12  -8    0.18    0.24
   1 -12  -8    0.18    0.33
  -1 -12   8   -0.43    0.27
   0 -12  -8   21.76    0.99
   0 -12   8   23.01    1.19
   0 -12  -8   22.20    1.26
   1 -12   8    0.09    0.29
  -1 -12  -8    0.02    0.34
  -1 -12  -8    0.10    0.25
  -2 -12  -8   12.80    0.72
   2 -12   8   12.79    0.92
  -2 -12  -8   12.62    0.96
  -3 -12  -8   -0.40    0.27
   3 -12   8   -0.12    0.26
  -3 -12  -8    0.20    0.24
  -4 -12  -8   16.35    1.10
   4 -12   8   14.61    1.03
  -5 -12  -8    0.45    0.39
   5 -12   8    0.47    0.42
   6 -12   8    2.95    0.59
  -6 -12  -8    3.69    0.65
  -7 -12  -8    0.34    0.42
   7 -12   8    0.10    0.39
   8 -12   8   18.52    1.29
  -8 -12  -8   19.56    1.32
   9 -12   8    1.02    0.57
  -9 -12  -8    0.62    0.53
   7 -13  -8    2.15    0.54
   7 -13  -8    1.16    0.48
   6 -13  -8   -0.45    0.32
   6 -13  -8    0.20    0.42
   5 -13  -8    2.06    0.45
   5 -13  -8    2.32    0.64
   4 -13  -8   11.98    0.99
   4 -13  -8   10.79    0.79
   3 -13  -8    0.18    0.26
   3 -13  -8   -0.19    0.37
   2 -13  -8    5.47    0.76
   2 -13  -8    6.39    0.64
  -1 -13   8   12.31    0.94
   1 -13  -8   12.19    0.99
   1 -13  -8   13.30    0.81
   0 -13  -8    7.48    0.90
   0 -13   8    7.89    0.85
   0 -13   8   10.52    0.74
   0 -13  -8    9.39    0.70
  -1 -13  -8    6.02    0.84
   1 -13   8    6.92    0.82
  -1 -13  -8    6.27    0.63
   2 -13   8   25.33    1.34
  -2 -13  -8   24.35    1.06
  -2 -13  -8   23.05    1.35
  -3 -13  -8   17.85    1.20
   3 -13   8   17.35    1.18
  -4 -13  -8    0.60    0.42
   4 -13   8   -0.22    0.37
  -5 -13  -8   11.73    1.20
   5 -13   8   10.03    1.03
  -6 -13  -8    8.69    1.06
   6 -13   8    8.05    0.98
   7 -13   8    3.33    0.79
  -7 -13  -8    5.45    0.91
   4 -14  -8    3.56    0.73
   4 -14  -8    3.74    0.58
   3 -14  -8   11.80    1.15
   3 -14  -8   12.69    0.85
   2 -14  -8    1.09    0.38
   2 -14  -8    0.41    0.53
   1 -14  -8    0.41    0.45
   1 -14  -8    1.18    0.37
   0 -14   8   -0.15    0.43
   0 -14  -8    0.06    0.40
   0 -14  -8   -0.04    0.31
  -1 -14  -8   13.15    1.26
  -1 -14  -8   15.20    0.89
   1 -14   8   16.91    1.16
   1 -14   8   15.10    0.96
  -2 -14  -8    2.02    0.62
   2 -14   8    3.11    0.54
   2 -14   8    2.58    0.60
   3 -14   8    9.82    1.05
  -3 -14  -8    7.84    1.01
  16   0  -9   -0.01    0.34
  15   0  -9   13.96    0.99
  14   0  -9    0.29    0.29
  13   0  -9   20.35    1.09
  13   0  -9   22.52    1.06
  12   0  -9   -0.22    0.24
  11   0  -9    1.54    0.26
  11   0  -9    1.71    0.39
  10   0  -9   -0.01    0.18
  10   0  -9    0.00    0.12
   9   0  -9   70.97    2.18
   9   0  -9   70.84    1.93
   9   0  -9   79.95    1.86
   8   0  -9   -0.05    0.15
   8   0  -9    0.01    0.10
   7   0  -9    0.24    0.10
   7   0  -9    0.21    0.07
   7   0  -9    0.26    0.16
   6   0  -9    0.00    0.05
   6   0  -9   -0.10    0.11
   6   0  -9   -0.01    0.06
   5   0  -9   46.67    1.17
   5   0  -9   47.18    1.36
   5   0  -9   49.23    1.17
   4   0  -9    0.03    0.05
   4   0  -9   -0.02    0.08
   4   0  -9    0.05    0.05
   3   0  -9   56.63    1.51
   3   0  -9   59.77    1.40
   2   0  -9    0.05    0.05
   2   0  -9    0.00    0.07
  -2   0   9   -0.01    0.05
   1   0  -9   38.85    0.99
   1   0  -9   40.37    1.04
  -1   0   9   40.27    0.95
   0   0  -9    0.04    0.05
   0   0   9   -0.01    0.05
   0   0  -9   -0.01    0.06
   0   0  -9   -0.03    0.05
   1   0   9   76.47    1.82
  -1   0  -9   73.03    1.79
  -2   0  -9    0.00    0.06
   2   0   9    0.08    0.09
  -3   0  -9    5.19    0.24
   3   0   9    5.24    0.30
   4   0   9   -0.09    0.08
  -4   0  -9    0.01    0.06
   5   0   9    9.31    0.47
  -5   0  -9    8.10    0.35
   6   0   9   -0.07    0.11
  -6   0  -9   -0.01    0.08
  -7   0  -9    0.62    0.13
   7   0   9    0.64    0.19
   8   0   9   -0.28    0.12
   9   0   9   20.21    0.92
  10   0   9    0.05    0.23
  11   0   9    1.13    0.31
  12   0   9   -0.13    0.23
  13   0   9   18.64    1.06
  14   0   9    0.28    0.32
  15   0   9    3.68    0.61
  16   0   9   -0.24    0.41
 -17   1   9    4.30    0.37
 -16   1   9    1.40    0.39
  15  -1  -9    6.42    0.80
  15   1  -9    7.38    0.82
  14  -1  -9   19.13    1.12
  14   1  -9   21.57    1.15
  13  -1  -9    4.30    0.45
  13  -1  -9    5.39    0.67
  13   1  -9    4.36    0.59
  12  -1  -9    0.65    0.29
  12  -1  -9    0.25    0.20
  12   1  -9    0.24    0.17
  12   1  -9    0.04    0.26
  11  -1  -9   26.56    0.96
  11  -1  -9   25.19    1.16
  11   1  -9   26.47    1.14
  10  -1  -9   55.31    1.88
  10  -1  -9   58.74    1.67
  10   1  -9   59.03    1.87
   9  -1  -9    0.36    0.16
   9  -1  -9    0.09    0.18
   9   1  -9    0.12    0.12
   9   1  -9    0.33    0.21
   8  -1  -9   10.75    0.63
   8  -1  -9   11.67    0.50
   8   1  -9   11.47    0.43
   8   1  -9   10.93    0.62
   7  -1  -9   10.17    0.44
   7  -1  -9   10.45    0.39
   7  -1  -9    9.40    0.55
   7   1  -9    9.91    0.36
   7   1  -9   10.31    0.53
   6  -1  -9   78.09    2.15
   6  -1  -9   77.90    1.96
   6  -1  -9   78.70    1.92
   6   1  -9   78.91    2.10
   6   1  -9   79.16    1.85
   5  -1  -9   10.40    0.37
   5  -1  -9   10.45    0.39
   5  -1  -9    9.83    0.49
   5   1  -9    9.99    0.46
   4  -1  -9    9.07    0.43
   4   1  -9    9.66    0.42
   3  -1  -9    0.17    0.07
   3  -1  -9    0.00    0.06
   3  -1  -9    0.03    0.08
   3   1  -9    0.04    0.09
   3   1  -9    0.02    0.05
   2  -1  -9   98.88    2.31
   2  -1  -9   99.85    2.28
   2  -1  -9   96.20    2.37
   2   1  -9   97.87    2.27
   2   1  -9   98.37    2.36
  -2   1   9   97.15    2.32
   1  -1  -9   53.12    1.35
   1  -1  -9   52.66    1.32
   1  -1  -9   54.88    1.31
   1   1  -9   53.71    1.35
  -1   1   9   54.71    1.33
   1   1  -9   53.79    1.30
   0  -1  -9   39.95    1.03
   0  -1   9   40.39    0.98
   0  -1  -9   39.78    1.04
   0  -1  -9   40.03    1.04
   0   1  -9   39.59    1.02
   0   1   9   41.08    1.04
   0   1  -9   41.25    1.05
  -1  -1  -9    0.96    0.11
   1  -1   9    0.99    0.12
   1   1   9    0.89    0.13
  -1   1  -9    0.72    0.10
   2  -1   9    2.21    0.18
  -2  -1  -9    2.08    0.16
  -2   1  -9    2.02    0.15
   2   1   9    2.41    0.22
   3  -1   9    6.27    0.33
  -3  -1  -9    5.98    0.27
  -3   1  -9    6.33    0.28
   3   1   9    6.16    0.33
   4  -1   9  219.60    5.11
  -4  -1  -9  215.93    4.97
  -4   1  -9  208.60    4.98
   4   1   9  218.53    5.12
   5  -1   9    2.93    0.31
  -5  -1  -9    3.40    0.21
   5   1   9    2.83    0.30
  -5   1  -9    3.78    0.24
  -6  -1  -9   15.02    0.52
   6  -1   9   14.71    0.66
   6   1   9   15.38    0.67
  -7  -1  -9    4.50    0.27
   7  -1   9    4.90    0.39
   7   1   9    4.85    0.40
   8  -1   9    4.03    0.43
  -8  -1  -9    3.96    0.27
   8   1   9    3.66    0.42
   9  -1   9    2.81    0.40
   9   1   9    2.75    0.39
  10  -1   9   30.50    1.22
  10   1   9   27.55    1.17
  11  -1   9    9.40    0.68
  11   1   9    9.73    0.68
  12  -1   9   10.09    0.78
  12   1   9    9.65    0.72
  13  -1   9    0.36    0.30
  13   1   9   -0.21    0.27
  14  -1   9    2.08    0.46
  14   1   9    2.08    0.49
  15  -1   9    5.60    0.76
  15   1   9    5.46    0.72
  16  -1   9    3.09    0.61
  16   1   9    2.87    0.63
  17   2  -9   -0.29    0.40
  16   2  -9    5.90    0.76
  15  -2  -9    1.98    0.49
  15   2  -9    1.84    0.48
  14  -2  -9    1.86    0.47
  14  -2  -9    1.89    0.35
  14   2  -9    2.03    0.45
  13  -2  -9    0.90    0.28
  13  -2  -9    0.60    0.34
  13   2  -9    1.14    0.35
  12  -2  -9   34.87    1.50
  12  -2  -9   38.30    1.29
  12   2  -9   36.42    1.43
  11  -2  -9    9.32    0.70
  11  -2  -9    8.62    0.54
  11   2  -9    9.94    0.65
  11   2  -9    8.77    0.44
  10  -2  -9    2.40    0.41
  10  -2  -9    2.07    0.31
  10   2  -9    2.36    0.33
  10   2  -9    1.84    0.34
   9  -2  -9    1.87    0.28
   9  -2  -9    1.99    0.35
   9   2  -9    1.80    0.30
   8  -2  -9   37.96    1.04
   8  -2  -9   35.20    1.26
   8  -2  -9   34.16    1.11
   8   2  -9   32.06    1.02
   8   2  -9   34.87    1.17
   7  -2  -9   30.13    0.97
   7  -2  -9   31.62    0.92
   7  -2  -9   30.11    1.11
   7   2  -9   30.60    1.03
   7   2  -9   31.05    0.80
   6  -2  -9   82.25    2.26
   6  -2  -9   85.21    2.13
   6  -2  -9   85.35    2.08
   6   2  -9   79.15    2.16
   5  -2  -9   34.46    0.97
   5  -2  -9   34.77    1.00
   5  -2  -9   34.64    1.11
   5   2  -9   34.85    1.04
   4  -2  -9   52.35    1.34
   4  -2  -9   51.16    1.41
   4  -2  -9   50.00    1.31
   4   2  -9   50.07    1.18
   4   2  -9   49.09    1.35
   3  -2  -9    0.03    0.08
   3  -2  -9    0.00    0.06
   3  -2  -9    0.01    0.09
   3   2  -9    0.03    0.05
   3   2  -9    0.02    0.07
   2  -2  -9  366.98    8.14
   2  -2  -9  366.04    8.16
   2  -2  -9  356.45    8.12
   2   2  -9  349.57    8.05
  -2   2   9  351.10    8.16
   2   2  -9  359.54    8.13
   1  -2  -9    0.36    0.10
   1  -2  -9    0.29    0.10
   1  -2  -9    0.35    0.09
   1   2  -9    0.25    0.08
  -1   2   9    0.35    0.10
   1   2  -9    0.25    0.07
   0  -2   9    0.11    0.06
   0  -2  -9    0.14    0.10
   0  -2  -9    0.05    0.07
   0  -2  -9    0.08    0.07
   0   2  -9   -0.04    0.05
   0   2   9   -0.03    0.07
  -1  -2  -9    1.14    0.12
  -1  -2  -9    1.11    0.13
   1  -2   9    1.30    0.14
  -1   2  -9    1.13    0.13
   1   2   9    1.41    0.17
   2  -2   9  100.17    2.48
  -2  -2  -9  100.72    2.43
  -2   2  -9  103.62    2.46
   2   2   9  104.16    2.53
  -3  -2  -9    0.49    0.10
   3  -2   9    0.47    0.13
   3   2   9    0.45    0.14
   4  -2   9    3.40    0.32
  -4  -2  -9    3.36    0.20
   4   2   9    4.14    0.30
  -5  -2  -9   10.05    0.38
   5  -2   9   10.55    0.52
   5   2   9   10.44    0.52
   6  -2   9  107.74    2.89
  -6  -2  -9  115.51    2.67
   6   2   9  108.78    2.89
  -7  -2  -9    0.32    0.11
   7  -2   9    0.20    0.19
   7   2   9    0.29    0.16
  -8  -2  -9   62.38    1.64
   8  -2   9   62.71    1.93
   8   2   9   64.55    1.93
  -9  -2  -9    0.58    0.15
   9  -2   9    0.46    0.23
   9   2   9    0.67    0.24
  10  -2   9   10.38    0.71
  10   2   9   11.58    0.72
  11  -2   9    4.84    0.59
  11   2   9    4.57    0.56
  12  -2   9   45.93    1.73
  12   2   9   43.79    1.69
  13  -2   9    5.38    0.67
  13   2   9    4.21    0.60
  14  -2   9    0.07    0.33
  14   2   9    0.24    0.35
  15  -2   9    0.22    0.40
  15   2   9    0.39    0.42
  16  -2   9   29.98    1.59
  16   2   9   31.85    1.57
  16  -3  -9    2.92    0.66
  16   3  -9    3.78    0.62
  15  -3  -9    1.30    0.49
  15  -3  -9    2.18    0.45
  15   3  -9    3.23    0.56
  14  -3  -9    5.02    0.70
  14   3  -9    4.85    0.64
  13  -3  -9    5.04    0.69
  13  -3  -9    5.08    0.55
  13   3  -9    6.83    0.90
  12  -3  -9    2.11    0.36
  12  -3  -9    3.49    0.55
  12   3  -9    2.61    0.41
  11  -3  -9    9.33    0.73
  11  -3  -9    8.20    0.57
  11   3  -9    8.06    0.58
  10  -3  -9   10.18    0.71
  10  -3  -9   10.75    0.61
  10   3  -9   10.25    0.63
   9  -3  -9    1.19    0.30
   9  -3  -9    1.43    0.27
   9  -3  -9    1.32    0.22
   9   3  -9    1.48    0.28
   8  -3  -9    0.39    0.17
   8  -3  -9    0.70    0.17
   8  -3  -9    0.25    0.21
   8   3  -9    0.46    0.20
   7  -3  -9   13.72    0.56
   7  -3  -9   13.69    0.61
   7  -3  -9   14.30    0.70
   7   3  -9   14.53    0.41
   7   3  -9   13.05    0.59
   6  -3  -9   12.28    0.63
   6  -3  -9   12.95    0.53
   6  -3  -9   13.36    0.57
   6   3  -9   14.08    0.57
   5  -3  -9    0.27    0.13
   5  -3  -9    0.24    0.11
   5  -3  -9    0.29    0.15
   5   3  -9    0.14    0.11
   4  -3  -9   89.45    2.29
   4  -3  -9   94.13    2.27
   4  -3  -9   87.89    2.32
   4   3  -9   91.36    2.24
   3  -3  -9   50.83    1.38
   3  -3  -9   49.70    1.35
   3  -3  -9   51.83    1.38
   3   3  -9   51.01    1.31
   2  -3  -9    1.41    0.17
   2  -3  -9    1.66    0.19
   2  -3  -9    1.60    0.17
  -2   3   9    1.83    0.22
   2   3  -9    1.64    0.15
   1  -3  -9   54.50    1.43
   1  -3  -9   55.19    1.39
  -1  -3   9   56.15    1.35
   1  -3  -9   54.42    1.47
  -1   3   9   55.89    1.48
   1   3  -9   54.55    1.38
   0  -3  -9   96.97    2.29
   0  -3  -9   96.43    2.34
   0  -3  -9   99.44    2.44
   0  -3   9   96.82    2.31
   0   3   9   94.64    2.41
  -1  -3  -9    2.50    0.18
  -1  -3  -9    2.32    0.15
   1  -3   9    2.85    0.20
   1   3   9    2.87    0.24
   2  -3   9   12.22    0.48
  -2  -3  -9   12.34    0.43
   2   3   9   11.52    0.51
  -3  -3  -9   50.71    1.31
   3  -3   9   50.77    1.42
   3   3   9   50.93    1.45
  -4  -3  -9  134.22    3.22
   4  -3   9  138.92    3.40
   4   3   9  136.82    3.41
  -5  -3  -9    0.57    0.12
   5  -3   9    0.13    0.15
   5   3   9    0.36    0.15
  -6  -3  -9   86.30    2.15
   6  -3   9   90.72    2.42
   6   3   9   86.15    2.39
  -7  -3  -9   42.64    1.14
   7  -3   9   38.47    1.37
   7   3   9   43.68    1.40
  -8  -3  -9   37.88    1.06
   8  -3   9   37.54    1.35
   8   3   9   37.13    1.33
  -9  -3  -9    5.01    0.30
   9  -3   9    4.52    0.51
   9   3   9    5.94    0.58
  10  -3   9   41.03    1.55
  10   3   9   42.39    1.54
  11  -3   9   18.74    1.00
  11   3   9   18.43    0.97
  12  -3   9    0.47    0.31
  12   3   9    0.15    0.26
  13  -3   9    0.98    0.39
  13   3   9    1.40    0.41
  14  -3   9   24.85    1.32
  14   3   9   23.45    1.27
  15  -3   9    2.25    0.60
  15   3   9    3.00    0.61
  16  -3   9    0.42    0.41
  16   3   9    0.21    0.42
  16  -4  -9   -0.01    0.42
  15  -4  -9    6.37    1.00
  15  -4  -9    7.65    0.94
  15   4  -9    6.22    0.73
  14  -4  -9   -0.04    0.34
  14   4  -9    0.28    0.31
  13  -4  -9    1.45    0.35
  13  -4  -9    0.90    0.46
  13   4  -9    2.25    0.43
  12  -4  -9    0.13    0.19
  12  -4  -9    0.40    0.26
  12  -4  -9    0.27    0.32
  12   4  -9    0.27    0.24
  11  -4  -9    1.81    0.31
  11  -4  -9    1.94    0.45
  11  -4  -9    2.22    0.41
  11   4  -9    1.50    0.31
  10  -4  -9   15.18    0.88
  10  -4  -9   16.23    0.69
  10  -4  -9   13.99    0.76
  10   4  -9   16.28    0.76
   9  -4  -9   10.71    0.62
   9  -4  -9   11.32    0.72
   9   4  -9   11.80    0.61
   8  -4  -9   28.17    1.13
   8  -4  -9   29.00    1.06
   8   4  -9   27.32    0.97
   7  -4  -9    3.04    0.38
   7  -4  -9    3.05    0.35
   7  -4  -9    3.23    0.32
   7   4  -9    2.78    0.30
   6  -4  -9    7.12    0.47
   6  -4  -9    6.82    0.40
   6  -4  -9    6.80    0.44
   6   4  -9    7.32    0.38
   5  -4  -9   45.54    1.37
   5  -4  -9   42.65    1.26
   5  -4  -9   43.21    1.33
   5   4  -9   44.72    1.22
   4  -4  -9   14.91    0.59
   4  -4  -9   14.35    0.57
   4  -4  -9   15.09    0.61
   4   4  -9   14.99    0.52
   3  -4  -9   41.88    1.22
   3  -4  -9   43.86    1.23
   3  -4  -9   43.23    1.27
   3   4  -9   45.23    1.15
   2  -4  -9  100.33    2.49
   2  -4  -9  100.42    2.56
   2  -4  -9  103.13    2.46
   2   4  -9  100.01    2.40
  -1  -4   9   45.30    1.19
   1  -4  -9   44.32    1.22
   1  -4  -9   43.76    1.29
   1  -4  -9   44.76    1.16
  -1   4   9   45.43    1.32
   0  -4   9    4.30    0.26
   0  -4  -9    4.64    0.32
   0  -4  -9    4.40    0.26
   0  -4  -9    4.52    0.21
   0   4   9    4.37    0.32
  -1  -4  -9   98.86    2.64
  -1  -4  -9  101.59    2.50
  -1  -4  -9  103.57    2.41
   1  -4   9  106.57    2.55
   1   4   9  104.12    2.63
  -2  -4  -9    0.60    0.12
   2  -4   9    0.74    0.16
   2   4   9    0.69    0.17
  -3  -4  -9   24.48    0.73
   3  -4   9   24.97    0.85
   3   4   9   23.02    0.86
  -4  -4  -9   14.94    0.51
   4  -4   9   14.64    0.64
   4   4   9   13.47    0.63
  -5  -4  -9   99.92    2.37
   5  -4   9   94.92    2.60
   5   4   9   96.00    2.60
  -6  -4  -9    0.19    0.10
   6  -4   9    0.13    0.15
   6   4   9   -0.07    0.13
   7  -4   9    0.41    0.20
  -7  -4  -9    0.20    0.10
   7   4   9    0.32    0.19
  -8  -4  -9    3.91    0.25
   8  -4   9    3.48    0.45
   8   4   9    3.64    0.45
   9  -4   9   55.32    1.84
   9   4   9   51.29    1.75
  10  -4   9    1.54    0.38
  10   4   9    1.50    0.35
  11  -4   9    5.64    0.66
  11   4   9    4.74    0.56
  12  -4   9    0.60    0.37
  12   4   9    0.13    0.30
  13  -4   9   21.15    1.23
  13   4   9   22.98    1.20
  14  -4   9    1.01    0.43
  14   4   9    0.22    0.38
  15  -4   9    6.45    0.85
  15   4   9    5.42    0.77
  16  -5  -9    0.31    0.46
  15  -5  -9    3.04    0.56
  15  -5  -9    2.95    0.69
  14  -5  -9    7.64    0.91
  14  -5  -9    8.33    0.79
  13  -5  -9    6.17    0.78
  13  -5  -9    5.50    0.64
  12  -5  -9    1.74    0.35
  12  -5  -9    2.24    0.50
  12  -5  -9    1.88    0.43
  12   5  -9    2.10    0.38
  11  -5  -9   13.74    0.72
  11  -5  -9   14.04    0.82
  11  -5  -9   15.31    0.95
  11   5  -9   15.81    0.76
  10  -5  -9    2.91    0.50
  10  -5  -9    3.88    0.40
  10  -5  -9    2.35    0.41
   9  -5  -9    6.53    0.54
   9  -5  -9    7.95    0.72
   8  -5  -9    9.65    0.64
   8  -5  -9   10.06    0.63
   7  -5  -9   28.15    0.99
   7  -5  -9   28.91    1.10
   7  -5  -9   28.15    1.10
   7   5  -9   29.59    0.93
   6  -5  -9    7.26    0.47
   6  -5  -9    6.14    0.44
   6  -5  -9    5.45    0.39
   6   5  -9    6.32    0.34
   5  -5  -9    7.70    0.48
   5  -5  -9    7.49    0.46
   5  -5  -9    7.55    0.43
   5   5  -9    8.44    0.36
   4  -5  -9   17.42    0.67
   4  -5  -9   17.33    0.72
   4  -5  -9   17.02    0.65
   4   5  -9   16.59    0.55
   3  -5  -9    0.00    0.10
   3  -5  -9   -0.05    0.11
   3  -5  -9   -0.01    0.10
   3   5  -9    0.06    0.06
   2  -5  -9    0.12    0.09
   2  -5  -9    0.13    0.15
  -2  -5   9    0.29    0.12
   2  -5  -9    0.11    0.11
   1  -5  -9    6.15    0.27
   1  -5  -9    5.53    0.38
   1  -5  -9    5.43    0.33
  -1  -5   9    6.62    0.34
  -1   5   9    6.42    0.42
   0  -5  -9   48.41    1.36
   0  -5  -9   51.44    1.24
   0  -5   9   49.81    1.38
   0  -5  -9   47.81    1.48
   0   5   9   51.05    1.50
  -1  -5  -9   22.97    0.87
  -1  -5  -9   21.88    0.73
   1  -5   9   22.30    0.77
   1   5   9   23.17    0.86
  -2  -5  -9   12.09    0.48
   2  -5   9   13.16    0.56
   2   5   9   13.17    0.61
   3  -5   9    7.66    0.45
  -3  -5  -9    8.77    0.38
   3   5   9    7.65    0.47
  -4  -5  -9   35.05    1.01
   4  -5   9   34.62    1.17
   4   5   9   35.31    1.20
   5  -5   9    2.89    0.36
  -5  -5  -9    3.17    0.23
   5   5   9    3.85    0.42
   6  -5   9   17.41    0.82
  -6  -5  -9   15.86    0.57
   6   5   9   17.04    0.80
   7  -5   9    1.02    0.27
  -7  -5  -9    1.41    0.18
   7   5   9    1.65    0.31
   8  -5   9   22.46    1.02
  -8  -5  -9   21.74    0.79
   8   5   9   19.90    0.94
   9  -5   9    1.97    0.41
   9   5   9    2.82    0.43
  10  -5   9    4.04    0.56
  10   5   9    5.27    0.59
  11  -5   9    4.28    0.62
  11   5   9    4.63    0.59
  12  -5   9    3.64    0.60
  12   5   9    3.95    0.57
  13  -5   9    2.27    0.53
  13   5   9    2.04    0.48
  14  -5   9   14.44    1.11
  14   5   9   14.97    1.05
  15  -5   9    0.55    0.47
  15   5   9    1.49    0.59
  15  -6  -9    0.89    0.48
  15  -6  -9    0.22    0.39
  14  -6  -9    0.35    0.35
  14  -6  -9    0.73    0.45
  13  -6  -9    2.74    0.51
  13  -6  -9    3.16    0.63
  13  -6  -9    2.78    0.46
  12  -6  -9   30.68    1.35
  12  -6  -9   30.13    1.20
  12  -6  -9   30.56    1.46
  11  -6  -9    1.68    0.34
  11  -6  -9    1.60    0.43
  11  -6  -9    1.61    0.41
  10  -6  -9    0.02    0.16
  10  -6  -9   -0.27    0.21
  10  -6  -9   -0.18    0.23
   9  -6  -9    3.99    0.53
   9  -6  -9    3.14    0.39
   9  -6  -9    3.00    0.45
   8  -6  -9   36.60    1.27
   8  -6  -9   37.78    1.40
   8  -6  -9   38.15    1.40
   8   6  -9   38.54    1.45
   7  -6  -9    1.88    0.31
   7  -6  -9    1.13    0.29
   7  -6  -9    2.20    0.35
   6  -6  -9   49.13    1.52
   6  -6  -9   52.64    1.60
   6  -6  -9   48.84    1.61
   5  -6  -9    0.09    0.16
   5  -6  -9   -0.02    0.16
   5  -6  -9   -0.24    0.12
   4  -6  -9    5.30    0.36
   4  -6  -9    5.62    0.39
   4  -6  -9    5.56    0.42
   3  -6  -9   52.03    1.43
   3  -6  -9   51.62    1.59
  -3  -6   9   52.37    1.50
   3  -6  -9   53.11    1.52
   2  -6  -9   49.83    1.43
   2  -6  -9   49.12    1.30
  -2  -6   9   48.44    1.41
   2  -6  -9   49.06    1.53
   1  -6  -9    2.62    0.28
   1  -6  -9    2.57    0.33
  -1  -6   9    2.86    0.29
   1  -6  -9    2.46    0.17
   0  -6  -9   11.40    0.59
   0  -6  -9   11.13    0.35
   0  -6  -9   10.67    0.48
   0  -6   9   10.93    0.51
   0   6   9   10.09    0.57
   1  -6   9    7.90    0.44
  -1  -6  -9    7.99    0.52
  -1  -6  -9    7.76    0.41
   1   6   9    7.66    0.50
  -2  -6  -9   12.37    0.66
   2  -6   9   13.12    0.61
  -2  -6  -9   14.13    0.54
   2   6   9   12.70    0.66
  -3  -6  -9    4.82    0.30
   3  -6   9    4.78    0.39
   3   6   9    4.22    0.43
   4  -6   9   32.66    1.16
  -4  -6  -9   32.68    0.98
   4   6   9   31.98    1.18
   5  -6   9    3.04    0.38
  -5  -6  -9    2.89    0.27
   5   6   9    2.72    0.37
  -6  -6  -9    0.88    0.16
   6  -6   9    0.83    0.25
   6   6   9    0.38    0.23
   7  -6   9    3.46    0.47
  -7  -6  -9    3.72    0.27
   7   6   9    2.79    0.41
   8  -6   9    4.41    0.54
   8   6   9    3.81    0.49
   9  -6   9    2.61    0.46
   9   6   9    2.96    0.46
  10  -6   9   22.83    1.18
  10   6   9   22.60    1.12
  11  -6   9    0.15    0.30
  11   6   9    0.63    0.32
  12  -6   9   16.72    1.09
  12   6   9   18.07    1.06
  13  -6   9    0.26    0.39
  13   6   9   -0.18    0.32
  14  -6   9    2.58    0.66
  14   6   9    1.75    0.49
  15  -6   9    2.46    0.61
  15   6   9    3.31    0.72
  15  -7  -9    0.63    0.50
  14  -7  -9   22.03    1.40
  13  -7  -9    3.47    0.59
  13  -7  -9    3.04    0.60
  13  -7  -9    2.88    0.50
  12  -7  -9    6.98    0.86
  12  -7  -9    8.07    0.72
  12  -7  -9    8.21    0.82
  11  -7  -9    2.26    0.42
  11  -7  -9    2.76    0.53
  11  -7  -9    3.27    0.55
  10  -7  -9   20.92    1.05
  10  -7  -9   16.87    0.88
  10  -7  -9   19.46    1.07
   9  -7  -9    6.31    0.65
   9  -7  -9    7.41    0.57
   9  -7  -9    7.48    0.71
   8  -7  -9   16.34    0.86
   8  -7  -9   15.18    0.78
   8  -7  -9   16.01    0.89
   7  -7  -9   38.97    1.45
   7  -7  -9   38.61    1.33
   7  -7  -9   38.48    1.39
   6  -7  -9   30.66    1.22
   6  -7  -9   32.13    1.14
   6  -7  -9   31.80    1.15
   5  -7  -9    0.14    0.19
   5  -7  -9    0.00    0.15
   5  -7  -9   -0.02    0.18
   4  -7  -9   33.28    1.24
   4  -7  -9   34.45    1.17
   4  -7  -9   34.94    1.09
  -4  -7   9   35.05    1.17
  -3  -7   9   43.21    1.34
   3  -7  -9   44.70    1.23
   3  -7  -9   40.66    1.43
   3  -7  -9   43.28    1.35
   2  -7  -9    0.84    0.15
  -2  -7   9    0.55    0.18
   2  -7  -9    0.31    0.16
   2  -7  -9    0.66    0.23
  -1  -7   9   15.40    0.66
   1  -7  -9   14.18    0.62
   1  -7  -9   14.58    0.47
   1  -7  -9   14.25    0.73
   0  -7   9   20.80    0.82
   0  -7  -9   20.45    0.90
   0  -7  -9   19.99    0.75
  -1  -7  -9   37.81    1.14
   1  -7   9   34.90    1.19
  -1  -7  -9   35.44    1.30
   1   7   9   37.80    1.32
  -2  -7  -9   -0.01    0.19
   2  -7   9    0.10    0.16
  -2  -7  -9   -0.04    0.10
   2   7   9    0.21    0.20
  -3  -7  -9   49.60    1.38
  -3  -7  -9   48.87    1.65
   3  -7   9   48.79    1.55
   3   7   9   44.94    1.57
   4  -7   9   33.80    1.24
  -4  -7  -9   32.97    1.03
   4   7   9   34.05    1.28
  -5  -7  -9    0.47    0.15
   5  -7   9    0.40    0.24
   5   7   9   -0.01    0.21
   6  -7   9    2.92    0.45
  -6  -7  -9    2.89    0.27
   6   7   9    2.52    0.42
   7  -7   9   30.76    1.29
  -7  -7  -9   30.10    0.95
   7   7   9   31.56    1.29
   8  -7   9    7.60    0.75
   8   7   9    8.09    0.65
   9  -7   9    9.02    0.76
   9   7   9    7.88    0.75
  10  -7   9    2.42    0.52
  10   7   9    2.66    0.49
  11  -7   9    6.31    0.80
  11   7   9    6.97    0.75
  12  -7   9    1.08    0.43
  12   7   9   -0.08    0.38
  13  -7   9   11.81    1.01
  13   7   9   14.26    1.00
  14  -7   9   13.36    1.26
  14  -8  -9    0.00    0.48
  14  -8  -9   -0.40    0.29
  14  -8  -9    0.21    0.47
  13  -8  -9    8.03    0.93
  13  -8  -9    8.18    0.80
  13  -8  -9    7.94    0.88
  12  -8  -9    0.81    0.44
  12  -8  -9    1.85    0.50
  12  -8  -9    1.79    0.39
  11  -8  -9    7.70    0.81
  11  -8  -9    9.43    0.79
  11  -8  -9    9.21    0.90
  10  -8  -9    1.10    0.39
  10  -8  -9   -0.03    0.26
  10  -8  -9    1.29    0.37
   9  -8  -9   36.12    1.46
   9  -8  -9   36.32    1.38
   9  -8  -9   39.54    1.57
   8  -8  -9    0.80    0.32
   8  -8  -9    0.92    0.27
   8  -8  -9    0.49    0.29
   7  -8  -9   27.69    1.22
   7  -8  -9   25.47    1.08
   7  -8  -9   26.31    1.07
   6  -8  -9    1.42    0.29
   6  -8  -9    0.76    0.29
   6  -8  -9    0.85    0.25
   5  -8  -9   68.94    2.20
   5  -8  -9   73.08    2.10
   5  -8  -9   72.45    2.00
  -5  -8   9   69.69    2.10
  -4  -8   9    0.09    0.19
   4  -8  -9    0.21    0.18
   4  -8  -9   -0.28    0.18
   3  -8  -9    0.16    0.19
   3  -8  -9    0.13    0.19
   3  -8  -9    0.12    0.15
  -3  -8   9    0.16    0.18
   2  -8  -9    1.80    0.33
  -2  -8   9    2.61    0.35
   2  -8  -9    2.53    0.33
  -1  -8   9   27.09    1.04
   1  -8  -9   28.04    0.99
   1  -8  -9   28.61    1.15
   0  -8  -9    0.59    0.23
   0  -8   9    0.23    0.20
   0  -8  -9    0.50    0.18
   1  -8   9   14.47    0.71
  -1  -8  -9   13.36    0.61
  -1  -8  -9   13.67    0.77
  -2  -8  -9   -0.06    0.12
   2  -8   9    0.04    0.18
  -2  -8  -9    0.25    0.20
   2   8   9    0.12    0.23
  -3  -8  -9   44.99    1.58
   3  -8   9   38.85    1.43
  -3  -8  -9   40.58    1.26
   3   8   9   43.62    1.53
   4  -8   9    0.14    0.20
  -4  -8  -9   -0.19    0.20
  -4  -8  -9    0.04    0.14
   4   8   9    0.16    0.24
  -5  -8  -9   45.16    1.32
   5  -8   9   45.85    1.63
   5   8   9   44.80    1.62
   6  -8   9    0.09    0.21
  -6  -8  -9   -0.12    0.13
   6   8   9   -0.20    0.23
   7  -8   9    2.97    0.50
   7   8   9    3.32    0.50
   8  -8   9    0.22    0.28
   8   8   9   -0.05    0.27
   9  -8   9   19.12    1.11
   9   8   9   18.36    1.04
  10  -8   9    1.07    0.43
  10   8   9    0.52    0.36
  11  -8   9   11.50    0.95
  11   8   9   12.77    0.94
  12  -8   9    0.01    0.36
  12   8   9    0.26    0.37
  13  -8   9    3.37    0.71
  13   8   9    3.35    0.65
  13  -9  -9   11.73    1.10
  13  -9  -9   11.97    0.91
  12  -9  -9    0.43    0.37
  12  -9  -9    0.42    0.44
  12  -9  -9    0.57    0.38
  11  -9  -9    7.26    0.85
  11  -9  -9    8.71    0.79
  11  -9  -9    9.53    0.90
  10  -9  -9    6.79    0.79
  10  -9  -9    7.57    0.75
  10  -9  -9    7.68    0.74
   9  -9  -9    7.90    0.83
   9  -9  -9    8.74    0.70
   9  -9  -9    7.64    0.71
   8  -9  -9    3.67    0.50
   8  -9  -9    3.40    0.54
   8  -9  -9    4.27    0.54
   7  -9  -9   22.88    1.05
   7  -9  -9   25.46    1.20
   7  -9  -9   25.14    1.04
   6  -9  -9    9.52    0.64
   6  -9  -9   10.13    0.73
  -5  -9   9    0.26    0.24
   5  -9  -9    0.19    0.26
   5  -9  -9    0.02    0.21
   4  -9  -9   11.10    0.66
   4  -9  -9   11.45    0.75
  -4  -9   9   11.10    0.68
  -3  -9   9   36.55    1.33
   3  -9  -9   36.45    1.43
   3  -9  -9   36.30    1.28
  -2  -9   9    1.59    0.31
   2  -9  -9    0.92    0.26
   2  -9  -9    1.31    0.33
  -1  -9   9   21.02    0.93
   1  -9  -9   22.19    0.88
   1  -9  -9   21.35    1.04
   0  -9  -9   10.13    0.55
   0  -9   9    8.67    0.60
   0  -9  -9   10.03    0.70
  -1  -9  -9   10.57    0.74
   1  -9   9   11.61    0.70
  -1  -9  -9   11.42    0.58
  -2  -9  -9    0.04    0.16
   2  -9   9    0.06    0.20
  -2  -9  -9    0.46    0.26
  -3  -9  -9   24.86    1.15
  -3  -9  -9   22.23    0.86
   3  -9   9   23.75    1.05
  -4  -9  -9   -0.06    0.21
   4  -9   9   -0.05    0.20
  -4  -9  -9    0.51    0.18
   4   9   9    0.19    0.23
   5  -9   9    1.90    0.41
  -5  -9  -9    2.09    0.29
  -5  -9  -9    1.00    0.37
   5   9   9    1.86    0.42
   6  -9   9    1.12    0.35
  -6  -9  -9    1.00    0.39
   6   9   9    1.34    0.41
   7  -9   9   43.45    1.75
   7   9   9   45.94    1.74
   8  -9   9   -0.07    0.28
   8   9   9   -0.15    0.32
   9  -9   9    0.72    0.36
   9   9   9    2.65    0.52
  10  -9   9    0.33    0.36
  10   9   9    0.57    0.40
  11  -9   9   26.53    1.45
  11   9   9   27.00    1.36
  12  -9   9    3.94    0.72
  12   9   9    4.44    0.63
  12 -10  -9    9.58    1.04
  12 -10  -9    9.60    0.88
  11 -10  -9    1.58    0.50
  11 -10  -9    0.31    0.38
  10 -10  -9    4.49    0.70
  10 -10  -9    5.06    0.63
   9 -10  -9    6.81    0.83
   9 -10  -9    6.82    0.70
   8 -10  -9    2.09    0.43
   8 -10  -9    2.25    0.52
   7 -10  -9    0.04    0.27
   7 -10  -9    0.03    0.25
   6 -10  -9   14.55    0.82
   6 -10  -9   13.83    0.94
   5 -10  -9   -0.16    0.18
   5 -10  -9    0.09    0.23
   4 -10  -9    3.57    0.52
   4 -10  -9    3.41    0.44
  -4 -10   9    3.91    0.52
   3 -10  -9    0.13    0.28
   3 -10  -9   -0.27    0.17
  -3 -10   9    0.25    0.22
   2 -10  -9   16.52    0.79
   2 -10  -9   15.67    0.93
  -2 -10   9   15.48    0.85
  -1 -10   9    7.60    0.61
   1 -10  -9    7.31    0.73
   1 -10  -9    7.42    0.51
   0 -10  -9   -0.01    0.18
   0 -10  -9    0.00    0.23
   0 -10   9    0.02    0.22
  -1 -10  -9    1.24    0.27
   1 -10   9    2.05    0.40
  -1 -10  -9    1.64    0.39
   2 -10   9   19.77    0.99
  -2 -10  -9   19.53    0.83
  -2 -10  -9   20.78    1.10
   3 -10   9    4.55    0.56
  -3 -10  -9    4.24    0.42
  -3 -10  -9    3.69    0.58
  -4 -10  -9    4.61    0.62
   4 -10   9    4.46    0.58
  -4 -10  -9    4.71    0.43
  -5 -10  -9    2.38    0.52
   5 -10   9    2.11    0.44
  -5 -10  -9    2.10    0.31
  -6 -10  -9   10.62    0.86
   6 -10   9    9.94    0.79
   6  10   9   10.50    0.79
   7 -10   9   -0.25    0.32
  -7 -10  -9   -0.24    0.30
   7  10   9    0.37    0.36
  -8 -10  -9    8.77    0.94
   8 -10   9    8.63    0.92
   8  10   9    9.30    0.88
   9 -10   9    0.09    0.33
   9  10   9   -0.25    0.35
  10 -10   9    2.78    0.60
  10  10   9    1.66    0.48
  11 -10   9    2.24    0.58
  11  10   9    1.54    0.46
  11 -11  -9    2.75    0.55
  11 -11  -9    2.22    0.58
  10 -11  -9    4.27    0.76
   9 -11  -9   -0.68    0.38
   8 -11  -9    2.18    0.43
   8 -11  -9    2.03    0.54
   7 -11  -9    4.58    0.57
   7 -11  -9    4.56    0.68
   6 -11  -9    0.07    0.34
   6 -11  -9   -0.07    0.27
   5 -11  -9    0.46    0.31
   5 -11  -9   -0.05    0.21
   4 -11  -9    0.73    0.32
   4 -11  -9    0.41    0.30
  -3 -11   9    5.67    0.64
   3 -11  -9    5.18    0.56
   3 -11  -9    6.17    0.71
   2 -11  -9    0.70    0.33
  -2 -11   9    0.35    0.29
   2 -11  -9    0.29    0.22
   1 -11  -9    2.70    0.50
  -1 -11   9    2.27    0.44
   1 -11  -9    2.45    0.37
   0 -11  -9    5.72    0.71
   0 -11  -9    5.25    0.51
   0 -11   9    5.26    0.62
  -1 -11  -9    0.99    0.36
   1 -11   9    1.12    0.35
  -1 -11  -9    1.28    0.31
  -2 -11  -9    9.63    0.91
   2 -11   9    9.62    0.75
  -2 -11  -9    8.38    0.55
  -3 -11  -9    4.61    0.46
   3 -11   9    5.14    0.64
  -3 -11  -9    4.09    0.61
  -4 -11  -9   11.70    0.88
  -4 -11  -9   11.97    0.63
   4 -11   9    9.73    0.82
  -5 -11  -9    2.08    0.50
   5 -11   9    2.54    0.49
   6 -11   9    0.84    0.43
  -6 -11  -9    0.84    0.41
   7 -11   9    6.78    0.83
  -7 -11  -9    7.29    0.88
  -8 -11  -9   14.00    1.09
   8 -11   9   13.16    1.02
   9 -11   9    1.31    0.50
  -9 -11  -9    1.46    0.55
  10 -11   9    1.44    0.53
 -10 -11  -9    1.39    0.62
   9 -12  -9   16.95    1.28
   8 -12  -9    1.09    0.46
   8 -12  -9    1.06    0.42
   7 -12  -9    3.36    0.64
   7 -12  -9    5.14    0.65
   6 -12  -9    2.36    0.59
   6 -12  -9    2.17    0.47
   5 -12  -9   14.81    0.89
   5 -12  -9   16.41    1.08
   4 -12  -9    1.08    0.35
   4 -12  -9    1.17    0.43
   3 -12  -9   15.75    0.91
   3 -12  -9   18.35    1.11
  -2 -12   9    0.45    0.39
   2 -12  -9    0.20    0.23
   2 -12  -9   -0.39    0.30
   1 -12  -9   26.64    1.39
  -1 -12   9   27.41    1.29
   1 -12  -9   26.71    1.13
   0 -12  -9    3.23    0.46
   0 -12   9    4.11    0.62
   0 -12  -9    3.13    0.60
   1 -12   9   24.34    1.26
  -1 -12  -9   24.71    1.05
  -1 -12  -9   25.42    1.35
   2 -12   9    6.45    0.75
  -2 -12  -9    5.29    0.51
  -2 -12  -9    6.22    0.75
  -3 -12  -9    8.72    0.91
   3 -12   9    7.08    0.82
  -3 -12  -9    7.33    0.56
  -4 -12  -9    0.01    0.34
   4 -12   9    0.75    0.40
   5 -12   9   36.90    1.68
  -5 -12  -9   39.20    1.78
  -6 -12  -9    0.98    0.44
   6 -12   9    0.76    0.41
  -7 -12  -9    0.72    0.44
   7 -12   9   -0.35    0.40
  -8 -12  -9    1.00    0.49
   8 -12   9    0.53    0.46
  -9 -12  -9   29.04    1.63
   7 -13  -9    9.97    0.92
   7 -13  -9    8.88    1.02
   6 -13  -9    4.55    0.80
   6 -13  -9    4.00    0.61
   5 -13  -9    0.36    0.36
   5 -13  -9    0.57    0.48
   4 -13  -9    6.71    0.72
   4 -13  -9    5.34    0.76
   3 -13  -9   20.68    1.24
   3 -13  -9   19.88    1.02
   2 -13  -9    0.03    0.28
   2 -13  -9    0.54    0.40
   1 -13  -9    6.09    0.62
   1 -13  -9    7.61    0.90
   0 -13  -9    4.84    0.73
   0 -13  -9    6.34    0.65
   0 -13   9    6.59    0.80
  -1 -13  -9    7.57    0.93
   1 -13   9    8.83    0.88
  -1 -13  -9    7.83    0.61
  -2 -13  -9    3.83    0.48
   2 -13   9    2.73    0.52
  -2 -13  -9    4.60    0.72
   3 -13   9    3.39    0.65
  -3 -13  -9    5.12    0.77
   4 -13   9    3.24    0.67
  -4 -13  -9    3.26    0.66
   5 -13   9    2.39    0.61
  -5 -13  -9    2.57    0.62
  -6 -13  -9    9.61    1.10
   4 -14  -9    5.64    0.86
   4 -14  -9    6.05    0.73
   3 -14  -9    1.51    0.41
   3 -14  -9    2.45    0.65
   2 -14  -9   13.78    0.91
   2 -14  -9   12.26    1.21
   1 -14  -9    0.09    0.27
   1 -14  -9    0.41    0.42
   0 -14  -9    3.05    0.66
   0 -14  -9    2.69    0.51
   1 -14   9    0.47    0.44
  -1 -14  -9    0.01    0.28
   1 -14   9    0.34    0.36
  -1 -14  -9    0.25    0.45
   2 -14   9   16.80    1.18
  -2 -14  -9   14.88    1.19
   3 -14   9    1.83    0.58
  -3 -14  -9    0.63    0.52
  16   0 -10    9.13    1.08
  15   0 -10   -0.18    0.31
  14   0 -10   10.34    0.94
  13   0 -10   -0.13    0.22
  12   0 -10   34.29    1.14
  12   0 -10   32.72    1.40
  11   0 -10   -0.02    0.14
  11   0 -10    0.14    0.20
  10   0 -10    1.59    0.23
  10   0 -10    1.96    0.35
   9   0 -10    0.10    0.10
   9   0 -10    0.17    0.20
   8   0 -10   60.32    1.85
   8   0 -10   62.20    1.59
   7   0 -10    0.02    0.14
   7   0 -10    0.02    0.08
   6   0 -10    8.23    0.29
   6   0 -10    8.54    0.46
   6   0 -10    7.91    0.30
   5   0 -10   -0.17    0.09
   5   0 -10    0.02    0.06
   5   0 -10   -0.01    0.05
   4   0 -10  177.49    4.02
   4   0 -10  174.35    4.19
   3   0 -10   -0.03    0.09
   3   0 -10    0.04    0.05
   2   0 -10   94.54    2.34
  -2   0  10   96.76    2.21
   2   0 -10   98.13    2.26
   1   0 -10   -0.01    0.07
   1   0 -10    0.03    0.05
  -1   0  10    0.02    0.05
   0   0  10    0.32    0.08
   0   0 -10    0.30    0.07
   0   0 -10    0.33    0.08
  -1   0 -10    0.07    0.06
   1   0  10    0.00    0.07
   2   0  10   43.00    1.16
  -2   0 -10   42.08    1.10
  -3   0 -10   -0.04    0.06
   3   0  10    0.00    0.10
   4   0  10   22.02    0.77
  -4   0 -10   22.97    0.68
   5   0  10    0.19    0.13
  -5   0 -10   -0.01    0.08
  -6   0 -10    0.00    0.07
   6   0  10    0.07    0.13
   7   0  10   -0.01    0.13
  -7   0 -10   -0.06    0.09
   8   0  10   13.14    0.69
   9   0  10    0.33    0.19
  10   0  10    2.61    0.41
  11   0  10   -0.04    0.22
  12   0  10    0.03    0.27
  13   0  10   -0.14    0.26
  14   0  10   14.82    1.00
  15   0  10    0.12    0.34
  16   0  10    8.89    1.00
 -16   1  10   14.70    0.63
  15  -1 -10   -0.25    0.31
  15   1 -10   -0.15    0.34
  14  -1 -10    9.02    0.93
  14   1 -10    9.40    0.86
  13  -1 -10   22.20    0.89
  13  -1 -10   22.30    1.16
  13   1 -10   20.85    1.08
  12  -1 -10   11.98    0.83
  12  -1 -10   12.04    0.61
  12   1 -10   11.47    0.77
  11  -1 -10    3.33    0.48
  11  -1 -10    3.19    0.34
  11   1 -10    1.87    0.37
  11   1 -10    3.28    0.30
  10  -1 -10   41.16    1.51
  10  -1 -10   40.92    1.27
  10   1 -10   42.59    1.48
   9  -1 -10   36.22    1.14
   9  -1 -10   37.97    1.37
   9   1 -10   39.76    1.35
   8  -1 -10    0.18    0.11
   8  -1 -10    0.18    0.19
   8   1 -10    0.03    0.16
   8   1 -10   -0.02    0.08
   7  -1 -10   30.79    0.93
   7  -1 -10   29.32    1.10
   7  -1 -10   32.82    0.88
   7   1 -10   32.17    0.82
   7   1 -10   31.23    1.07
   6  -1 -10   15.51    0.66
   6  -1 -10   14.40    0.47
   6  -1 -10   14.42    0.51
   6   1 -10   13.96    0.61
   5  -1 -10   61.89    1.68
   5  -1 -10   61.94    1.51
   5  -1 -10   60.76    1.50
   5   1 -10   60.12    1.65
   5   1 -10   57.49    1.44
   4  -1 -10    0.02    0.05
   4  -1 -10    0.09    0.10
   4  -1 -10    0.07    0.07
   4   1 -10   -0.01    0.05
   4   1 -10    0.04    0.09
   3  -1 -10   69.59    1.81
   3  -1 -10   70.69    1.71
   3  -1 -10   70.67    1.68
   3   1 -10   71.02    1.79
   3   1 -10   71.77    1.67
   2  -1 -10   48.06    1.29
   2  -1 -10   49.93    1.19
   2  -1 -10   49.00    1.23
   2   1 -10   47.17    1.27
  -2   1  10   50.02    1.23
   2   1 -10   49.43    1.19
   1  -1 -10  111.69    2.72
   1  -1 -10  118.06    2.67
   1  -1 -10  114.83    2.69
   1   1 -10  113.43    2.72
   1   1 -10  114.69    2.67
  -1   1  10  116.18    2.69
   0  -1 -10   18.79    0.57
   0  -1 -10   19.87    0.57
   0  -1  10   18.34    0.51
   0  -1 -10   18.56    0.55
   0   1 -10   18.74    0.57
   0   1 -10   18.51    0.54
   0   1  10   18.23    0.56
   1  -1  10   66.98    1.63
  -1  -1 -10   65.57    1.62
   1   1  10   67.11    1.66
  -1   1 -10   65.24    1.62
  -2  -1 -10    1.36    0.14
   2  -1  10    1.37    0.17
   2   1  10    1.35    0.18
  -2   1 -10    1.24    0.14
   3  -1  10    1.05    0.17
  -3  -1 -10    1.01    0.13
  -3   1 -10    0.97    0.13
   3   1  10    0.98    0.17
   4  -1  10    7.00    0.39
  -4  -1 -10    7.72    0.32
   4   1  10    7.15    0.40
  -4   1 -10    7.17    0.33
   5  -1  10   47.55    1.39
  -5  -1 -10   46.06    1.23
   5   1  10   47.53    1.40
  -5   1 -10   45.58    1.26
   6  -1  10    3.84    0.38
  -6  -1 -10    3.72    0.24
   6   1  10    3.47    0.36
   7  -1  10    0.18    0.17
  -7  -1 -10    0.09    0.08
   7   1  10    0.01    0.16
  -8  -1 -10   18.54    0.65
   8  -1  10   18.85    0.85
   8   1  10   17.71    0.82
   9  -1  10    1.57    0.31
   9   1  10    0.93    0.29
  10  -1  10    3.40    0.46
  10   1  10    4.28    0.51
  11  -1  10    8.96    0.69
  11   1  10    8.48    0.65
  12  -1  10    2.46    0.45
  12   1  10    2.57    0.44
  13  -1  10    0.13    0.30
  13   1  10   -0.16    0.30
  14  -1  10    3.76    0.61
  14   1  10    2.50    0.53
  15  -1  10    6.15    0.77
  15   1  10    8.40    0.86
  16  -1  10   12.23    1.01
  16   1  10   13.32    1.20
  17   2 -10    0.72    0.43
  16   2 -10    1.05    0.42
  15  -2 -10   12.19    1.11
  15   2 -10   12.95    0.90
  14  -2 -10    1.18    0.48
  14   2 -10    1.81    0.43
  13  -2 -10    3.14    0.55
  13  -2 -10    3.48    0.43
  13   2 -10    3.64    0.52
  12  -2 -10    0.29    0.28
  12  -2 -10   -0.10    0.18
  12   2 -10   -0.35    0.18
  11  -2 -10   39.96    1.55
  11  -2 -10   39.60    1.31
  11   2 -10   39.58    1.44
  10  -2 -10   13.09    0.78
  10  -2 -10   12.50    0.61
  10   2 -10   11.22    0.66
   9  -2 -10    0.49    0.25
   9  -2 -10    0.61    0.19
   9   2 -10    0.44    0.22
   8  -2 -10    0.03    0.11
   8  -2 -10    0.23    0.15
   8  -2 -10   -0.01    0.17
   8   2 -10    0.22    0.16
   7  -2 -10   24.91    0.98
   7  -2 -10   24.30    0.84
   7  -2 -10   26.13    0.80
   7   2 -10   27.06    0.93
   6  -2 -10   -0.09    0.12
   6  -2 -10    0.05    0.09
   6  -2 -10    0.15    0.11
   6   2 -10    0.08    0.12
   5  -2 -10   85.79    2.08
   5  -2 -10   84.48    2.22
   5  -2 -10   81.85    2.10
   5   2 -10   84.17    2.16
   4  -2 -10    4.88    0.26
   4  -2 -10    4.41    0.32
   4  -2 -10    5.10    0.27
   4   2 -10    5.40    0.30
   4   2 -10    5.22    0.18
   3  -2 -10   34.84    0.96
   3  -2 -10   35.01    0.96
   3  -2 -10   34.10    1.02
   3   2 -10   35.78    0.87
   3   2 -10   35.72    0.98
   2  -2 -10   73.70    1.81
   2  -2 -10   72.92    1.84
   2  -2 -10   74.93    1.82
   2   2 -10   72.98    1.74
   2   2 -10   71.07    1.81
  -2   2  10   75.26    1.85
   1  -2 -10  405.74    9.31
   1  -2 -10  409.29    9.32
   1  -2 -10  414.44    9.33
   1   2 -10  410.18    9.27
  -1   2  10  413.92    9.35
   1   2 -10  416.56    9.32
   0  -2  10   27.03    0.71
   0  -2 -10   26.67    0.80
   0  -2 -10   26.58    0.76
   0  -2 -10   26.96    0.74
   0   2 -10   26.52    0.73
   0   2  10   26.70    0.79
   0   2 -10   26.95    0.77
   1  -2  10   14.66    0.48
  -1  -2 -10   14.23    0.47
  -1  -2 -10   14.68    0.46
  -1   2 -10   14.10    0.47
   1   2  10   14.73    0.53
  -2  -2 -10   11.57    0.41
   2  -2  10   11.59    0.45
   2   2  10   11.47    0.48
  -2   2 -10   10.76    0.41
   3  -2  10  245.30    5.72
  -3  -2 -10  245.45    5.62
   3   2  10  246.16    5.75
  -3   2 -10  241.97    5.65
  -4  -2 -10    1.41    0.16
   4  -2  10    1.12    0.19
   4   2  10    1.46    0.22
   5  -2  10   16.09    0.67
  -5  -2 -10   16.82    0.54
   5   2  10   14.87    0.66
   6  -2  10    3.10    0.35
  -6  -2 -10    3.78    0.23
   6   2  10    3.19    0.35
  -7  -2 -10   97.47    2.37
   7  -2  10   94.95    2.63
   7   2  10   95.56    2.62
   8  -2  10   12.38    0.67
  -8  -2 -10   11.63    0.47
   8   2  10   11.13    0.65
   9  -2  10   49.25    1.67
  -9  -2 -10   49.19    1.36
   9   2  10   49.16    1.65
  10  -2  10    2.00    0.38
  10   2  10    2.55    0.43
  11  -2  10    1.79    0.42
  11   2  10    1.01    0.36
  12  -2  10    3.31    0.54
  12   2  10    2.50    0.48
  13  -2  10   62.04    2.21
  13   2  10   59.11    2.14
  14  -2  10    2.23    0.54
  14   2  10    1.61    0.51
  15  -2  10    2.95    0.63
  15   2  10    3.73    0.64
  16  -2  10   -0.02    0.43
  16   2  10    0.66    0.48
  16  -3 -10    0.20    0.43
  16   3 -10    2.27    0.54
  15  -3 -10    2.00    0.54
  15   3 -10    3.55    0.57
  14  -3 -10   -0.13    0.26
  14  -3 -10   -0.10    0.30
  14   3 -10   -0.48    0.23
  13  -3 -10    0.24    0.32
  13  -3 -10    0.73    0.29
  13   3 -10    2.21    0.62
  12  -3 -10    8.01    0.56
  12  -3 -10    7.28    0.77
  12   3 -10    7.22    0.67
  11  -3 -10    0.36    0.26
  11  -3 -10    0.28    0.20
  11   3 -10    0.05    0.23
  10  -3 -10   30.85    1.12
  10  -3 -10   31.84    1.32
  10   3 -10   31.49    1.18
   9  -3 -10   25.96    0.87
   9  -3 -10   25.33    1.10
   9  -3 -10   24.90    0.94
   9   3 -10   25.27    0.98
   8  -3 -10   -0.15    0.11
   8  -3 -10    0.11    0.15
   8  -3 -10    0.02    0.21
   8   3 -10    0.06    0.14
   7  -3 -10   21.76    0.81
   7  -3 -10   22.91    0.93
   7  -3 -10   21.88    0.77
   7   3 -10   23.39    0.84
   6  -3 -10   64.32    1.68
   6  -3 -10   63.23    1.83
   6  -3 -10   60.36    1.71
   6   3 -10   62.99    1.71
   5  -3 -10   38.07    1.08
   5  -3 -10   37.77    1.12
   5  -3 -10   36.79    1.17
   5   3 -10   37.38    1.09
   4  -3 -10    7.79    0.37
   4  -3 -10    7.15    0.40
   4  -3 -10    8.70    0.40
   4   3 -10    8.01    0.36
   3  -3 -10   15.60    0.55
   3  -3 -10   15.85    0.57
   3  -3 -10   15.83    0.58
   3   3 -10   15.81    0.53
   2  -3 -10   63.46    1.62
   2  -3 -10   63.64    1.66
   2  -3 -10   64.17    1.62
   2   3 -10   62.61    1.59
  -2   3  10   63.26    1.69
   1  -3 -10    7.05    0.33
   1  -3 -10    9.31    0.40
  -1  -3  10    8.31    0.29
   1  -3 -10    7.83    0.32
  -1   3  10    7.83    0.39
   1   3 -10    8.21    0.33
   0  -3 -10   21.27    0.65
   0  -3  10   20.81    0.61
   0  -3 -10   20.66    0.71
   0  -3 -10   20.41    0.60
   0   3  10   19.88    0.69
   1  -3  10   99.80    2.45
  -1  -3 -10  104.08    2.40
  -1  -3 -10  102.03    2.45
   1   3  10   99.32    2.54
   2  -3  10    1.79    0.20
  -2  -3 -10    1.71    0.18
   2   3  10    1.68    0.22
  -3  -3 -10   21.20    0.67
   3  -3  10   21.84    0.76
   3   3  10   23.19    0.80
  -4  -3 -10   55.83    1.40
   4  -3  10   53.21    1.54
   4   3  10   51.77    1.55
   5  -3  10   92.35    2.39
  -5  -3 -10   91.43    2.18
   5   3  10   80.92    2.35
   6  -3  10    0.70    0.22
  -6  -3 -10    0.62    0.12
   6   3  10    0.79    0.21
  -7  -3 -10   97.94    2.41
   7  -3  10  100.28    2.72
   7   3  10   96.62    2.70
  -8  -3 -10   51.24    1.38
   8  -3  10   50.95    1.69
   8   3  10   51.37    1.67
   9  -3  10   33.44    1.31
  -9  -3 -10   33.74    0.99
   9   3  10   31.08    1.25
  10  -3  10    0.43    0.27
  10   3  10    0.91    0.30
  11  -3  10   57.46    2.03
  11   3  10   59.34    2.01
  12  -3  10    9.41    0.79
  12   3  10    8.60    0.83
  13  -3  10    5.17    0.67
  13   3  10    7.01    0.74
  14  -3  10    0.55    0.39
  14   3  10    0.65    0.37
  15  -3  10   14.11    1.05
  15   3  10   14.22    1.05
  16  -3  10    8.07    0.98
  16   3  10    7.40    0.92
  16  -4 -10    0.21    0.47
  15  -4 -10   -0.02    0.33
  15  -4 -10   -0.19    0.34
  15   4 -10   -0.02    0.36
  14  -4 -10   10.27    1.01
  14   4 -10    8.99    0.81
  13  -4 -10    7.26    0.83
  13  -4 -10    6.69    0.66
  13   4 -10    7.01    0.69
  12  -4 -10    3.48    0.40
  12  -4 -10    3.83    0.60
  12  -4 -10    3.87    0.48
  12   4 -10    3.57    0.48
  11  -4 -10    0.80    0.29
  11  -4 -10    0.71    0.24
  11  -4 -10    0.69    0.34
  11   4 -10    0.70    0.28
  10  -4 -10    3.15    0.36
  10  -4 -10    3.61    0.53
  10  -4 -10    3.44    0.43
  10   4 -10    4.09    0.43
   9  -4 -10    8.70    0.56
   9  -4 -10    8.70    0.48
   9  -4 -10    7.87    0.62
   9   4 -10    8.29    0.51
   8  -4 -10   18.81    0.83
   8  -4 -10   21.58    0.79
   8  -4 -10   22.03    0.96
   8   4 -10   20.28    0.79
   7  -4 -10    1.30    0.27
   7  -4 -10    1.30    0.22
   7  -4 -10    1.13    0.23
   7   4 -10    1.34    0.22
   6  -4 -10    2.28    0.31
   6  -4 -10    2.56    0.31
   6  -4 -10    2.61    0.28
   6   4 -10    2.66    0.27
   5  -4 -10   -0.01    0.10
   5  -4 -10    0.15    0.13
   5  -4 -10    0.03    0.12
   5   4 -10    0.02    0.09
   4  -4 -10   10.95    0.51
   4  -4 -10    9.69    0.48
   4  -4 -10   10.47    0.47
   4   4 -10   11.11    0.43
   3  -4 -10    0.37    0.13
   3  -4 -10    0.35    0.13
   3  -4 -10    0.25    0.12
   3   4 -10    0.42    0.11
   2  -4 -10   68.05    1.75
   2  -4 -10   70.80    1.86
  -2  -4  10   71.43    1.73
   2  -4 -10   68.95    1.79
   2   4 -10   67.69    1.71
   1  -4 -10   10.80    0.39
   1  -4 -10   11.35    0.51
  -1  -4  10   11.34    0.41
   1  -4 -10   10.18    0.44
  -1   4  10   10.83    0.51
   0  -4 -10   77.47    2.01
   0  -4 -10   80.91    1.94
   0  -4  10   81.24    2.00
   0  -4 -10   79.29    2.12
   0   4  10   82.72    2.13
  -1  -4 -10   10.83    0.43
  -1  -4 -10   11.49    0.54
   1  -4  10   10.79    0.44
  -1  -4 -10   10.66    0.37
   1   4  10   11.08    0.52
   2  -4  10   74.76    1.91
  -2  -4 -10   71.05    1.83
   2   4  10   71.21    1.97
   3  -4  10    7.11    0.41
  -3  -4 -10    7.05    0.33
   3   4  10    6.63    0.42
  -4  -4 -10   24.64    0.76
   4  -4  10   23.80    0.89
   4   4  10   25.61    0.92
  -5  -4 -10    9.09    0.38
   5  -4  10    8.55    0.52
   5   4  10    8.65    0.53
  -6  -4 -10   52.49    1.36
   6  -4  10   50.75    1.61
   6   4  10   49.40    1.59
   7  -4  10    0.99    0.25
  -7  -4 -10    1.06    0.16
   7   4  10    0.96    0.25
   8  -4  10   -0.24    0.15
  -8  -4 -10    0.06    0.11
   8   4  10    0.10    0.18
  -9  -4 -10    0.12    0.12
   9  -4  10    0.21    0.23
   9   4  10    0.00    0.21
  10  -4  10   75.41    2.44
  10   4  10   76.79    2.38
  11  -4  10    0.44    0.30
  11   4  10    0.29    0.29
  12  -4  10   -0.07    0.28
  12   4  10    0.18    0.29
  13  -4  10    2.40    0.53
  13   4  10    2.33    0.51
  14  -4  10   19.45    1.22
  14   4  10   21.15    1.22
  15  -4  10    2.29    0.58
  15   4  10    4.71    0.73
  16  -5 -10    8.64    0.99
  15  -5 -10    2.11    0.60
  15  -5 -10    2.03    0.46
  14  -5 -10   11.74    1.12
  13  -5 -10   12.91    1.01
  13  -5 -10   13.60    0.85
  13   5 -10   16.76    1.23
  12  -5 -10    0.21    0.30
  12  -5 -10    0.61    0.28
  12  -5 -10    0.46    0.33
  12   5 -10    0.62    0.28
  11  -5 -10    0.67    0.37
  11  -5 -10    1.81    0.34
  11  -5 -10    1.44    0.35
  11   5 -10    2.05    0.35
  10  -5 -10    4.42    0.58
  10  -5 -10    7.14    0.57
  10  -5 -10    6.34    0.46
   9  -5 -10    2.42    0.43
   9  -5 -10    3.02    0.41
   9  -5 -10    3.51    0.38
   8  -5 -10    3.35    0.43
   8  -5 -10    3.09    0.36
   8  -5 -10    3.59    0.47
   7  -5 -10    2.29    0.36
   7  -5 -10    2.32    0.30
   7  -5 -10    2.70    0.38
   7   5 -10    3.16    0.31
   6  -5 -10   10.74    0.59
   6  -5 -10   10.79    0.54
   6  -5 -10   12.10    0.63
   6   5 -10   11.89    0.49
   5  -5 -10    0.00    0.12
   5  -5 -10    0.11    0.14
   5  -5 -10   -0.01    0.14
   5   5 -10   -0.03    0.08
   4  -5 -10    0.22    0.14
   4  -5 -10    0.43    0.14
   4  -5 -10    0.37    0.16
   4   5 -10    0.14    0.09
   3  -5 -10   22.82    0.85
   3  -5 -10   22.62    0.76
   3  -5 -10   23.23    0.80
   3   5 -10   22.91    0.68
   2  -5 -10    9.38    0.51
   2  -5 -10   11.36    0.44
  -2  -5  10   11.57    0.46
   2  -5 -10   11.09    0.49
   1  -5 -10   44.68    1.28
   1  -5 -10   46.78    1.40
  -1  -5  10   45.01    1.26
   1  -5 -10   46.33    1.19
  -1   5  10   45.81    1.40
   0  -5 -10    1.33    0.14
   0  -5 -10    1.52    0.19
   0  -5  10    1.25    0.19
   0  -5 -10    1.27    0.23
   0   5  10    1.15    0.23
   1  -5  10   17.47    0.64
  -1  -5 -10   16.35    0.72
  -1  -5 -10   17.29    0.61
   1   5  10   16.25    0.70
   2  -5  10   54.03    1.54
  -2  -5 -10   54.27    1.45
   2   5  10   53.72    1.61
  -3  -5 -10   27.80    0.85
   3  -5  10   28.45    0.97
   3   5  10   26.94    1.00
  -4  -5 -10   25.14    0.79
   4  -5  10   25.52    0.95
   4   5  10   24.31    0.96
  -5  -5 -10    0.95    0.15
   5  -5  10    0.76    0.23
   5   5  10    0.81    0.24
  -6  -5 -10    0.14    0.11
   6  -5  10    0.17    0.20
   6   5  10    0.15    0.18
   7  -5  10   18.61    0.88
  -7  -5 -10   17.00    0.61
   7   5  10   18.12    0.85
  -8  -5 -10   12.70    0.50
   8  -5  10   12.56    0.78
   8   5  10   12.39    0.73
   9  -5  10   13.35    0.82
   9   5  10   14.24    0.83
  10  -5  10    0.15    0.27
  10   5  10    0.01    0.22
  11  -5  10    9.83    0.80
  11   5  10   10.17    0.77
  12  -5  10    4.13    0.63
  12   5  10    4.17    0.62
  13  -5  10   14.64    1.05
  13   5  10   13.19    0.97
  14  -5  10    2.06    0.56
  14   5  10    1.46    0.50
  15  -5  10    7.76    0.98
  15   5  10    4.77    0.70
  15  -6 -10   33.89    1.49
  15  -6 -10   30.26    1.66
  14  -6 -10    0.16    0.38
  13  -6 -10    1.11    0.45
  13  -6 -10    0.85    0.33
  13  -6 -10    0.39    0.31
  12  -6 -10    7.33    0.82
  12  -6 -10    8.14    0.61
  12  -6 -10    6.05    0.68
  11  -6 -10   26.80    1.30
  11  -6 -10   25.28    1.18
  11  -6 -10   24.42    1.04
  10  -6 -10    0.19    0.23
  10  -6 -10    0.30    0.26
  10  -6 -10   -0.14    0.24
   9  -6 -10    9.41    0.59
   9  -6 -10   10.16    0.74
   9  -6 -10   10.39    0.69
   8  -6 -10    3.88    0.48
   8  -6 -10    4.26    0.43
   8  -6 -10    4.01    0.49
   7  -6 -10   52.94    1.66
   7  -6 -10   49.64    1.54
   7  -6 -10   47.18    1.63
   6  -6 -10    1.65    0.29
   6  -6 -10    1.13    0.24
   6  -6 -10    1.35    0.29
   5  -6 -10   85.41    2.31
   5  -6 -10   88.15    2.31
   5  -6 -10   81.62    2.37
   4  -6 -10   12.71    0.65
   4  -6 -10   13.38    0.57
   4  -6 -10   12.26    0.59
  -3  -6  10    7.79    0.42
   3  -6 -10    7.25    0.38
   3  -6 -10    7.59    0.50
   3  -6 -10    7.47    0.43
  -2  -6  10    1.17    0.20
   2  -6 -10    0.86    0.19
   2  -6 -10    1.06    0.24
   2  -6 -10    0.79    0.15
   1  -6 -10   18.30    0.78
  -1  -6  10   17.80    0.69
   1  -6 -10   18.71    0.57
   1  -6 -10   18.40    0.68
   0  -6 -10    0.02    0.10
   0  -6 -10    0.22    0.16
   0  -6 -10    0.05    0.07
   0  -6  10   -0.01    0.12
   0   6  10   -0.15    0.13
  -1  -6 -10    1.68    0.23
  -1  -6 -10    1.13    0.25
   1  -6  10    1.32    0.23
   1   6  10    1.89    0.30
  -2  -6 -10    9.98    0.45
  -2  -6 -10    9.84    0.59
   2  -6  10    9.21    0.51
   2   6  10    8.79    0.56
   3  -6  10   28.54    1.03
  -3  -6 -10   29.16    0.91
   3   6  10   28.11    1.08
  -4  -6 -10    0.31    0.13
   4  -6  10    0.38    0.17
   4   6  10    0.63    0.23
  -5  -6 -10    6.00    0.35
   5  -6  10    6.83    0.49
   5   6  10    6.78    0.52
   6  -6  10   21.95    0.98
  -6  -6 -10   21.54    0.73
   6   6  10   22.31    0.98
   7  -6  10   16.51    0.89
  -7  -6 -10   17.66    0.64
   7   6  10   17.98    0.89
   8  -6  10    1.12    0.33
   8   6  10    0.94    0.31
   9  -6  10    4.27    0.58
   9   6  10    3.80    0.54
  10  -6  10   14.81    0.94
  10   6  10   11.34    0.83
  11  -6  10    9.31    0.90
  11   6  10    7.80    0.78
  12  -6  10    1.42    0.45
  12   6  10    0.99    0.40
  13  -6  10   10.50    1.03
  13   6  10   11.33    0.92
  14  -6  10    0.89    0.51
  14   6  10    0.50    0.44
  15  -7 -10   -0.12    0.38
  15  -7 -10    0.40    0.42
  14  -7 -10   -0.41    0.35
  14  -7 -10    0.21    0.37
  13  -7 -10   21.68    1.31
  13  -7 -10   21.15    1.18
  13  -7 -10   22.22    1.08
  12  -7 -10    0.72    0.36
  12  -7 -10    0.28    0.40
  12  -7 -10    0.71    0.33
  11  -7 -10    3.64    0.56
  11  -7 -10    2.96    0.56
  11  -7 -10    2.31    0.40
  10  -7 -10    4.90    0.63
  10  -7 -10    5.84    0.67
  10  -7 -10    5.27    0.56
   9  -7 -10   13.93    0.84
   9  -7 -10   13.32    0.73
   9  -7 -10   11.79    0.81
   8  -7 -10    8.36    0.56
   8  -7 -10    9.13    0.70
   8  -7 -10    9.67    0.65
   7  -7 -10   26.87    1.09
   7  -7 -10   26.92    1.06
   7  -7 -10   29.28    1.19
   6  -7 -10   23.76    1.01
   6  -7 -10   21.07    0.89
   6  -7 -10   22.27    0.91
   5  -7 -10   14.98    0.70
   5  -7 -10   13.29    0.74
   5  -7 -10   15.34    0.67
   4  -7 -10    0.94    0.21
   4  -7 -10    0.89    0.24
   4  -7 -10    1.49    0.29
  -4  -7  10    1.52    0.27
   3  -7 -10   28.99    1.13
   3  -7 -10   30.58    1.06
  -3  -7  10   32.63    1.07
   3  -7 -10   30.35    0.94
   2  -7 -10   16.71    0.70
   2  -7 -10   15.27    0.78
  -2  -7  10   14.85    0.67
   2  -7 -10   16.51    0.55
   1  -7 -10   13.47    0.60
  -1  -7  10   13.26    0.62
   1  -7 -10   14.97    0.73
   1  -7 -10   13.67    0.46
   0  -7  10   -0.04    0.13
   0  -7 -10   -0.08    0.17
   0  -7 -10    0.04    0.12
  -1  -7 -10   18.09    0.71
  -1  -7 -10   19.28    0.87
   1  -7  10   18.59    0.78
   1   7  10   18.53    0.86
  -2  -7 -10   69.92    2.13
  -2  -7 -10   71.07    1.90
   2  -7  10   68.61    2.01
   2   7  10   72.87    2.14
  -3  -7 -10    0.25    0.13
   3  -7  10    0.07    0.18
  -3  -7 -10    0.14    0.19
   3   7  10    0.12    0.20
   4  -7  10   36.39    1.29
  -4  -7 -10   35.18    1.08
   4   7  10   35.30    1.33
  -5  -7 -10   31.33    0.96
   5  -7  10   27.61    1.16
   5   7  10   29.14    1.19
   6  -7  10    0.93    0.32
  -6  -7 -10    1.08    0.19
   6   7  10    0.70    0.27
   7  -7  10    0.33    0.29
  -7  -7 -10    0.26    0.15
   7   7  10    0.64    0.29
   8  -7  10   20.07    1.04
   8   7  10   17.06    0.96
   9  -7  10    4.14    0.59
   9   7  10    4.20    0.57
  10  -7  10    0.68    0.36
  10   7  10    0.66    0.31
  11  -7  10    5.93    0.77
  11   7  10    5.45    0.68
  12  -7  10   13.44    1.06
  12   7  10   11.29    0.92
  13  -7  10   -0.04    0.34
  13   7  10   -0.07    0.38
  14  -7  10    9.28    1.06
  14  -8 -10   11.14    1.10
  14  -8 -10   11.63    0.86
  13  -8 -10    1.92    0.46
  13  -8 -10    1.19    0.46
  13  -8 -10    1.92    0.58
  12  -8 -10   16.46    1.09
  12  -8 -10   17.86    0.96
  12  -8 -10   16.62    1.08
  11  -8 -10    2.69    0.55
  11  -8 -10    1.88    0.45
  11  -8 -10    2.62    0.48
  10  -8 -10   25.80    1.24
  10  -8 -10   25.87    1.15
  10  -8 -10   24.95    1.25
   9  -8 -10    0.20    0.28
   9  -8 -10    0.00    0.23
   9  -8 -10    0.67    0.35
   8  -8 -10   41.15    1.45
   8  -8 -10   39.07    1.55
   8  -8 -10   40.06    1.47
   7  -8 -10    1.09    0.29
   7  -8 -10    0.98    0.28
   7  -8 -10    1.15    0.36
   6  -8 -10    2.86    0.46
   6  -8 -10    3.28    0.39
   6  -8 -10    2.70    0.38
   5  -8 -10    2.17    0.39
  -5  -8  10    2.30    0.37
   5  -8 -10    1.79    0.32
   5  -8 -10    2.05    0.30
   4  -8 -10   82.15    2.25
   4  -8 -10   74.83    2.35
  -4  -8  10   78.91    2.24
   3  -8 -10   -0.19    0.14
   3  -8 -10    0.25    0.20
  -3  -8  10    0.26    0.19
  -2  -8  10    0.54    0.21
   2  -8 -10    0.37    0.18
   2  -8 -10    0.43    0.23
   1  -8 -10    3.33    0.44
  -1  -8  10    2.80    0.36
   1  -8 -10    2.91    0.33
   0  -8  10  138.22    3.54
   0  -8 -10  136.37    3.44
   0  -8 -10  133.32    3.65
  -1  -8 -10    0.12    0.15
   1  -8  10    0.10    0.18
  -1  -8 -10    0.24    0.23
  -2  -8 -10   47.38    1.68
   2  -8  10   48.24    1.58
  -2  -8 -10   48.25    1.43
   2   8  10   49.51    1.69
   3  -8  10    5.19    0.53
  -3  -8 -10    4.83    0.35
  -3  -8 -10    3.91    0.51
   3   8  10    4.28    0.52
   4  -8  10   26.30    1.10
  -4  -8 -10   25.89    0.90
  -4  -8 -10   26.70    1.19
   4   8  10   24.58    1.12
  -5  -8 -10    1.19    0.22
   5  -8  10    0.63    0.28
   5   8  10    0.91    0.33
  -6  -8 -10   46.21    1.35
   6  -8  10   45.26    1.67
   6   8  10   45.55    1.67
   7  -8  10    2.89    0.49
   7   8  10    2.57    0.45
   8  -8  10   -0.09    0.27
   8   8  10    0.02    0.28
   9  -8  10    0.39    0.32
   9   8  10   -0.05    0.30
  10  -8  10   24.52    1.32
  10   8  10   24.88    1.26
  11  -8  10    2.70    0.56
  11   8  10    2.61    0.54
  12  -8  10   14.23    1.11
  12   8  10   11.86    0.96
  13  -8  10    0.42    0.50
  13  -9 -10   12.14    0.99
  13  -9 -10   11.43    1.10
  13  -9 -10   11.17    0.87
  12  -9 -10    1.15    0.49
  12  -9 -10    1.33    0.50
  12  -9 -10    0.89    0.37
  11  -9 -10    0.06    0.37
  11  -9 -10    0.16    0.36
  11  -9 -10    0.44    0.34
  10  -9 -10    3.51    0.51
  10  -9 -10    2.66    0.55
  10  -9 -10    2.52    0.50
   9  -9 -10    6.35    0.76
   9  -9 -10    7.02    0.70
   9  -9 -10    6.44    0.67
   8  -9 -10    5.15    0.57
   8  -9 -10    5.14    0.57
   8  -9 -10    5.85    0.68
   7  -9 -10   15.57    0.93
   7  -9 -10   15.56    0.83
   7  -9 -10   14.83    0.78
   6  -9 -10   24.42    1.08
   6  -9 -10   28.74    1.26
   5  -9 -10    9.43    0.71
   5  -9 -10    8.75    0.60
   4  -9 -10    1.65    0.32
  -4  -9  10    1.43    0.32
   4  -9 -10    1.64    0.37
   3  -9 -10   49.36    1.74
   3  -9 -10   48.80    1.58
  -3  -9  10   48.87    1.62
   2  -9 -10   37.13    1.44
  -2  -9  10   37.42    1.33
   2  -9 -10   36.37    1.27
   1  -9 -10    7.03    0.49
  -1  -9  10    7.78    0.56
   1  -9 -10    7.79    0.63
   0  -9  10    0.80    0.28
   0  -9 -10    1.69    0.28
   0  -9 -10    1.87    0.39
  -1  -9 -10   19.67    0.82
   1  -9  10   21.29    0.95
  -1  -9 -10   19.28    0.99
  -2  -9 -10    6.07    0.64
  -2  -9 -10    4.61    0.43
   2  -9  10    5.48    0.56
  -3  -9 -10    1.27    0.34
   3  -9  10    1.10    0.30
  -3  -9 -10    1.31    0.25
   3   9  10    1.50    0.37
   4  -9  10   23.79    1.09
  -4  -9 -10   24.53    1.20
  -4  -9 -10   22.80    0.87
   4   9  10   24.45    1.16
  -5  -9 -10   16.86    1.02
   5  -9  10   16.81    0.95
  -5  -9 -10   17.15    0.70
   5   9  10   15.54    0.95
  -6  -9 -10    0.47    0.32
  -6  -9 -10    0.73    0.24
   6  -9  10    0.49    0.32
   6   9  10    0.30    0.28
   7  -9  10   -0.22    0.26
   7   9  10   -0.01    0.26
   8  -9  10   35.43    1.54
   8   9  10   31.62    1.43
   9  -9  10    0.83    0.38
   9   9  10   -0.12    0.30
  10  -9  10    1.12    0.46
  10   9  10    0.66    0.41
  11  -9  10    0.07    0.41
  11   9  10   -0.15    0.37
  12  -9  10    7.02    0.91
  12 -10 -10    2.50    0.64
  12 -10 -10    5.23    0.69
  11 -10 -10   16.56    1.03
  11 -10 -10   18.49    1.18
  10 -10 -10    1.37    0.42
  10 -10 -10    1.25    0.48
   9 -10 -10    8.64    0.91
   9 -10 -10    8.20    0.77
   8 -10 -10    0.39    0.37
   8 -10 -10    1.07    0.33
   7 -10 -10    0.86    0.39
   7 -10 -10    1.47    0.37
   6 -10 -10    0.30    0.31
   6 -10 -10    0.34    0.26
   5 -10 -10   10.10    0.76
   5 -10 -10    8.38    0.62
   4 -10 -10    5.19    0.62
   4 -10 -10    3.93    0.48
   3 -10 -10    2.82    0.40
  -3 -10  10    2.51    0.40
   3 -10 -10    2.31    0.44
  -2 -10  10    7.52    0.59
   2 -10 -10    6.99    0.52
   2 -10 -10    6.07    0.69
   1 -10 -10   13.43    0.86
  -1 -10  10   12.08    0.76
   1 -10 -10   13.79    0.70
   0 -10 -10    1.80    0.40
   0 -10 -10    1.17    0.28
   0 -10  10    1.12    0.31
  -1 -10 -10    0.76    0.25
  -1 -10 -10    0.61    0.28
   1 -10  10    1.75    0.37
   2 -10  10    7.57    0.62
  -2 -10 -10    7.69    0.77
  -2 -10 -10    6.60    0.46
  -3 -10 -10   19.07    1.06
  -3 -10 -10   19.24    0.81
   3 -10  10   19.50    1.00
  -4 -10 -10   -0.23    0.25
   4 -10  10   -0.13    0.26
  -4 -10 -10    0.00    0.18
  -5 -10 -10    1.84    0.29
  -5 -10 -10    1.89    0.47
   5 -10  10    1.97    0.45
  -6 -10 -10    0.05    0.28
   6 -10  10    0.12    0.31
   6  10  10   -0.10    0.31
   7 -10  10    8.00    0.86
  -7 -10 -10    7.56    0.88
   7  10  10    8.78    0.87
  -8 -10 -10    0.16    0.36
   8 -10  10    0.04    0.33
   8  10  10   -0.06    0.35
   9 -10  10    0.60    0.44
   9  10  10    2.37    0.55
  10 -10  10    4.67    0.76
  10  10  10    5.08    0.73
  11 -10  10    0.76    0.44
  11 -11 -10    1.11    0.43
  11 -11 -10    1.23    0.51
  10 -11 -10    4.01    0.74
   9 -11 -10    4.32    0.69
   9 -11 -10    3.50    0.72
   8 -11 -10    0.27    0.34
   8 -11 -10   -0.01    0.35
   7 -11 -10    0.63    0.37
   7 -11 -10    0.02    0.26
   6 -11 -10    6.55    0.77
   6 -11 -10    7.84    0.73
   5 -11 -10    1.26    0.35
   5 -11 -10    1.15    0.39
   4 -11 -10    1.57    0.42
   4 -11 -10    2.39    0.42
   3 -11 -10    1.35    0.34
   3 -11 -10    1.54    0.40
   2 -11 -10    7.28    0.77
   2 -11 -10    7.91    0.59
  -2 -11  10    7.33    0.72
  -1 -11  10    4.55    0.58
   1 -11 -10    5.38    0.66
   1 -11 -10    4.41    0.51
   0 -11 -10    7.60    0.57
   0 -11  10    7.80    0.75
   0 -11 -10    9.59    0.80
  -1 -11 -10    1.27    0.40
   1 -11  10    0.68    0.33
  -1 -11 -10    1.23    0.28
  -2 -11 -10    1.42    0.41
   2 -11  10    1.54    0.42
  -2 -11 -10    1.82    0.33
  -3 -11 -10    1.86    0.45
  -3 -11 -10    1.38    0.30
   3 -11  10    2.24    0.49
  -4 -11 -10   12.14    0.94
  -4 -11 -10   12.03    0.66
   4 -11  10   11.27    0.84
   5 -11  10    1.35    0.45
  -5 -11 -10    2.33    0.53
   6 -11  10    5.69    0.74
  -6 -11 -10    7.09    0.88
   7 -11  10    3.03    0.65
  -7 -11 -10    2.47    0.63
  -8 -11 -10   14.14    1.10
   8 -11  10   13.40    1.23
   9 -11  10    5.18    0.83
  -9 -11 -10    6.50    0.94
  10 -11  10    0.64    0.48
 -10 -11 -10   -0.30    0.45
   9 -12 -10    0.72    0.54
   8 -12 -10    8.57    1.21
   8 -12 -10    7.00    0.86
   7 -12 -10    0.09    0.33
   7 -12 -10    0.05    0.36
   6 -12 -10    0.95    0.39
   6 -12 -10    1.07    0.49
   5 -12 -10    0.29    0.31
   5 -12 -10    0.62    0.38
   4 -12 -10   12.12    0.81
   4 -12 -10   11.58    0.95
   3 -12 -10    0.44    0.25
   3 -12 -10    0.22    0.38
   2 -12 -10   15.96    1.09
   2 -12 -10   17.85    0.93
   1 -12 -10   -0.19    0.27
   1 -12 -10   -0.02    0.23
  -1 -12  10   -0.13    0.30
   0 -12 -10    9.72    0.96
   0 -12  10   11.82    0.85
   0 -12 -10   12.30    0.73
   1 -12  10    0.08    0.31
  -1 -12 -10   -0.37    0.23
  -1 -12 -10   -0.46    0.30
  -2 -12 -10   18.49    1.14
  -2 -12 -10   15.87    0.82
   2 -12  10   15.59    1.01
  -3 -12 -10    0.75    0.29
  -3 -12 -10    1.07    0.44
   3 -12  10    0.57    0.40
  -4 -12 -10    1.66    0.50
   4 -12  10    3.34    0.63
   5 -12  10    1.09    0.46
  -5 -12 -10    0.68    0.42
  -6 -12 -10   18.80    1.28
   6 -12  10   21.86    1.31
   7 -12  10   -0.30    0.41
  -7 -12 -10    0.15    0.38
   8 -12  10    0.66    0.52
  -8 -12 -10   -0.15    0.44
   7 -13 -10   -0.35    0.32
   7 -13 -10   -0.09    0.39
   6 -13 -10   28.72    1.61
   6 -13 -10   28.07    1.33
   5 -13 -10    1.42    0.39
   5 -13 -10    0.81    0.49
   4 -13 -10   -0.06    0.35
   4 -13 -10    0.09    0.26
   3 -13 -10    0.71    0.41
   3 -13 -10    1.29    0.37
   2 -13 -10   12.43    1.00
   2 -13 -10   14.33    0.85
   1 -13 -10    0.91    0.48
   1 -13 -10    1.31    0.38
   0 -13 -10   10.19    0.73
   0 -13 -10    9.97    1.01
  -1 -13 -10   11.61    1.12
   1 -13  10   12.91    0.96
  -1 -13 -10   13.13    0.78
   2 -13  10    4.19    0.68
  -2 -13 -10    3.57    0.47
  -2 -13 -10    3.55    0.67
   3 -13  10    0.67    0.46
  -3 -13 -10    0.67    0.43
   4 -13  10    5.43    0.80
  -4 -13 -10    8.69    1.02
   5 -13  10    5.26    0.77
  -5 -13 -10    7.26    0.93
   6 -13  10    1.31    0.48
  -6 -13 -10    0.38    0.44
   3 -14 -10    7.78    0.80
   3 -14 -10    7.37    0.96
   2 -14 -10    0.26    0.48
   2 -14 -10    1.66    0.44
   1 -14 -10   14.98    1.15
   1 -14 -10   16.51    0.98
   0 -14 -10    4.28    0.59
   0 -14 -10    3.60    0.69
  -1 -14 -10    0.51    0.47
   1 -14  10    1.13    0.39
  -1 -14 -10    1.14    0.40
  -2 -14 -10    1.41    0.60
   2 -14  10    1.63    0.56
  -3 -14 -10   23.04    1.47
  16   0 -11    0.05    0.41
  15   0 -11    3.91    0.63
  14   0 -11   -0.26    0.26
  13   0 -11   17.60    0.99
  12   0 -11   -0.35    0.19
  11   0 -11   89.64    2.51
  11   0 -11   87.82    2.66
  10   0 -11    0.17    0.19
   9   0 -11   66.76    1.70
   9   0 -11   63.97    2.00
   8   0 -11    0.20    0.09
   8   0 -11    0.04    0.16
   7   0 -11  183.93    4.52
   7   0 -11  182.40    4.21
   6   0 -11    0.04    0.05
   6   0 -11    0.00    0.13
   6   0 -11   -0.02    0.05
   5   0 -11   21.00    0.59
   5   0 -11   21.23    0.76
   4   0 -11   -0.06    0.09
   4   0 -11    0.02    0.05
   3   0 -11   97.17    2.30
  -3   0  11   99.58    2.28
   3   0 -11   96.61    2.41
   2   0 -11   -0.03    0.05
  -2   0  11   -0.01    0.05
   2   0 -11   -0.01    0.08
  -1   0  11   59.37    1.40
   1   0 -11   57.69    1.48
   1   0 -11   58.88    1.44
   0   0 -11    0.30    0.09
   0   0  11    0.21    0.07
   1   0  11   64.42    1.65
  -1   0 -11   68.21    1.64
   2   0  11    0.02    0.09
  -2   0 -11    0.00    0.06
  -3   0 -11   15.26    0.50
   3   0  11   13.77    0.55
  -4   0 -11   -0.02    0.06
   4   0  11    0.16    0.13
  -5   0 -11   31.42    0.91
   5   0  11   30.64    1.03
   6   0  11   -0.01    0.12
  -6   0 -11   -0.03    0.07
   7   0  11    8.28    0.52
  -7   0 -11    7.56    0.39
   8   0  11   -0.09    0.14
   9   0  11   52.67    1.75
  10   0  11   -0.04    0.21
  11   0  11    3.57    0.51
  12   0  11    0.04    0.23
  13   0  11    0.48    0.33
  14   0  11    0.45    0.34
  15   0  11    1.03    0.44
  16   0  11    0.04    0.43
 -16   1  11    3.61    0.50
  15  -1 -11    6.08    0.77
  15   1 -11    6.95    0.80
  14  -1 -11   -0.05    0.30
  14   1 -11   -0.43    0.24
  13  -1 -11    8.20    0.82
  13   1 -11    7.59    0.75
  12  -1 -11   21.21    1.10
  12   1 -11   22.39    1.07
  11  -1 -11    2.35    0.29
  11  -1 -11    1.69    0.38
  11   1 -11    2.22    0.39
  10  -1 -11   17.00    0.91
  10  -1 -11   18.93    0.71
  10   1 -11   18.74    0.88
   9  -1 -11   26.34    0.86
   9  -1 -11   26.34    1.09
   9   1 -11   25.92    0.81
   9   1 -11   26.53    1.04
   8  -1 -11   38.52    1.36
   8  -1 -11   39.96    1.14
   8   1 -11   42.77    1.36
   7  -1 -11    2.39    0.33
   7  -1 -11    2.95    0.22
   7  -1 -11    2.93    0.20
   7   1 -11    2.49    0.31
   6  -1 -11    9.99    0.53
   6  -1 -11   11.24    0.40
   6  -1 -11   10.84    0.40
   6   1 -11   10.44    0.52
   5  -1 -11   77.57    2.11
   5  -1 -11   80.08    1.94
   5  -1 -11   79.63    1.92
   5   1 -11   81.74    2.10
   4  -1 -11   60.03    1.46
   4  -1 -11   61.88    1.51
   4  -1 -11   58.51    1.63
   4   1 -11   61.53    1.45
   4   1 -11   61.00    1.62
   3  -1 -11   19.67    0.58
   3  -1 -11   20.43    0.54
   3  -1 -11   18.84    0.66
   3   1 -11   19.71    0.55
   3   1 -11   19.62    0.65
  -3   1  11   20.45    0.60
   2  -1 -11  111.38    2.69
   2  -1 -11  115.18    2.75
   2  -1 -11  116.66    2.63
   2   1 -11  112.05    2.65
   2   1 -11  112.26    2.74
  -2   1  11  116.52    2.68
   1  -1 -11  152.18    3.52
   1  -1 -11  148.14    3.59
   1  -1 -11  155.50    3.56
   1   1 -11  153.44    3.53
  -1   1  11  155.50    3.55
   1   1 -11  154.20    3.59
   0  -1  11   92.08    2.12
   0  -1 -11   88.92    2.18
   0  -1 -11   93.60    2.18
   0  -1 -11   90.55    2.17
   0   1  11   88.44    2.18
   0   1 -11   90.47    2.20
   0   1 -11   89.68    2.16
  -1  -1 -11    5.54    0.25
   1  -1  11    5.64    0.26
  -1  -1 -11    5.27    0.26
  -1   1 -11    5.47    0.25
   1   1  11    5.83    0.29
   2  -1  11  126.86    2.97
  -2  -1 -11  123.86    2.92
  -2   1 -11  123.10    2.92
   2   1  11  120.10    2.99
   3  -1  11    0.74    0.16
  -3  -1 -11    0.36    0.10
  -3   1 -11    0.62    0.12
   3   1  11    0.68    0.15
   4  -1  11    9.71    0.46
  -4  -1 -11    8.29    0.35
  -4   1 -11    8.34    0.37
   4   1  11    8.00    0.43
   5  -1  11   13.89    0.61
  -5  -1 -11   14.00    0.50
   5   1  11   15.50    0.65
  -5   1 -11   14.46    0.53
   6  -1  11   40.38    1.30
  -6  -1 -11   39.60    1.11
  -6   1 -11   38.80    1.14
   6   1  11   41.61    1.31
  -7  -1 -11   11.98    0.46
   7  -1  11   10.14    0.59
   7   1  11   11.35    0.62
   8  -1  11   16.29    0.80
  -8  -1 -11   15.97    0.60
   8   1  11   16.28    0.79
   9  -1  11    4.23    0.50
   9   1  11    3.97    0.48
  10  -1  11    1.43    0.32
  10   1  11    1.90    0.38
  11  -1  11    2.51    0.45
  11   1  11    2.73    0.44
  12  -1  11    4.45    0.63
  12   1  11    5.01    0.62
  13  -1  11   20.10    1.12
  13   1  11   20.08    1.11
  14  -1  11   -0.27    0.27
  14   1  11   -0.29    0.32
  15  -1  11    1.35    0.47
  15   1  11    0.79    0.46
  16  -1  11    0.91    0.47
  16   1  11    2.43    0.64
  17   2 -11    1.11    0.48
  16   2 -11    0.04    0.34
  15  -2 -11    0.40    0.37
  15   2 -11    0.30    0.33
  14  -2 -11   13.39    0.99
  14   2 -11   16.43    0.96
  13  -2 -11    9.52    0.89
  13  -2 -11    7.87    0.55
  13   2 -11    7.54    0.74
  12  -2 -11    0.64    0.34
  12   2 -11    0.18    0.26
  11  -2 -11   -0.36    0.18
  11  -2 -11    0.10    0.17
  11   2 -11   -0.44    0.18
  10  -2 -11   25.98    0.94
  10  -2 -11   27.35    1.17
  10   2 -11   24.89    1.04
   9  -2 -11    0.09    0.19
   9  -2 -11    0.07    0.14
   9   2 -11   -0.09    0.18
   8  -2 -11    2.28    0.26
   8  -2 -11    1.81    0.34
   8  -2 -11    1.87    0.21
   8   2 -11    1.76    0.28
   7  -2 -11    2.37    0.34
   7  -2 -11    2.98    0.26
   7  -2 -11    3.03    0.25
   7   2 -11    2.74    0.32
   6  -2 -11   67.41    1.81
   6  -2 -11   72.09    1.79
   6  -2 -11   72.09    1.98
   6   2 -11   69.42    1.90
   5  -2 -11   13.60    0.50
   5  -2 -11   14.01    0.60
   5  -2 -11   13.20    0.48
   5   2 -11   13.87    0.56
   4  -2 -11   73.57    1.93
   4  -2 -11   72.27    1.82
   4  -2 -11   74.42    1.83
   4   2 -11   72.23    1.70
   4   2 -11   72.13    1.88
   3  -2 -11   61.13    1.60
   3  -2 -11   59.90    1.53
   3  -2 -11   60.06    1.53
   3   2 -11   61.17    1.57
   3   2 -11   59.77    1.44
   2  -2 -11  102.78    2.41
   2  -2 -11   99.54    2.41
   2  -2 -11  100.43    2.45
   2   2 -11   99.34    2.35
   2   2 -11  101.02    2.43
  -2   2  11   98.64    2.44
   1  -2 -11    3.86    0.22
   1  -2 -11    3.69    0.22
   1  -2 -11    3.89    0.23
   1   2 -11    3.95    0.22
  -1   2  11    3.26    0.23
   1   2 -11    3.98    0.20
   0  -2 -11  175.29    4.08
   0  -2  11  175.76    3.98
   0  -2 -11  174.77    4.04
   0  -2 -11  173.83    4.03
   0   2 -11  171.38    4.05
   0   2  11  174.43    4.08
   0   2 -11  169.03    4.01
   1  -2  11   12.73    0.45
  -1  -2 -11   13.42    0.45
  -1  -2 -11   13.12    0.46
   1   2  11   14.00    0.51
  -1   2 -11   13.28    0.45
  -2  -2 -11    4.21    0.23
   2  -2  11    3.87    0.25
   2   2  11    3.61    0.26
  -2   2 -11    3.71    0.23
   3  -2  11    5.65    0.34
  -3  -2 -11    6.10    0.28
   3   2  11    5.31    0.34
  -3   2 -11    6.07    0.30
   4  -2  11  179.19    4.29
  -4  -2 -11  174.70    4.13
   4   2  11  180.94    4.32
  -4   2 -11  173.60    4.19
  -5  -2 -11    0.32    0.10
   5  -2  11    0.64    0.19
   5   2  11    0.37    0.18
   6  -2  11   20.23    0.83
  -6  -2 -11   20.49    0.65
   6   2  11   19.20    0.81
   7  -2  11    7.02    0.50
  -7  -2 -11    7.20    0.35
   7   2  11    6.30    0.47
  -8  -2 -11   49.93    1.37
   8  -2  11   50.19    1.65
   8   2  11   49.65    1.63
   9  -2  11    1.74    0.33
  -9  -2 -11    2.23    0.25
   9   2  11    2.18    0.36
  10  -2  11   51.47    1.79
  10   2  11   52.23    1.80
  11  -2  11   -0.06    0.23
  11   2  11   -0.27    0.23
  12  -2  11    1.58    0.39
  12   2  11    0.95    0.36
  13  -2  11    2.84    0.53
  13   2  11    2.25    0.48
  14  -2  11    7.88    0.85
  14   2  11    9.68    0.93
  15  -2  11    0.55    0.40
  15   2  11    0.88    0.44
  16  -2  11    0.80    0.46
  16   2  11    0.94    0.47
  16  -3 -11    4.79    0.77
  16   3 -11    8.06    0.87
  15  -3 -11    9.16    1.00
  15   3 -11   11.85    0.88
  14  -3 -11    8.86    0.92
  14  -3 -11    8.70    0.65
  14   3 -11    8.99    0.82
  13  -3 -11    8.87    0.89
  13  -3 -11    7.75    0.58
  13   3 -11    8.56    0.69
  12  -3 -11   11.02    0.83
  12  -3 -11   12.52    0.69
  12   3 -11   12.85    0.77
  11  -3 -11    4.42    0.45
  11  -3 -11    3.83    0.55
  11   3 -11    3.85    0.47
  10  -3 -11   -0.24    0.18
  10  -3 -11    0.00    0.16
  10   3 -11    0.02    0.16
   9  -3 -11   14.31    0.60
   9  -3 -11   14.58    0.67
   9  -3 -11   14.15    0.81
   9   3 -11   14.12    0.69
   8  -3 -11    0.31    0.17
   8  -3 -11   -0.04    0.12
   8  -3 -11    0.08    0.18
   8   3 -11    0.22    0.18
   7  -3 -11    6.51    0.37
   7  -3 -11    6.70    0.48
   7  -3 -11    7.03    0.42
   7   3 -11    6.73    0.42
   6  -3 -11    1.45    0.21
   6  -3 -11    1.92    0.28
   6  -3 -11    1.86    0.24
   6   3 -11    1.47    0.22
   5  -3 -11   39.17    1.16
   5  -3 -11   39.54    1.13
   5  -3 -11   38.62    1.22
   5   3 -11   39.87    1.15
   4  -3 -11   25.15    0.84
   4  -3 -11   24.60    0.77
   4  -3 -11   23.99    0.79
   4   3 -11   24.26    0.77
   3  -3 -11    3.99    0.28
   3  -3 -11    3.58    0.24
   3  -3 -11    3.60    0.25
   3   3 -11    3.71    0.23
   2  -3 -11   12.29    0.47
   2  -3 -11   12.43    0.49
   2  -3 -11   12.20    0.46
  -2   3  11   11.92    0.50
   2   3 -11   11.64    0.43
   1  -3 -11  115.08    2.79
   1  -3 -11  117.76    2.82
   1  -3 -11  111.94    2.86
  -1  -3  11  122.11    2.74
   1   3 -11  116.67    2.80
  -1   3  11  119.73    2.90
   0  -3  11   39.81    1.02
   0  -3 -11   36.39    1.11
   0  -3 -11   38.44    1.06
   0  -3 -11   39.99    1.02
   0   3  11   36.85    1.12
  -1  -3 -11    6.91    0.32
  -1  -3 -11    6.73    0.29
   1  -3  11    7.27    0.32
   1   3  11    7.13    0.38
   2  -3  11   86.65    2.17
  -2  -3 -11   87.72    2.12
   2   3  11   82.56    2.22
  -3  -3 -11   31.63    0.92
   3  -3  11   33.08    1.02
   3   3  11   33.16    1.05
  -4  -3 -11    2.62    0.20
   4  -3  11    2.23    0.27
   4   3  11    2.04    0.27
  -5  -3 -11   15.45    0.55
   5  -3  11   15.30    0.68
   5   3  11   16.81    0.71
   6  -3  11  107.62    2.83
  -6  -3 -11  105.07    2.57
   6   3  11  102.74    2.82
   7  -3  11   18.11    0.83
  -7  -3 -11   17.01    0.60
   7   3  11   17.32    0.81
  -8  -3 -11   21.66    0.73
   8  -3  11   23.58    1.01
   8   3  11   23.08    0.99
  -9  -3 -11   34.73    1.04
   9  -3  11   35.70    1.36
   9   3  11   34.30    1.33
  10  -3  11    7.30    0.71
 -10  -3 -11    8.45    0.42
  10   3  11    7.73    0.62
  11  -3  11    0.44    0.26
  11   3  11    0.24    0.28
  12  -3  11   56.52    2.09
  12   3  11   58.50    2.07
  13  -3  11   12.56    0.92
  13   3  11   13.19    0.90
  14  -3  11    0.42    0.38
  14   3  11    0.85    0.40
  15  -3  11    0.60    0.46
  15   3  11    1.70    0.51
  16  -4 -11    0.77    0.46
  15  -4 -11    0.08    0.37
  15   4 -11    1.46    0.41
  14  -4 -11    0.02    0.33
  14  -4 -11   -0.15    0.25
  14   4 -11   -0.06    0.28
  13  -4 -11   14.78    0.82
  13  -4 -11   14.48    1.04
  13   4 -11   14.98    0.88
  12  -4 -11    0.71    0.28
  12  -4 -11    0.92    0.37
  12  -4 -11    1.16    0.27
  12   4 -11    1.14    0.33
  11  -4 -11    9.26    0.61
  11  -4 -11    9.52    0.55
  11  -4 -11    9.08    0.85
  11   4 -11    8.73    0.60
  10  -4 -11    0.41    0.20
  10  -4 -11    0.64    0.25
  10  -4 -11    0.80    0.33
  10   4 -11    0.71    0.24
   9  -4 -11   11.09    0.56
   9  -4 -11   12.03    0.74
   9  -4 -11   10.40    0.62
   9   4 -11   11.13    0.60
   8  -4 -11    0.00    0.19
   8  -4 -11    0.06    0.16
   8  -4 -11    0.08    0.15
   8   4 -11   -0.14    0.13
   7  -4 -11   30.40    1.14
   7  -4 -11   29.67    0.99
   7  -4 -11   29.91    1.05
   7   4 -11   29.82    0.99
   6  -4 -11    5.92    0.36
   6  -4 -11    5.67    0.40
   6  -4 -11    5.61    0.41
   6   4 -11    5.57    0.35
   5  -4 -11    1.01    0.19
   5  -4 -11    0.62    0.19
   5  -4 -11    0.74    0.17
   5   4 -11    0.81    0.16
   4  -4 -11    0.54    0.16
   4  -4 -11    0.53    0.15
   4  -4 -11    0.38    0.14
   4   4 -11    0.52    0.13
   3  -4 -11   24.04    0.78
   3  -4 -11   22.91    0.77
   3  -4 -11   24.12    0.82
   3   4 -11   23.44    0.72
   2  -4 -11   27.58    0.87
  -2  -4  11   28.69    0.80
   2  -4 -11   28.38    0.92
   2  -4 -11   27.81    0.84
  -2   4  11   27.86    0.95
   2   4 -11   28.14    0.81
   1  -4 -11   54.30    1.47
  -1  -4  11   54.46    1.40
   1  -4 -11   54.02    1.40
   1  -4 -11   54.89    1.54
  -1   4  11   56.53    1.56
   0  -4 -11   15.06    0.63
   0  -4 -11   16.05    0.57
   0  -4 -11   16.37    0.51
   0  -4  11   16.34    0.55
   0   4  11   15.99    0.64
   1  -4  11   13.71    0.52
  -1  -4 -11   13.89    0.61
  -1  -4 -11   14.02    0.51
  -1  -4 -11   13.79    0.45
   1   4  11   13.32    0.58
  -2  -4 -11   14.43    0.53
   2  -4  11   15.26    0.59
   2   4  11   15.08    0.65
  -3  -4 -11   88.14    2.20
   3  -4  11   87.73    2.31
   3   4  11   89.00    2.36
  -4  -4 -11    3.01    0.22
   4  -4  11    3.39    0.34
   4   4  11    3.41    0.37
  -5  -4 -11   17.28    0.60
   5  -4  11   17.03    0.75
   5   4  11   17.63    0.78
   6  -4  11    1.14    0.25
  -6  -4 -11    0.98    0.16
   6   4  11    0.89    0.25
   7  -4  11   67.37    2.00
  -7  -4 -11   63.52    1.68
   7   4  11   63.23    1.97
  -8  -4 -11    5.19    0.32
   8  -4  11    4.36    0.50
   8   4  11    3.96    0.47
   9  -4  11    0.06    0.22
  -9  -4 -11    0.32    0.14
   9   4  11    0.02    0.22
  10  -4  11   10.40    0.77
  10   4  11   10.67    0.75
  11  -4  11   39.42    1.61
  11   4  11   37.90    1.54
  12  -4  11    0.51    0.32
  12   4  11    0.07    0.28
  13  -4  11    3.76    0.63
  13   4  11    5.48    0.74
  14  -4  11    7.16    0.87
  14   4  11    5.42    0.72
  15  -4  11   15.99    1.19
  15   4  11   14.84    1.11
  16  -5 -11   14.88    1.20
  15  -5 -11    7.46    0.96
  15  -5 -11    6.59    0.96
  14  -5 -11    8.29    0.95
  13  -5 -11    1.27    0.46
  13   5 -11    1.08    0.36
  12  -5 -11   18.91    0.98
  12  -5 -11   19.73    1.13
  12  -5 -11   19.90    0.88
  12   5 -11   19.84    0.93
  11  -5 -11   14.70    0.73
  11  -5 -11   13.53    0.91
  11  -5 -11   14.95    0.83
  11   5 -11   13.96    0.74
  10  -5 -11    0.00    0.18
  10  -5 -11    0.05    0.28
  10  -5 -11    0.03    0.22
   9  -5 -11    1.57    0.38
   9  -5 -11    1.52    0.30
   9  -5 -11    1.25    0.32
   8  -5 -11   11.18    0.58
   8  -5 -11   11.57    0.66
   8  -5 -11   11.71    0.72
   7  -5 -11    6.69    0.44
   7  -5 -11    8.05    0.54
   7  -5 -11    6.72    0.48
   7   5 -11    7.48    0.41
   6  -5 -11   47.29    1.42
   6  -5 -11   46.41    1.48
   6  -5 -11   46.81    1.48
   6   5 -11   48.58    1.34
   5  -5 -11   43.28    1.31
   5  -5 -11   43.98    1.35
   5  -5 -11   42.54    1.36
   5   5 -11   44.46    1.22
   4  -5 -11    0.22    0.15
   4  -5 -11    0.23    0.15
   4  -5 -11    0.14    0.14
   4   5 -11    0.37    0.11
   3  -5 -11    3.03    0.25
   3  -5 -11    3.00    0.34
   3  -5 -11    2.79    0.29
   3   5 -11    3.55    0.21
   2  -5 -11   -0.03    0.08
  -2  -5  11    0.03    0.09
   2  -5 -11    0.15    0.11
   2  -5 -11    0.04    0.13
   1  -5 -11  115.41    2.89
  -1  -5  11  115.67    2.84
   1  -5 -11  116.81    3.00
   1  -5 -11  118.10    2.78
  -1   5  11  115.51    3.01
   0  -5 -11    0.45    0.12
   0  -5  11    0.45    0.13
   0  -5 -11    0.71    0.19
   0  -5 -11    0.36    0.09
   0   5  11    0.20    0.17
  -1  -5 -11    6.37    0.45
   1  -5  11    7.32    0.39
  -1  -5 -11    7.85    0.38
   1   5  11    6.99    0.46
  -2  -5 -11    7.29    0.48
  -2  -5 -11    7.44    0.37
   2  -5  11    8.14    0.43
   2   5  11    8.02    0.48
  -3  -5 -11   19.15    0.67
   3  -5  11   19.12    0.76
   3   5  11   20.83    0.83
  -4  -5 -11   15.07    0.56
   4  -5  11   14.33    0.67
   4   5  11   15.42    0.72
   5  -5  11   11.19    0.61
  -5  -5 -11   10.91    0.45
   5   5  11   10.53    0.61
   6  -5  11    2.57    0.37
  -6  -5 -11    2.58    0.25
   6   5  11    2.40    0.37
  -7  -5 -11    2.02    0.23
   7  -5  11    1.80    0.34
   7   5  11    1.55    0.32
   8  -5  11    5.94    0.59
  -8  -5 -11    6.15    0.35
   8   5  11    5.72    0.59
   9  -5  11    2.15    0.42
   9   5  11    2.22    0.42
  10  -5  11    1.86    0.41
  10   5  11    1.24    0.39
  11  -5  11   -0.21    0.27
  11   5  11    0.41    0.28
  12  -5  11    6.26    0.76
  12   5  11    6.21    0.69
  13  -5  11    4.93    0.71
  13   5  11    5.12    0.71
  14  -5  11   10.79    1.07
  14   5  11   11.62    0.95
  15  -5  11    0.13    0.42
  15   5  11    0.38    0.46
  15  -6 -11    2.29    0.60
  15  -6 -11    0.83    0.44
  14  -6 -11   32.02    1.78
  14  -6 -11   34.90    1.69
  13  -6 -11   -0.38    0.30
  13  -6 -11    0.02    0.27
  13  -6 -11    0.58    0.33
  12  -6 -11   -0.02    0.26
  12  -6 -11   -0.15    0.31
  12  -6 -11   -0.04    0.24
  11  -6 -11   33.31    1.36
  11  -6 -11   33.09    1.24
  11  -6 -11   30.74    1.44
  10  -6 -11   39.39    1.39
  10  -6 -11   41.72    1.62
  10  -6 -11   40.62    1.51
   9  -6 -11    0.31    0.24
   9  -6 -11    0.18    0.25
   9  -6 -11    0.55    0.23
   8  -6 -11   28.01    1.15
   8  -6 -11   27.43    1.14
   8  -6 -11   28.45    1.06
   7  -6 -11   16.94    0.81
   7  -6 -11   15.67    0.81
   7  -6 -11   16.90    0.75
   6  -6 -11   31.24    1.16
   6  -6 -11   31.85    1.11
   6  -6 -11   29.48    1.07
   5  -6 -11    7.99    0.47
   5  -6 -11    7.46    0.50
   5  -6 -11    6.53    0.44
   4  -6 -11   47.06    1.38
   4  -6 -11   47.59    1.50
   4  -6 -11   44.89    1.40
   4   6 -11   47.43    1.24
   3  -6 -11   16.89    0.75
   3  -6 -11   16.56    0.68
   3  -6 -11   16.73    0.61
  -3  -6  11   15.72    0.64
   2  -6 -11    1.04    0.16
   2  -6 -11    0.82    0.23
   2  -6 -11    0.92    0.20
  -2  -6  11    1.02    0.19
  -1  -6  11    0.02    0.11
   1  -6 -11    0.28    0.10
   1  -6 -11    0.12    0.16
   1  -6 -11    0.33    0.13
   0  -6 -11   27.24    0.77
   0  -6 -11   29.75    1.07
   0  -6 -11   27.95    0.92
   0  -6  11   30.19    0.96
   0   6  11   26.52    1.04
  -1  -6 -11    0.11    0.17
  -1  -6 -11   -0.03    0.09
   1  -6  11    0.12    0.13
   1   6  11   -0.01    0.15
   2  -6  11    7.67    0.45
  -2  -6 -11    7.26    0.53
  -2  -6 -11    7.52    0.40
   2   6  11    7.99    0.53
  -3  -6 -11    8.18    0.42
   3  -6  11    8.06    0.50
   3   6  11    8.31    0.54
   4  -6  11   43.36    1.43
  -4  -6 -11   42.26    1.24
   4   6  11   43.96    1.47
   5  -6  11    0.13    0.19
  -5  -6 -11    0.65    0.16
   5   6  11    0.63    0.25
   6  -6  11    0.57    0.23
  -6  -6 -11    0.70    0.16
   6   6  11    0.29    0.21
   7  -6  11    7.92    0.62
  -7  -6 -11    7.82    0.40
   7   6  11    7.54    0.60
  -8  -6 -11   15.84    0.59
   8  -6  11   14.07    0.85
   8   6  11   15.42    0.86
   9  -6  11    5.61    0.63
   9   6  11    5.40    0.63
  10  -6  11    2.78    0.50
  10   6  11    3.84    0.56
  11  -6  11    5.02    0.71
  11   6  11    3.76    0.61
  12  -6  11    5.72    0.75
  12   6  11    6.37    0.76
  13  -6  11    1.97    0.52
  13   6  11    1.48    0.50
  14  -6  11   17.39    1.24
  14   6  11   14.37    1.08
  15  -7 -11    4.53    0.77
  15  -7 -11    4.23    0.72
  14  -7 -11    0.08    0.32
  14  -7 -11    0.61    0.45
  13  -7 -11    4.05    0.68
  13  -7 -11    4.84    0.59
  13  -7 -11    2.61    0.53
  12  -7 -11   12.47    0.86
  12  -7 -11   11.75    0.94
  12  -7 -11   11.37    0.76
  11  -7 -11    9.66    0.78
  11  -7 -11    8.65    0.84
  11  -7 -11    9.20    0.67
  10  -7 -11    6.19    0.68
  10  -7 -11    7.25    0.72
  10  -7 -11    7.60    0.57
   9  -7 -11    4.46    0.55
   9  -7 -11    5.64    0.61
   9  -7 -11    4.91    0.53
   8  -7 -11   49.41    1.73
   8  -7 -11   48.25    1.65
   8  -7 -11   47.90    1.59
   7  -7 -11    6.66    0.64
   7  -7 -11    5.95    0.54
   7  -7 -11    6.37    0.57
   6  -7 -11   45.21    1.45
   6  -7 -11   43.85    1.54
   6  -7 -11   43.77    1.44
   5  -7 -11   10.23    0.64
   5  -7 -11   12.19    0.62
   5  -7 -11   10.93    0.57
  -4  -7  11   16.83    0.73
   4  -7 -11   16.29    0.73
   4  -7 -11   16.48    0.67
   4  -7 -11   17.40    0.83
  -3  -7  11    0.26    0.16
   3  -7 -11    0.02    0.11
   3  -7 -11    0.02    0.14
   3  -7 -11    0.19    0.17
   2  -7 -11   43.45    1.19
   2  -7 -11   44.40    1.35
  -2  -7  11   43.46    1.34
   2  -7 -11   42.38    1.47
   1  -7 -11   33.02    0.92
   1  -7 -11   33.58    1.24
   1  -7 -11   33.33    1.10
  -1  -7  11   34.77    1.13
   0  -7 -11   14.96    0.65
   0  -7 -11   15.82    0.78
   0  -7  11   15.43    0.68
   1  -7  11   18.05    0.76
  -1  -7 -11   16.68    0.83
  -1  -7 -11   19.24    0.72
   1   7  11   19.10    0.87
   2  -7  11   29.16    1.06
  -2  -7 -11   28.50    0.95
  -2  -7 -11   27.42    1.14
   2   7  11   28.25    1.14
   3  -7  11   63.26    1.95
  -3  -7 -11   68.67    2.10
  -3  -7 -11   64.49    1.80
   3   7  11   68.59    2.07
  -4  -7 -11    4.31    0.33
   4  -7  11    4.40    0.47
   4   7  11    4.56    0.50
  -5  -7 -11   30.57    1.01
   5  -7  11   33.53    1.27
   5   7  11   33.75    1.30
   6  -7  11    9.09    0.65
  -6  -7 -11    8.74    0.44
   6   7  11    9.15    0.65
   7  -7  11    8.82    0.69
  -7  -7 -11    7.62    0.42
   7   7  11    8.66    0.65
   8  -7  11    1.31    0.36
   8   7  11    0.84    0.33
   9  -7  11   27.16    1.32
   9   7  11   29.11    1.30
  10  -7  11   15.14    1.01
  10   7  11   15.36    0.95
  11  -7  11    4.44    0.65
  11   7  11    4.27    0.61
  12  -7  11    4.20    0.73
  12   7  11    4.78    0.70
  13  -7  11    6.79    0.89
  13   7  11    6.66    0.84
  14  -7  11    1.28    0.56
  14  -8 -11   -0.06    0.46
  14  -8 -11   -0.02    0.45
  13  -8 -11    0.90    0.39
  13  -8 -11    1.39    0.47
  13  -8 -11    1.91    0.55
  12  -8 -11   -0.21    0.25
  12  -8 -11    0.13    0.38
  12  -8 -11    0.18    0.39
  11  -8 -11   40.98    1.69
  11  -8 -11   39.90    1.53
  11  -8 -11   41.12    1.69
  10  -8 -11    0.18    0.27
  10  -8 -11   -0.08    0.27
  10  -8 -11   -0.30    0.28
   9  -8 -11    6.98    0.74
   9  -8 -11    7.97    0.61
   9  -8 -11    6.34    0.65
   8  -8 -11    1.38    0.32
   8  -8 -11    1.38    0.34
   8  -8 -11    0.81    0.33
   7  -8 -11   54.00    1.76
   7  -8 -11   55.71    1.79
   7  -8 -11   57.71    1.94
   6  -8 -11    2.56    0.38
   6  -8 -11    2.11    0.34
   6  -8 -11    2.55    0.45
   5  -8 -11    6.82    0.64
   5  -8 -11    6.91    0.59
   5  -8 -11    6.10    0.44
   4  -8 -11    0.26    0.20
   4  -8 -11    0.48    0.26
  -4  -8  11    0.29    0.20
   3  -8 -11   77.38    2.33
  -3  -8  11   76.48    2.18
   3  -8 -11   78.05    2.19
   2  -8 -11    0.75    0.22
  -2  -8  11    1.23    0.26
   2  -8 -11    1.01    0.30
   1  -8 -11    1.42    0.32
   1  -8 -11    1.36    0.25
  -1  -8  11    1.62    0.29
   0  -8 -11    6.57    0.43
   0  -8 -11    6.23    0.53
   0  -8  11    6.82    0.49
   1  -8  11   98.37    2.72
  -1  -8 -11  101.68    2.88
  -1  -8 -11   99.10    2.63
  -2  -8 -11    1.78    0.36
   2  -8  11    1.93    0.33
  -2  -8 -11    1.37    0.23
   2   8  11    1.83    0.35
  -3  -8 -11    2.71    0.45
   3  -8  11    3.78    0.46
  -3  -8 -11    3.22    0.33
   3   8  11    3.49    0.47
  -4  -8 -11    1.21    0.35
  -4  -8 -11    1.35    0.23
   4  -8  11    1.62    0.34
   4   8  11    1.51    0.36
  -5  -8 -11   18.89    0.73
   5  -8  11   19.36    0.97
   5   8  11   18.69    0.97
  -6  -8 -11    2.58    0.30
   6  -8  11    3.55    0.52
   6   8  11    3.03    0.50
   7  -8  11   58.51    2.06
   7   8  11   59.62    2.05
   8  -8  11    0.99    0.38
   8   8  11    1.60    0.42
   9  -8  11    0.15    0.35
   9   8  11    0.57    0.36
  10  -8  11    5.29    0.76
  10   8  11    4.23    0.61
  11  -8  11   28.73    1.50
  11   8  11   27.55    1.39
  12  -8  11    0.81    0.44
  12   8  11    0.36    0.42
  13  -8  11    1.29    0.64
  13   8  11    1.70    0.51
  13  -9 -11    0.10    0.36
  13  -9 -11    0.21    0.44
  13  -9 -11    0.44    0.47
  12  -9 -11    7.59    0.88
  12  -9 -11    8.61    0.93
  12  -9 -11    7.56    0.75
  11  -9 -11    4.64    0.69
  11  -9 -11    3.33    0.61
  11  -9 -11    3.62    0.57
  10  -9 -11    5.47    0.63
  10  -9 -11    5.36    0.67
  10  -9 -11    5.96    0.77
   9  -9 -11    1.33    0.36
   9  -9 -11    1.32    0.39
   9  -9 -11    1.11    0.41
   8  -9 -11   15.07    0.92
   8  -9 -11   12.69    0.77
   8  -9 -11   13.81    0.82
   7  -9 -11    7.00    0.71
   7  -9 -11    6.87    0.56
   7  -9 -11    5.93    0.60
   6  -9 -11   21.36    0.99
   6  -9 -11   21.40    1.11
   5  -9 -11    8.98    0.69
   5  -9 -11    8.03    0.58
   4  -9 -11    4.40    0.48
   4  -9 -11    5.64    0.61
   3  -9 -11    0.05    0.17
   3  -9 -11   -0.10    0.19
  -3  -9  11    0.27    0.21
   2  -9 -11   30.09    1.13
  -2  -9  11   31.87    1.20
   2  -9 -11   33.08    1.33
   1  -9 -11   37.43    1.29
   1  -9 -11   39.18    1.50
  -1  -9  11   38.48    1.37
   0  -9 -11    5.97    0.63
   0  -9 -11    5.61    0.43
   0  -9  11    5.52    0.47
  -1  -9 -11    4.80    0.44
  -1  -9 -11    4.72    0.56
   1  -9  11    4.12    0.47
  -2  -9 -11   10.42    0.56
   2  -9  11   10.06    0.66
  -2  -9 -11    9.68    0.71
  -3  -9 -11    5.78    0.43
   3  -9  11    5.33    0.58
  -3  -9 -11    5.88    0.66
   3   9  11    5.80    0.62
   4  -9  11    0.71    0.31
  -4  -9 -11    0.64    0.32
  -4  -9 -11    0.79    0.22
   4   9  11    0.17    0.30
  -5  -9 -11   19.95    1.09
   5  -9  11   18.90    1.02
  -5  -9 -11   18.98    0.78
   5   9  11   20.27    1.09
  -6  -9 -11    6.39    0.44
  -6  -9 -11    6.31    0.75
   6  -9  11    6.90    0.75
   6   9  11    6.45    0.71
   7  -9  11    1.23    0.38
   7   9  11    2.36    0.50
   8  -9  11    0.70    0.38
   8   9  11    1.73    0.45
   9  -9  11   33.36    1.57
  10  -9  11   10.06    1.03
  10   9  11   10.44    0.98
  11  -9  11    5.90    0.86
  11   9  11    5.00    0.72
  12  -9  11    0.36    0.42
  12   9  11    0.11    0.41
  12 -10 -11    0.54    0.50
  12 -10 -11   -0.47    0.33
  11 -10 -11    3.94    0.59
  11 -10 -11    4.91    0.71
  10 -10 -11   26.83    1.42
  10 -10 -11   26.15    1.23
   9 -10 -11   -0.07    0.39
   9 -10 -11    0.13    0.26
   8 -10 -11    1.24    0.44
   8 -10 -11    1.85    0.39
   7 -10 -11    3.70    0.58
   7 -10 -11    4.22    0.54
   6 -10 -11    9.54    0.80
   6 -10 -11    9.72    0.69
   5 -10 -11    0.75    0.32
   5 -10 -11    0.33    0.23
   4 -10 -11    9.87    0.74
   4 -10 -11    9.22    0.63
   3 -10 -11    6.86    0.71
   3 -10 -11    5.27    0.53
   2 -10 -11    0.63    0.23
   2 -10 -11    1.45    0.37
  -2 -10  11    1.12    0.31
  -1 -10  11   -0.03    0.21
   1 -10 -11    0.43    0.21
   1 -10 -11   -0.33    0.22
   0 -10  11   27.52    1.16
   0 -10 -11   28.97    1.09
   0 -10 -11   26.61    1.25
  -1 -10 -11    2.51    0.36
  -1 -10 -11    2.72    0.47
   1 -10  11    3.08    0.46
  -2 -10 -11    1.08    0.24
   2 -10  11    0.89    0.33
  -2 -10 -11    0.71    0.34
  -3 -10 -11    2.15    0.44
  -3 -10 -11    1.92    0.31
   3 -10  11    2.12    0.43
  -4 -10 -11   13.78    0.67
   4 -10  11   13.06    0.88
  -4 -10 -11   15.50    0.97
  -5 -10 -11    0.56    0.35
  -5 -10 -11    0.35    0.19
   5 -10  11    0.13    0.30
   5  10  11    0.29    0.30
   6 -10  11    0.92    0.35
  -6 -10 -11    1.27    0.43
   6  10  11    0.36    0.37
   7 -10  11    3.25    0.61
  -7 -10 -11    3.39    0.62
   7  10  11    2.53    0.53
  -8 -10 -11    5.82    0.81
   8 -10  11    4.65    0.68
   8  10  11    6.50    0.80
   9 -10  11    0.55    0.36
   9  10  11    0.00    0.37
  10 -10  11    0.22    0.46
  10  10  11    1.14    0.50
  11 -10  11    0.30    0.48
  11  10  11    0.50    0.49
  11 -11 -11    6.26    0.76
  11 -11 -11    7.49    0.92
  10 -11 -11    0.90    0.51
   9 -11 -11   21.15    1.34
   9 -11 -11   23.41    1.66
   8 -11 -11    8.12    0.92
   7 -11 -11   -0.01    0.32
   7 -11 -11   -0.02    0.28
   6 -11 -11    6.86    0.68
   6 -11 -11    7.10    0.79
   5 -11 -11   11.06    0.75
   5 -11 -11    8.85    0.88
   4 -11 -11    7.61    0.68
   4 -11 -11    6.05    0.71
   3 -11 -11    3.20    0.55
   3 -11 -11    3.45    0.45
   2 -11 -11    4.19    0.48
   2 -11 -11    4.67    0.64
  -1 -11  11    2.65    0.46
   1 -11 -11    2.30    0.47
   1 -11 -11    2.45    0.40
   0 -11  11    0.80    0.34
   0 -11 -11    0.79    0.27
   0 -11 -11    1.07    0.37
  -1 -11 -11    2.42    0.38
  -1 -11 -11    3.53    0.56
   1 -11  11    2.10    0.46
  -2 -11 -11    2.81    0.39
  -2 -11 -11    3.60    0.58
   2 -11  11    3.46    0.55
  -3 -11 -11    2.09    0.34
  -3 -11 -11    2.13    0.51
   3 -11  11    2.84    0.51
  -4 -11 -11    6.82    0.51
   4 -11  11    6.79    0.77
  -4 -11 -11    7.48    0.84
   5 -11  11   11.26    0.89
  -5 -11 -11   12.43    0.98
  -6 -11 -11    0.21    0.33
   6 -11  11    0.06    0.33
  -7 -11 -11    0.14    0.37
   7 -11  11   -0.51    0.32
  -8 -11 -11    7.46    0.93
   8 -11  11    7.01    0.86
   9 -11  11    8.69    1.03
  -9 -11 -11    8.48    1.01
   9  11  11   10.43    1.01
 -10 -11 -11    0.42    0.44
  10 -11  11    0.96    0.56
   9 -12 -11    0.89    0.54
   8 -12 -11   -0.15    0.33
   7 -12 -11    4.12    0.60
   7 -12 -11    4.43    0.70
   6 -12 -11    0.93    0.45
   6 -12 -11    0.50    0.33
   5 -12 -11   -0.22    0.24
   5 -12 -11    0.06    0.32
   4 -12 -11    1.66    0.36
   4 -12 -11    0.94    0.43
   3 -12 -11    8.23    0.64
   3 -12 -11    9.79    0.96
   2 -12 -11    0.33    0.38
   2 -12 -11    0.43    0.26
   1 -12 -11    4.15    0.50
   1 -12 -11    3.23    0.59
   0 -12 -11    0.61    0.31
   0 -12 -11   -0.35    0.30
   0 -12  11    0.30    0.32
  -1 -12 -11    8.13    0.88
  -1 -12 -11    7.70    0.57
   1 -12  11    7.70    0.80
   2 -12  11    4.00    0.61
  -2 -12 -11    2.98    0.41
  -2 -12 -11    2.89    0.58
   3 -12  11   28.12    1.41
  -3 -12 -11   28.83    1.49
  -3 -12 -11   29.45    1.15
   4 -12  11    1.69    0.47
  -4 -12 -11    2.86    0.62
   5 -12  11    3.24    0.64
  -5 -12 -11    5.20    0.78
  -6 -12 -11    0.30    0.36
   6 -12  11    0.20    0.37
   7 -12  11   25.78    1.47
  -7 -12 -11   25.86    1.52
   8 -12  11    0.90    0.49
  -8 -12 -11    0.79    0.48
   7 -13 -11    0.25    0.46
   7 -13 -11   -0.24    0.31
   6 -13 -11    1.29    0.55
   6 -13 -11    3.22    0.54
   5 -13 -11   10.59    1.07
   5 -13 -11   10.16    0.76
   4 -13 -11    7.55    0.88
   4 -13 -11    7.88    0.77
   3 -13 -11    1.49    0.38
   3 -13 -11    0.99    0.43
   2 -13 -11    3.70    0.53
   2 -13 -11    4.28    0.68
   1 -13 -11    7.56    0.71
   1 -13 -11    8.02    0.94
   0 -13 -11    0.32    0.39
   0 -13 -11   -0.20    0.28
  -1 -13 -11    0.31    0.44
  -1 -13 -11    1.43    0.37
   1 -13  11    0.83    0.64
   2 -13  11   11.88    0.94
  -2 -13 -11   10.74    1.07
  -2 -13 -11    9.52    0.70
  -3 -13 -11    9.95    1.05
   3 -13  11   10.18    1.00
  -4 -13 -11    2.25    0.59
   4 -13  11    2.47    0.62
   5 -13  11    3.94    0.73
  -5 -13 -11    4.44    0.80
   6 -13  11    6.33    0.88
  -6 -13 -11    9.42    1.07
   3 -14 -11    3.20    0.54
   3 -14 -11    3.53    0.73
   2 -14 -11    9.57    1.07
   2 -14 -11   13.20    0.88
   1 -14 -11   -0.19    0.33
   1 -14 -11    0.33    0.45
   0 -14 -11   18.03    0.97
   0 -14 -11   17.22    1.23
  -1 -14 -11    2.06    0.43
  -1 -14 -11    1.50    0.60
  -2 -14 -11    0.64    0.54
  16   0 -12   18.03    1.15
  15   0 -12   -0.08    0.30
  14   0 -12   12.14    0.87
  13   0 -12    0.02    0.26
  12   0 -12   33.68    1.38
  11   0 -12    0.25    0.21
  10   0 -12  107.65    3.02
   9   0 -12   -0.35    0.15
   8   0 -12   15.93    0.75
   7   0 -12    0.00    0.14
   7   0 -12    0.03    0.06
   6   0 -12  171.02    4.27
   6   0 -12  177.65    4.02
   5   0 -12    0.10    0.12
   5   0 -12   -0.03    0.06
   4   0 -12   31.34    0.83
   4   0 -12   31.43    0.97
   3   0 -12   -0.07    0.05
  -3   0  12   -0.01    0.05
   3   0 -12    0.01    0.09
   2   0 -12   56.36    1.48
   2   0 -12   56.61    1.41
  -2   0  12   57.44    1.35
  -1   0  12    0.05    0.05
   1   0 -12    0.09    0.08
   1   0 -12   -0.03    0.06
   0   0 -12   61.64    1.54
   0   0  12   60.42    1.49
   0   0 -12   59.48    1.43
   0   0 -12   59.73    1.50
  -1   0 -12   -0.10    0.05
   1   0  12   -0.01    0.07
   2   0  12   50.17    1.34
  -2   0 -12   48.75    1.28
   3   0  12   -0.01    0.09
  -3   0 -12   -0.05    0.06
  -4   0 -12    8.54    0.36
   4   0  12    8.20    0.43
  -5   0 -12    0.01    0.08
   5   0  12   -0.07    0.10
  -6   0 -12   10.30    0.44
   6   0  12    9.25    0.53
   7   0  12    0.00    0.15
  -7   0 -12   -0.03    0.09
   8   0  12    5.51    0.54
   9   0  12   -0.18    0.15
  10   0  12    0.49    0.24
  11   0  12    0.02    0.23
  12   0  12    6.14    0.68
  13   0  12   -0.17    0.28
  14   0  12    0.50    0.33
  15   0  12    0.02    0.34
  16   0  12    5.71    0.79
  16  -1 -12    0.88    0.48
  15  -1 -12   16.59    1.07
  15   1 -12   14.18    1.02
  14  -1 -12   34.22    1.53
  14   1 -12   34.69    1.49
  13  -1 -12    1.21    0.38
  13   1 -12    1.54    0.38
  12  -1 -12   16.27    0.93
  12   1 -12   15.75    0.91
  11  -1 -12    2.13    0.28
  11  -1 -12    1.52    0.36
  11   1 -12    2.33    0.40
  10  -1 -12   11.65    0.73
  10   1 -12   11.30    0.68
   9  -1 -12    0.00    0.11
   9  -1 -12    0.04    0.18
   9   1 -12    0.20    0.21
   8  -1 -12   39.61    1.14
   8  -1 -12   40.92    1.39
   8   1 -12   44.01    1.39
   7  -1 -12   20.27    0.86
   7  -1 -12   23.00    0.68
   7  -1 -12   22.77    0.68
   7   1 -12   22.49    0.86
   6  -1 -12    4.72    0.24
   6  -1 -12    4.88    0.25
   6  -1 -12    3.87    0.38
   6   1 -12    5.48    0.37
   5  -1 -12   10.86    0.40
   5  -1 -12   11.40    0.37
   5  -1 -12   11.30    0.53
   5   1 -12   10.81    0.50
   4  -1 -12  115.40    2.72
   4  -1 -12  110.93    2.85
   4  -1 -12  114.88    2.65
   4   1 -12  114.41    2.83
   4   1 -12  117.55    2.66
   3  -1 -12   22.59    0.57
   3  -1 -12   22.39    0.65
   3  -1 -12   21.44    0.72
   3   1 -12   21.78    0.60
   3   1 -12   20.78    0.70
  -3   1  12   21.90    0.65
   2  -1 -12    8.09    0.31
   2  -1 -12    7.68    0.26
   2  -1 -12    7.55    0.35
   2   1 -12    8.13    0.29
   2   1 -12    7.42    0.34
  -2   1  12    7.88    0.31
   1  -1 -12  119.08    2.86
   1  -1 -12  119.58    2.82
   1  -1 -12  121.40    2.77
   1   1 -12  119.78    2.80
  -1   1  12  120.52    2.82
   1   1 -12  115.85    2.85
   0  -1  12    9.69    0.32
   0  -1 -12    9.37    0.35
   0  -1 -12    9.97    0.37
   0  -1 -12    8.93    0.37
   0   1 -12    8.66    0.37
   0   1  12    9.15    0.36
   0   1 -12    9.55    0.35
  -1  -1 -12   89.47    2.20
   1  -1  12   91.23    2.20
  -1  -1 -12   90.94    2.22
   1   1  12   92.55    2.24
  -1   1 -12   90.70    2.20
  -2  -1 -12    0.64    0.12
   2  -1  12    1.05    0.16
   2   1  12    0.95    0.17
  -2   1 -12    0.75    0.12
   3  -1  12  174.33    4.16
  -3  -1 -12  175.55    4.06
   3   1  12  166.70    4.16
  -3   1 -12  178.58    4.09
  -4  -1 -12   16.09    0.56
   4  -1  12   16.37    0.64
   4   1  12   15.67    0.65
  -4   1 -12   17.74    0.58
  -5  -1 -12    6.38    0.32
   5  -1  12    6.15    0.40
  -5   1 -12    6.20    0.33
   5   1  12    6.21    0.41
   6  -1  12   13.19    0.64
  -6  -1 -12   14.27    0.52
   6   1  12   13.93    0.66
  -6   1 -12   13.03    0.53
  -7  -1 -12    5.06    0.31
   7  -1  12    5.07    0.49
   7   1  12    5.42    0.45
   8  -1  12   22.42    0.98
  -8  -1 -12   23.01    0.77
   8   1  12   21.90    0.95
  -9  -1 -12   -0.05    0.11
   9  -1  12    0.00    0.19
   9   1  12   -0.16    0.19
  10  -1  12    4.08    0.51
  10   1  12    3.84    0.51
  11  -1  12    7.07    0.71
  11   1  12    7.33    0.71
  12  -1  12    0.00    0.27
  12   1  12    0.13    0.27
  13  -1  12    2.66    0.54
  13   1  12    3.60    0.56
  14  -1  12    0.23    0.35
  14   1  12    0.18    0.35
  15  -1  12    0.38    0.36
  15   1  12    0.18    0.37
  16  -1  12    1.97    0.51
  16   1  12    1.27    0.54
  16   2 -12    0.41    0.38
  15  -2 -12    5.02    0.72
  15   2 -12    5.14    0.66
  14  -2 -12    0.86    0.40
  14   2 -12    1.49    0.39
  13  -2 -12   16.21    1.04
  13   2 -12   17.47    0.96
  12  -2 -12    4.97    0.63
  12   2 -12    4.69    0.57
  11  -2 -12    0.50    0.29
  11   2 -12    0.44    0.25
  10  -2 -12   -0.02    0.14
  10  -2 -12   -0.26    0.18
  10   2 -12    0.15    0.18
   9  -2 -12   20.54    0.77
   9  -2 -12   20.55    0.95
   9   2 -12   21.86    0.91
   8  -2 -12    0.64    0.17
   8  -2 -12    0.46    0.21
   8  -2 -12    0.46    0.14
   8   2 -12    0.55    0.21
   7  -2 -12   16.62    0.59
   7  -2 -12   17.52    0.63
   7  -2 -12   18.24    0.80
   7   2 -12   17.45    0.72
   6  -2 -12   10.34    0.44
   6  -2 -12   11.43    0.57
   6  -2 -12   10.85    0.43
   6   2 -12   11.24    0.52
   5  -2 -12  106.96    2.61
   5  -2 -12  108.79    2.77
   5  -2 -12  109.11    2.61
   5   2 -12  105.04    2.69
   4  -2 -12    0.03    0.10
   4  -2 -12    0.03    0.08
   4  -2 -12    0.04    0.08
   4   2 -12    0.05    0.05
   4   2 -12    0.09    0.10
   3  -2 -12   25.50    0.82
   3  -2 -12   27.22    0.76
   3  -2 -12   26.46    0.77
  -3   2  12   25.63    0.81
   3   2 -12   26.18    0.81
   3   2 -12   26.53    0.70
   2  -2 -12   34.08    0.94
   2  -2 -12   35.23    0.96
   2  -2 -12   35.05    0.99
   2   2 -12   34.85    0.98
  -2   2  12   33.84    0.98
   2   2 -12   33.89    0.89
   1  -2 -12   34.54    0.95
   1  -2 -12   33.20    0.94
   1  -2 -12   34.16    0.94
  -1  -2  12   34.71    0.83
   1   2 -12   33.60    0.95
   1   2 -12   34.26    0.91
  -1   2  12   33.86    0.97
   0  -2 -12   20.59    0.67
   0  -2 -12   20.32    0.63
   0  -2 -12   21.25    0.64
   0  -2  12   21.73    0.60
   0   2 -12   20.74    0.63
   0   2 -12   21.29    0.66
   0   2  12   20.82    0.68
  -1  -2 -12   44.70    1.17
   1  -2  12   43.96    1.17
  -1  -2 -12   45.70    1.18
  -1   2 -12   42.88    1.16
   1   2  12   43.78    1.23
   2  -2  12   25.89    0.79
  -2  -2 -12   25.83    0.75
  -2   2 -12   25.66    0.77
   2   2  12   24.95    0.83
   3  -2  12    5.81    0.34
  -3  -2 -12    5.44    0.28
   3   2  12    5.35    0.34
  -3   2 -12    5.22    0.29
   4  -2  12    0.51    0.15
  -4  -2 -12    0.60    0.12
  -4   2 -12    0.61    0.14
   4   2  12    0.53    0.16
  -5  -2 -12  167.25    3.99
   5  -2  12  169.01    4.17
   5   2  12  171.16    4.20
  -6  -2 -12   44.71    1.23
   6  -2  12   44.22    1.43
   6   2  12   44.91    1.43
   7  -2  12   15.15    0.73
  -7  -2 -12   15.08    0.56
   7   2  12   14.21    0.72
  -8  -2 -12    0.16    0.12
   8  -2  12   -0.07    0.17
   8   2  12    0.16    0.18
   9  -2  12   69.27    2.21
  -9  -2 -12   72.34    1.89
   9   2  12   72.39    2.21
  10  -2  12    4.13    0.53
  10   2  12    4.19    0.53
  11  -2  12   22.50    1.12
  11   2  12   23.72    1.14
  12  -2  12    0.90    0.36
  12   2  12    0.64    0.36
  13  -2  12    8.27    0.87
  13   2  12    7.78    0.81
  14  -2  12    1.21    0.45
  14   2  12    1.05    0.43
  15  -2  12   20.38    1.25
  15   2  12   19.03    1.21
  16  -2  12    0.98    0.48
  16   2  12    1.95    0.55
  16  -3 -12    0.65    0.43
  16   3 -12    0.81    0.43
  15  -3 -12    2.24    0.52
  15   3 -12    4.02    0.60
  14  -3 -12    8.77    0.91
  14   3 -12    9.77    0.79
  13  -3 -12    2.51    0.51
  13   3 -12    3.02    0.49
  12  -3 -12   12.35    0.87
  12   3 -12   13.80    0.80
  11  -3 -12   14.92    0.92
  11  -3 -12   16.30    0.75
  11   3 -12   16.49    0.85
  10  -3 -12    4.30    0.41
  10  -3 -12    5.04    0.58
  10   3 -12    4.92    0.50
   9  -3 -12   17.33    0.67
   9  -3 -12   17.00    0.73
   9  -3 -12   16.96    0.89
   9   3 -12   16.04    0.76
   8  -3 -12   35.31    1.27
   8  -3 -12   35.45    1.07
   8  -3 -12   31.69    1.09
   8   3 -12   34.42    1.16
   7  -3 -12   27.50    1.02
   7  -3 -12   25.14    0.88
   7  -3 -12   25.62    0.85
   7   3 -12   25.80    0.92
   6  -3 -12    0.21    0.16
   6  -3 -12    0.25    0.12
   6  -3 -12    0.13    0.13
   6   3 -12    0.18    0.14
   5  -3 -12    3.82    0.27
   5  -3 -12    4.51    0.30
   5  -3 -12    4.67    0.34
   5   3 -12    4.50    0.31
   4  -3 -12   14.46    0.53
   4  -3 -12   14.00    0.58
   4  -3 -12   13.59    0.54
   4   3 -12   13.80    0.53
   3  -3 -12    8.45    0.38
   3  -3 -12    8.12    0.39
   3  -3 -12    7.88    0.38
   3   3 -12    8.69    0.38
   2  -3 -12    6.86    0.33
   2  -3 -12    6.92    0.34
   2  -3 -12    6.95    0.33
   2   3 -12    6.25    0.27
   2   3 -12    6.14    0.31
  -2   3  12    6.13    0.36
   1  -3 -12   22.59    0.69
  -1  -3  12   23.55    0.62
   1  -3 -12   22.34    0.74
   1  -3 -12   21.82    0.70
  -1   3  12   22.31    0.75
   1   3 -12   22.26    0.66
   1   3 -12   21.79    0.68
   0  -3  12   67.44    1.64
   0  -3 -12   67.30    1.66
   0  -3 -12   65.59    1.69
   0  -3 -12   66.28    1.76
   0   3 -12   65.21    1.67
   0   3  12   65.40    1.75
  -1  -3 -12   13.99    0.59
  -1  -3 -12   14.35    0.48
  -1  -3 -12   13.63    0.50
   1  -3  12   14.00    0.50
   1   3  12   15.04    0.58
  -2  -3 -12    3.34    0.22
   2  -3  12    3.24    0.25
   2   3  12    2.54    0.27
   3  -3  12   78.03    2.01
  -3  -3 -12   76.18    1.91
   3   3  12   73.46    2.04
   4  -3  12   61.12    1.73
  -4  -3 -12   61.79    1.60
   4   3  12   62.15    1.77
  -5  -3 -12    5.78    0.30
   5  -3  12    4.64    0.39
   5   3  12    4.82    0.39
  -6  -3 -12   66.08    1.70
   6  -3  12   66.81    1.94
   6   3  12   63.51    1.93
   7  -3  12    8.33    0.56
  -7  -3 -12    8.08    0.39
   7   3  12    8.57    0.56
  -8  -3 -12    0.54    0.14
   8  -3  12    0.63    0.26
   8   3  12    0.65    0.26
  -9  -3 -12   38.80    1.15
   9  -3  12   39.43    1.47
   9   3  12   39.19    1.46
  10  -3  12   25.28    1.19
 -10  -3 -12   25.82    0.87
  10   3  12   26.38    1.18
  11  -3  12    5.36    0.64
  11   3  12    5.39    0.64
  12  -3  12    5.05    0.67
  12   3  12    6.09    0.69
  13  -3  12   48.10    1.92
  13   3  12   44.93    1.81
  14  -3  12    9.53    0.96
  14   3  12   10.06    0.98
  15  -3  12    2.75    0.61
  15   3  12    1.84    0.55
 -16   4  12   14.09    0.65
  15  -4 -12    0.88    0.45
  15   4 -12    0.75    0.40
  14  -4 -12    0.28    0.29
  14  -4 -12    0.25    0.35
  14   4 -12    0.44    0.33
  13  -4 -12    3.89    0.48
  13  -4 -12    2.47    0.53
  13   4 -12    3.36    0.49
  12  -4 -12   36.12    1.57
  12  -4 -12   36.91    1.34
  12  -4 -12   35.95    1.22
  12   4 -12   36.51    1.38
  11  -4 -12    4.80    0.63
  11  -4 -12    5.70    0.54
  11  -4 -12    5.59    0.44
  11   4 -12    6.60    0.59
  10  -4 -12    9.35    0.52
  10  -4 -12    9.93    0.73
  10  -4 -12    8.82    0.57
  10   4 -12    9.76    0.59
   9  -4 -12    5.80    0.41
   9  -4 -12    5.15    0.48
   9  -4 -12    5.59    0.58
   9   4 -12    5.86    0.44
   8  -4 -12   41.59    1.32
   8  -4 -12   40.41    1.43
   8  -4 -12   39.25    1.24
   8   4 -12   40.22    1.28
   7  -4 -12    7.27    0.42
   7  -4 -12    6.92    0.45
   7  -4 -12    7.40    0.51
   7   4 -12    7.14    0.43
   6  -4 -12   22.75    0.79
   6  -4 -12   21.62    0.87
   6  -4 -12   21.99    0.83
   6   4 -12   21.80    0.77
   5  -4 -12    2.18    0.29
   5  -4 -12    1.72    0.22
   5  -4 -12    2.30    0.28
   5   4 -12    1.96    0.22
   4  -4 -12    0.40    0.15
   4  -4 -12    0.05    0.11
   4  -4 -12    0.22    0.12
   4   4 -12    0.36    0.13
   3  -4 -12   34.36    1.03
   3  -4 -12   33.54    1.06
   3  -4 -12   36.04    1.04
   3   4 -12   34.38    0.98
  -2  -4  12  155.32    3.56
   2  -4 -12  149.51    3.63
   2  -4 -12  151.51    3.72
   2  -4 -12  153.87    3.67
  -2   4  12  152.85    3.76
   2   4 -12  151.29    3.60
   1  -4 -12   15.27    0.62
   1  -4 -12   15.27    0.57
  -1  -4  12   15.74    0.52
   1  -4 -12   15.27    0.52
  -1   4  12   14.93    0.63
   0  -4 -12    9.49    0.41
   0  -4  12    8.67    0.37
   0  -4 -12    8.86    0.35
   0  -4 -12    9.83    0.48
   0   4  12    8.34    0.45
   1  -4  12    3.27    0.25
  -1  -4 -12    2.92    0.23
  -1  -4 -12    3.73    0.21
  -1  -4 -12    2.79    0.32
   1   4  12    3.04    0.31
  -2  -4 -12   25.60    0.80
   2  -4  12   26.34    0.85
   2   4  12   25.47    0.92
   3  -4  12    3.98    0.32
  -3  -4 -12    3.69    0.25
   3   4  12    3.78    0.37
   4  -4  12   24.57    0.89
  -4  -4 -12   22.94    0.74
   4   4  12   23.35    0.91
   5  -4  12   32.03    1.14
  -5  -4 -12   33.71    0.98
   5   4  12   34.35    1.19
  -6  -4 -12   -0.03    0.09
   6  -4  12    0.10    0.16
   6   4  12    0.19    0.18
   7  -4  12    4.71    0.51
  -7  -4 -12    4.87    0.30
   7   4  12    5.00    0.51
   8  -4  12   51.31    1.75
  -8  -4 -12   51.49    1.43
   8   4  12   53.60    1.75
   9  -4  12    2.32    0.42
  -9  -4 -12    2.85    0.28
   9   4  12    2.50    0.45
  10  -4  12    1.43    0.37
  10   4  12    0.95    0.31
  11  -4  12    7.54    0.79
  11   4  12    5.00    0.62
  12  -4  12   23.66    1.27
  12   4  12   22.12    1.19
  13  -4  12    1.78    0.47
  13   4  12    2.06    0.52
  14  -4  12    0.85    0.44
  14   4  12    0.35    0.34
  15  -4  12    1.43    0.56
  15   4  12    1.97    0.59
  16  -5 -12    0.38    0.46
  15  -5 -12   12.95    1.04
  14  -5 -12    6.55    0.67
  14  -5 -12    9.10    0.96
  13  -5 -12    1.83    0.47
  13   5 -12    2.48    0.46
  12  -5 -12    2.56    0.51
  12  -5 -12    3.68    0.43
  12  -5 -12    2.98    0.43
  12   5 -12    2.83    0.44
  11  -5 -12   30.20    1.24
  11  -5 -12   29.25    1.34
  11  -5 -12   29.47    1.20
  11   5 -12   28.64    1.13
  10  -5 -12   20.39    0.86
  10  -5 -12   20.49    0.94
  10  -5 -12   19.79    1.03
  10   5 -12   20.21    0.86
   9  -5 -12    0.98    0.24
   9  -5 -12    0.71    0.26
   9  -5 -12    0.78    0.30
   8  -5 -12   14.24    0.78
   8  -5 -12   14.72    0.67
   8  -5 -12   14.53    0.74
   7  -5 -12   11.88    0.65
   7  -5 -12   11.39    0.57
   7  -5 -12   11.05    0.63
   7   5 -12   11.53    0.54
   6  -5 -12    0.03    0.15
   6  -5 -12   -0.07    0.12
   6  -5 -12   -0.13    0.14
   6   5 -12    0.04    0.11
   5  -5 -12    0.59    0.19
   5  -5 -12    0.87    0.20
   5  -5 -12    0.93    0.21
   5   5 -12    0.56    0.14
   4  -5 -12   44.28    1.31
   4  -5 -12   42.66    1.36
   4  -5 -12   45.00    1.32
   4   5 -12   44.62    1.21
   3  -5 -12   13.39    0.62
   3  -5 -12   13.37    0.56
   3  -5 -12   13.49    0.54
  -3  -5  12   13.19    0.51
   3   5 -12   12.71    0.47
   2  -5 -12    7.55    0.40
  -2  -5  12    8.36    0.37
   2  -5 -12    7.32    0.46
   2  -5 -12    7.72    0.36
   1  -5 -12   22.49    0.77
  -1  -5  12   22.14    0.73
   1  -5 -12   22.54    0.68
   1  -5 -12   22.23    0.85
  -1   5  12   21.42    0.85
   0  -5 -12    9.44    0.52
   0  -5 -12    9.71    0.44
   0  -5 -12   10.27    0.37
   0  -5  12    9.27    0.43
   0   5  12    9.08    0.52
  -1  -5 -12   12.16    0.62
   1  -5  12   12.46    0.53
  -1  -5 -12   12.88    0.52
   1   5  12   12.92    0.62
  -2  -5 -12   21.08    0.72
  -2  -5 -12   20.44    0.86
   2  -5  12   22.09    0.79
   2   5  12   21.40    0.86
   3  -5  12    0.10    0.12
  -3  -5 -12    0.31    0.12
   3   5  12    0.06    0.15
   4  -5  12    1.33    0.25
  -4  -5 -12    1.63    0.21
   4   5  12    1.84    0.32
  -5  -5 -12    5.67    0.32
   5  -5  12    6.02    0.47
   5   5  12    5.68    0.47
   6  -5  12    3.98    0.46
  -6  -5 -12    3.85    0.29
   6   5  12    4.78    0.49
   7  -5  12    6.53    0.62
  -7  -5 -12    6.33    0.36
   7   5  12    7.39    0.58
  -8  -5 -12   14.02    0.58
   8  -5  12   16.02    0.86
   8   5  12   14.89    0.83
   9  -5  12   10.47    0.75
   9   5  12    9.55    0.70
  10  -5  12    4.45    0.58
  10   5  12    2.73    0.47
  11  -5  12    0.34    0.31
  11   5  12    0.37    0.35
  12  -5  12    0.33    0.37
  12   5  12    0.64    0.38
  13  -5  12    2.88    0.58
  13   5  12    4.09    0.63
  14  -5  12    3.02    0.65
  14   5  12    1.55    0.52
  15  -5  12    4.10    0.72
  15   5  12    3.37    0.68
  15  -6 -12    6.27    0.92
  14  -6 -12    1.58    0.51
  14  -6 -12    1.41    0.41
  13  -6 -12   18.27    1.13
  13  -6 -12   18.49    0.93
  13  -6 -12   19.74    1.06
  12  -6 -12   -0.02    0.26
  12  -6 -12    0.05    0.32
  12  -6 -12    0.03    0.26
  11  -6 -12    0.65    0.32
  11  -6 -12    0.18    0.23
  11  -6 -12    0.47    0.33
  10  -6 -12    7.54    0.53
  10  -6 -12    5.42    0.63
  10  -6 -12    6.43    0.63
   9  -6 -12   51.97    1.78
   9  -6 -12   52.01    1.64
   9  -6 -12   50.53    1.73
   8  -6 -12    0.15    0.21
   8  -6 -12    0.05    0.17
   8  -6 -12    0.10    0.22
   7  -6 -12   34.58    1.19
   7  -6 -12   33.94    1.26
   7  -6 -12   35.72    1.29
   6  -6 -12    5.91    0.48
   6  -6 -12    4.97    0.44
   6  -6 -12    5.49    0.49
   5  -6 -12   40.69    1.29
   5  -6 -12   39.24    1.28
   5  -6 -12   40.20    1.36
   4  -6 -12    1.85    0.27
   4  -6 -12    1.87    0.26
   4  -6 -12    2.41    0.33
   3  -6 -12   13.72    0.55
   3  -6 -12   13.16    0.66
  -3  -6  12   13.33    0.56
   3  -6 -12   13.75    0.61
   2  -6 -12   28.97    1.08
   2  -6 -12   29.46    0.88
  -2  -6  12   30.13    0.95
   2  -6 -12   28.69    0.97
   1  -6 -12   13.50    0.48
  -1  -6  12   13.19    0.56
   1  -6 -12   13.31    0.58
   1  -6 -12   13.66    0.68
  -1   6  12   13.32    0.68
   0  -6 -12    7.41    0.50
   0  -6 -12    7.52    0.41
   0  -6 -12    7.50    0.31
   0  -6  12    6.95    0.41
   0   6  12    7.25    0.50
   1  -6  12   15.57    0.65
  -1  -6 -12   14.82    0.60
  -1  -6 -12   13.88    0.71
   1   6  12   15.36    0.74
  -2  -6 -12    7.51    0.40
   2  -6  12    7.86    0.46
  -2  -6 -12    7.91    0.55
   2   6  12    7.77    0.52
   3  -6  12    0.49    0.20
  -3  -6 -12    0.83    0.18
   3   6  12    0.99    0.24
  -4  -6 -12    0.38    0.15
   4  -6  12    0.72    0.21
   4   6  12    0.54    0.24
   5  -6  12   15.12    0.78
  -5  -6 -12   15.09    0.59
   5   6  12   14.10    0.77
  -6  -6 -12    0.41    0.14
   6  -6  12   -0.04    0.18
   6   6  12    0.14    0.21
  -7  -6 -12    0.70    0.18
   7  -6  12    1.04    0.29
   7   6  12    0.74    0.29
   8  -6  12    7.87    0.66
  -8  -6 -12    8.49    0.43
   8   6  12    7.12    0.69
   9  -6  12    9.70    0.76
   9   6  12    9.40    0.72
  10  -6  12    1.45    0.42
  10   6  12    0.91    0.38
  11  -6  12   11.02    0.88
  11   6  12   11.46    0.85
  12  -6  12    1.29    0.44
  12   6  12    0.52    0.40
  13  -6  12    3.23    0.63
  13   6  12    2.88    0.61
  14  -6  12    6.00    0.86
  14   6  12    7.09    0.86
  14  -7 -12    2.51    0.54
  14  -7 -12    2.42    0.56
  13  -7 -12    1.33    0.48
  13  -7 -12    1.71    0.42
  13  -7 -12    1.36    0.48
  12  -7 -12    5.50    0.73
  12  -7 -12    5.62    0.60
  12  -7 -12    4.84    0.60
  11  -7 -12   24.13    1.06
  11  -7 -12   22.18    1.19
  11  -7 -12   22.78    1.15
  10  -7 -12   12.36    0.82
  10  -7 -12   12.41    0.85
  10  -7 -12   12.70    0.74
   9  -7 -12    4.29    0.54
   9  -7 -12    4.38    0.57
   9  -7 -12    5.61    0.54
   8  -7 -12    4.13    0.51
   8  -7 -12    3.44    0.46
   8  -7 -12    5.03    0.51
   7  -7 -12   37.55    1.31
   7  -7 -12   37.43    1.34
   7  -7 -12   39.10    1.43
   6  -7 -12    1.92    0.32
   6  -7 -12    1.87    0.35
   6  -7 -12    1.72    0.30
   5  -7 -12   38.70    1.41
   5  -7 -12   40.39    1.29
   5  -7 -12   41.95    1.35
   4  -7 -12   16.38    0.72
   4  -7 -12   15.23    0.65
  -4  -7  12   16.64    0.70
   4  -7 -12   15.58    0.78
   3  -7 -12    6.27    0.48
   3  -7 -12    6.83    0.44
  -3  -7  12    6.58    0.42
   3  -7 -12    6.12    0.36
  -2  -7  12    2.66    0.31
   2  -7 -12    2.00    0.28
   2  -7 -12    2.69    0.24
   2  -7 -12    2.69    0.39
   1  -7 -12  131.09    3.06
   1  -7 -12  126.88    3.27
  -1  -7  12  129.67    3.27
   1  -7 -12  127.57    3.44
   0  -7  12   77.02    2.14
   0  -7 -12   79.64    2.12
   0  -7 -12   74.51    2.27
   0   7  12   80.31    2.33
   1  -7  12    0.38    0.18
  -1  -7 -12    0.07    0.12
  -1  -7 -12   -0.05    0.16
   1   7  12   -0.08    0.17
   2  -7  12    8.97    0.54
  -2  -7 -12    9.06    0.48
  -2  -7 -12    8.64    0.60
   2   7  12    8.63    0.60
  -3  -7 -12   83.21    2.52
   3  -7  12   86.60    2.40
  -3  -7 -12   84.67    2.23
   3   7  12   82.39    2.47
  -4  -7 -12   21.17    0.76
   4  -7  12   21.13    0.94
   4   7  12   20.66    0.97
   5  -7  12    8.69    0.62
  -5  -7 -12    9.47    0.48
   5   7  12    9.71    0.67
   6  -7  12   25.96    1.16
  -6  -7 -12   27.62    0.91
   6   7  12   27.68    1.19
  -7  -7 -12   19.18    0.73
   7  -7  12   20.62    1.03
   7   7  12   19.40    1.00
   8  -7  12   -0.02    0.24
   8   7  12    0.53    0.30
   9  -7  12    0.80    0.36
   9   7  12    0.81    0.34
  10  -7  12   14.28    0.98
  10   7  12   13.06    0.94
  11  -7  12    1.77    0.50
  11   7  12    1.64    0.47
  12  -7  12    0.92    0.49
  12   7  12    0.94    0.45
  13  -7  12    0.39    0.44
  13   7  12    0.29    0.41
  14  -7  12    7.16    0.93
  14   7  12    8.20    1.32
  14  -8 -12    4.42    0.75
  13  -8 -12    0.04    0.38
  13  -8 -12   -0.06    0.33
  13  -8 -12   -0.04    0.39
  12  -8 -12    0.16    0.41
  12  -8 -12    0.55    0.33
  12  -8 -12    0.45    0.39
  11  -8 -12    0.39    0.37
  11  -8 -12    0.24    0.30
  11  -8 -12    0.55    0.36
  10  -8 -12   11.05    0.82
  10  -8 -12   10.05    0.79
  10  -8 -12   10.07    0.70
   9  -8 -12    0.74    0.31
   9  -8 -12    0.50    0.33
   9  -8 -12    0.91    0.35
   8  -8 -12    5.84    0.57
   8  -8 -12    6.35    0.62
   8  -8 -12    6.11    0.66
   7  -8 -12    2.98    0.41
   7  -8 -12    3.91    0.47
   7  -8 -12    3.95    0.54
   6  -8 -12   42.98    1.45
   6  -8 -12   40.53    1.38
   6  -8 -12   41.69    1.55
   5  -8 -12    0.95    0.30
   5  -8 -12    1.53    0.31
   5  -8 -12    1.10    0.24
   4  -8 -12   10.23    0.69
   4  -8 -12   11.67    0.63
   4  -8 -12   11.24    0.61
  -3  -8  12    5.29    0.43
   3  -8 -12    4.79    0.53
   3  -8 -12    5.32    0.48
   2  -8 -12  105.86    2.93
  -2  -8  12  101.16    2.74
   2  -8 -12  100.04    2.72
   1  -8 -12    0.15    0.22
   1  -8 -12    0.52    0.21
  -1  -8  12    0.14    0.18
   0  -8 -12    0.40    0.18
   0  -8 -12    0.71    0.27
   0  -8  12    0.75    0.24
  -1  -8 -12    0.09    0.15
   1  -8  12   -0.05    0.17
  -1  -8 -12   -0.09    0.19
   1   8  12    0.02    0.23
  -2  -8 -12   92.86    2.75
  -2  -8 -12   94.83    2.48
   2  -8  12   92.12    2.60
   2   8  12   91.72    2.73
   3  -8  12    0.38    0.24
  -3  -8 -12    0.34    0.26
  -3  -8 -12    0.58    0.20
   3   8  12    0.34    0.27
  -4  -8 -12   29.41    0.98
   4  -8  12   28.78    1.19
  -4  -8 -12   26.65    1.25
   4   8  12   29.62    1.25
   5  -8  12    4.42    0.55
  -5  -8 -12    4.01    0.55
  -5  -8 -12    3.99    0.38
   5   8  12    4.77    0.58
   6  -8  12   18.23    1.00
  -6  -8 -12   19.11    0.74
   6   8  12   18.47    1.01
   7  -8  12    6.96    0.75
   7   8  12    6.72    0.73
   8  -8  12   27.34    1.32
   8   8  12   30.03    1.36
   9  -8  12    0.99    0.40
   9   8  12    0.99    0.39
  10  -8  12    0.58    0.37
  10   8  12    1.32    0.44
  11  -8  12    0.43    0.42
  11   8  12    0.48    0.37
  12  -8  12   14.14    1.10
  12   8  12   17.12    1.13
  13  -8  12    0.05    0.51
  13   8  12    0.15    0.39
  13  -9 -12    1.56    0.46
  13  -9 -12    2.53    0.56
  13  -9 -12    2.15    0.55
  12  -9 -12    0.51    0.44
  12  -9 -12    0.51    0.35
  12  -9 -12    0.88    0.44
  11  -9 -12   16.06    0.97
  11  -9 -12   17.04    1.09
  11  -9 -12   17.27    1.07
  10  -9 -12    6.77    0.69
  10  -9 -12    5.54    0.73
  10  -9 -12    6.53    0.72
   9  -9 -12    9.65    0.70
   9  -9 -12   10.48    0.76
   9  -9 -12   10.11    0.80
   8  -9 -12    7.00    0.67
   8  -9 -12    7.06    0.75
   8  -9 -12    7.28    0.67
   7  -9 -12   14.90    0.83
   7  -9 -12   14.15    0.80
   7  -9 -12   14.66    0.89
   6  -9 -12    3.21    0.53
   6  -9 -12    3.09    0.45
   5  -9 -12   11.04    0.69
   5  -9 -12   11.33    0.78
   4  -9 -12    6.02    0.55
   4  -9 -12    6.72    0.67
   3  -9 -12   13.48    0.84
   3  -9 -12   13.49    0.70
  -2  -9  12    1.21    0.28
   2  -9 -12    0.59    0.21
   2  -9 -12    0.72    0.29
  -1  -9  12   14.36    0.75
   1  -9 -12   14.03    0.71
   1  -9 -12   17.02    0.91
   0  -9  12   17.18    0.83
   0  -9 -12   17.10    0.78
   0  -9 -12   16.71    0.91
   1  -9  12    2.85    0.42
  -1  -9 -12    2.09    0.32
  -1  -9 -12    1.61    0.38
   2  -9  12    1.60    0.33
  -2  -9 -12    1.64    0.38
  -2  -9 -12    1.91    0.30
  -3  -9 -12   25.03    1.20
  -3  -9 -12   26.26    0.96
   3  -9  12   26.74    1.15
   3   9  12   24.63    1.20
   4  -9  12   17.74    0.93
  -4  -9 -12   16.57    1.00
  -4  -9 -12   16.83    0.72
   4   9  12   17.37    0.98
  -5  -9 -12    4.76    0.43
  -5  -9 -12    5.38    0.67
   5  -9  12    5.01    0.60
   5   9  12    4.85    0.61
  -6  -9 -12   17.29    1.09
  -6  -9 -12   16.66    0.72
   6  -9  12   17.23    1.00
   6   9  12   16.40    0.98
   7  -9  12   19.87    1.11
   7   9  12   20.66    1.14
   8  -9  12   10.07    0.85
   8   9  12    9.83    0.92
   9  -9  12    4.86    0.71
   9   9  12    3.48    0.57
  10  -9  12   22.13    1.32
  10   9  12   24.55    1.32
  11  -9  12    5.88    0.85
  11   9  12    3.33    0.64
  12  -9  12    0.49    0.51
  12   9  12    1.04    0.51
  12 -10 -12    1.49    0.46
  12 -10 -12    1.60    0.56
  11 -10 -12    1.20    0.47
  11 -10 -12    1.69    0.48
  10 -10 -12    7.53    0.87
  10 -10 -12    9.28    0.83
   9 -10 -12   20.37    1.09
   9 -10 -12   23.78    1.30
   8 -10 -12    1.25    0.41
   8 -10 -12    0.89    0.32
   7 -10 -12    4.02    0.55
   7 -10 -12    3.80    0.59
   6 -10 -12   17.09    0.91
   6 -10 -12   20.20    1.12
   5 -10 -12   18.16    1.01
   5 -10 -12   15.54    0.84
   4 -10 -12    0.02    0.21
   4 -10 -12   -0.10    0.20
   3 -10 -12   19.33    1.06
   3 -10 -12   19.80    0.90
   2 -10 -12    9.17    0.60
   2 -10 -12    9.10    0.72
  -1 -10  12    0.67    0.26
   1 -10 -12    0.20    0.20
   1 -10 -12    0.51    0.32
   0 -10  12    2.87    0.44
   0 -10 -12    2.83    0.48
   0 -10 -12    2.80    0.40
  -1 -10 -12   29.63    1.35
   1 -10  12   28.52    1.23
  -1 -10 -12   30.16    1.10
  -2 -10 -12    0.26    0.30
  -2 -10 -12    0.04    0.18
   2 -10  12   -0.10    0.22
  -3 -10 -12    0.41    0.20
   3 -10  12    0.64    0.32
  -3 -10 -12    1.07    0.39
  -4 -10 -12   -0.08    0.17
  -4 -10 -12    0.09    0.29
   4 -10  12   -0.07    0.29
  -5 -10 -12    6.11    0.74
  -5 -10 -12    7.15    0.50
   5 -10  12    6.71    0.74
   5  10  12    8.45    0.84
   6 -10  12    0.48    0.36
  -6 -10 -12    0.37    0.34
   6  10  12    0.28    0.38
  -7 -10 -12    3.68    0.67
   7 -10  12    2.67    0.56
   7  10  12    3.72    0.60
  -8 -10 -12    0.93    0.46
   8 -10  12    1.16    0.47
   8  10  12    1.37    0.46
   9 -10  12    7.89    0.92
   9  10  12    5.95    0.78
  10 -10  12   -0.44    0.35
  10  10  12    0.60    0.43
  11 -10  12    5.23    0.87
  11  10  12    6.34    0.85
  11 -11 -12   12.31    1.03
  10 -11 -12    1.54    0.47
  10 -11 -12    1.34    0.55
   9 -11 -12   -0.55    0.37
   8 -11 -12    4.17    0.70
   7 -11 -12   12.59    0.98
   7 -11 -12   13.05    0.84
   6 -11 -12    1.33    0.44
   6 -11 -12    2.32    0.45
   5 -11 -12    7.04    0.78
   5 -11 -12    6.72    0.65
   4 -11 -12    5.59    0.69
   4 -11 -12    6.93    0.65
   3 -11 -12    0.04    0.26
   3 -11 -12    0.53    0.30
   2 -11 -12    4.46    0.52
   2 -11 -12    4.69    0.63
   1 -11 -12    7.72    0.58
   1 -11 -12    8.11    0.80
   0 -11 -12    3.69    0.45
   0 -11  12    4.76    0.58
   0 -11 -12    3.60    0.57
  -1 -11 -12    2.49    0.38
  -1 -11 -12    2.60    0.49
   1 -11  12    2.83    0.50
   2 -11  12   10.84    0.78
  -2 -11 -12   10.04    0.63
  -2 -11 -12    9.50    0.80
  -3 -11 -12    1.00    0.29
   3 -11  12    1.03    0.39
  -3 -11 -12    0.67    0.37
   4 -11  12   -0.05    0.32
  -4 -11 -12   -0.07    0.30
  -4 -11 -12   -0.07    0.20
   5 -11  12    5.28    0.68
  -5 -11 -12    5.22    0.73
  -6 -11 -12    1.55    0.51
   6 -11  12    1.90    0.53
  -7 -11 -12   -0.59    0.36
   7 -11  12   -0.23    0.37
   8 -11  12    1.15    0.50
  -8 -11 -12    0.60    0.42
   8  11  12    0.79    0.45
  -9 -11 -12    7.74    0.98
   9 -11  12    7.11    0.90
   9  11  12    7.24    0.87
  10 -11  12    1.57    0.59
 -10 -11 -12    2.25    0.66
   9 -12 -12    0.72    0.51
   8 -12 -12    2.11    0.57
   7 -12 -12    6.09    0.81
   7 -12 -12    5.40    0.66
   6 -12 -12    6.72    0.71
   6 -12 -12    5.64    0.81
   5 -12 -12    2.32    0.52
   5 -12 -12    3.03    0.46
   4 -12 -12    0.06    0.26
   4 -12 -12    0.11    0.34
   3 -12 -12    4.24    0.53
   3 -12 -12    5.34    0.73
   2 -12 -12    4.45    0.69
   2 -12 -12    3.37    0.49
   1 -12 -12    0.76    0.32
   1 -12 -12    1.01    0.43
   0 -12 -12    0.41    0.39
   0 -12 -12    0.35    0.28
   1 -12  12    0.16    0.35
  -1 -12 -12    0.35    0.34
  -1 -12 -12    0.27    0.28
  -2 -12 -12    8.01    0.62
  -2 -12 -12    8.89    0.94
   2 -12  12    9.13    0.89
  -3 -12 -12    2.94    0.58
   3 -12  12    2.10    0.52
  -3 -12 -12    1.85    0.36
  -4 -12 -12   21.92    1.34
   4 -12  12   20.99    1.24
   5 -12  12   -0.21    0.31
  -5 -12 -12   -0.20    0.33
   6 -12  12    0.45    0.43
  -6 -12 -12    2.04    0.59
   7 -12  12   -0.19    0.41
  -7 -12 -12   -0.21    0.39
  -8 -12 -12   21.25    1.45
   8 -12  12   24.22    1.47
   7 -13 -12    6.39    0.73
   7 -13 -12    5.92    0.87
   6 -13 -12    0.26    0.44
   6 -13 -12   -0.22    0.27
   5 -13 -12    0.03    0.41
   5 -13 -12    0.34    0.33
   4 -13 -12    8.27    0.91
   4 -13 -12    8.69    0.82
   3 -13 -12    2.79    0.50
   3 -13 -12    2.73    0.60
   2 -13 -12    0.31    0.37
   2 -13 -12    0.42    0.28
   1 -13 -12    0.74    0.44
   1 -13 -12    0.60    0.33
   0 -13 -12   12.46    0.77
   0 -13 -12   11.32    1.09
  -1 -13 -12    6.08    0.61
  -1 -13 -12    6.27    0.86
   2 -13  12   -0.17    0.41
  -2 -13 -12    0.33    0.28
  -2 -13 -12    0.00    0.41
  -3 -13 -12    1.64    0.47
   3 -13  12    0.14    0.41
  -4 -13 -12   16.81    1.23
   4 -13  12   16.82    1.17
  -5 -13 -12    2.30    0.66
   5 -13  12    2.59    0.62
   6 -13  12   12.55    1.24
  -6 -13 -12   11.94    1.25
   2 -14 -12    3.53    0.56
   2 -14 -12    4.66    0.81
   1 -14 -12    5.78    0.86
   1 -14 -12    7.30    0.73
   0 -14 -12    1.10    0.38
   0 -14 -12    0.35    0.50
  -1 -14 -12   20.18    1.06
  -1 -14 -12   19.87    1.39
  16   0 -13   -0.14    0.38
  15   0 -13   20.95    1.22
  14   0 -13   -0.26    0.26
  13   0 -13   13.56    0.88
  12   0 -13   -0.12    0.23
  11   0 -13   10.25    0.71
  10   0 -13   -0.24    0.17
   9   0 -13   19.40    0.89
   8   0 -13    0.01    0.17
   7   0 -13   11.26    0.60
   6   0 -13   -0.01    0.12
   6   0 -13   -0.03    0.05
   5   0 -13  336.60    7.86
   5   0 -13  338.61    7.64
   4   0 -13    0.02    0.06
   4   0 -13   -0.01    0.10
   3   0 -13   72.15    1.88
  -3   0  13   74.91    1.73
   3   0 -13   71.93    1.77
  -2   0  13   -0.04    0.05
   2   0 -13   -0.08    0.07
   2   0 -13   -0.02    0.06
   1   0 -13  129.69    3.17
  -1   0  13  137.28    3.08
   1   0 -13  132.60    3.13
   0   0 -13    0.31    0.09
   0   0  13    0.20    0.08
  -1   0 -13    3.26    0.20
   2   0  13    0.00    0.09
  -2   0 -13    0.02    0.07
[truncated: 1,242,793 more chars]
