# Supplementary material for: Synthesis and structure of two isomers of a molybdenum(II) 2-butyne com­plex stabilized by bioinspired S,N-bidentate ligands
Source: Acta Crystallogr C Struct Chem. 2022 Mar 5;78(Pt 4):218–22. doi: 10.1107/S2053229622002029 (PMC8981119; doi:10.1107/S2053229622002029)
Supplement: Supplementary file 2 [file c-78-00218-1sup2.hkl]

data_1                                                                          
_shelx_title ' ME86B2_0m_a.res P2(1)/n M.Ehweiner (Me2C3H2NO-C6H4S)2Mo(CO)C2Me2 
_shelx_refln_list_code          4                                               
_shelx_F_calc_maximum      328.19                                               
_exptl_crystal_F_000      1216.00                                               
_reflns_d_resolution_high  0.6195                                               
                                                                                
loop_                                                                           
 _space_group_symop_operation_xyz                                               
 'x, y, z'                                                                      
 '-x+1/2, y+1/2, -z+1/2'                                                        
 '-x, -y, -z'                                                                   
 'x-1/2, -y-1/2, z-1/2'                                                         
                                                                                
_cell_length_a    10.6159                                                       
_cell_length_b     8.9300                                                       
_cell_length_c    27.3801                                                       
_cell_angle_alpha  90.000                                                       
_cell_angle_beta   96.189                                                       
_cell_angle_gamma  90.000                                                       
                                                                                
_shelx_F_squared_multiplier     1.000                                           
                                                                                
loop_                                                                           
 _refln_index_h                                                                 
 _refln_index_k                                                                 
 _refln_index_l                                                                 
 _refln_F_squared_calc                                                          
 _refln_F_squared_meas                                                          
 _refln_F_squared_sigma                                                         
 _refln_observed_status                                                         
   2   0   0      18240.76      19694.23       448.94 o                         
   4   0   0      44833.74      45119.19      1025.98 o                         
   6   0   0       4632.50       4117.51       123.57 o                         
   8   0   0       1514.86       1505.52        69.15 o                         
  10   0   0       6544.22       6383.73       198.39 o                         
  12   0   0         27.81         99.76        34.01 o                         
  14   0   0        667.02        486.35        63.49 o                         
  16   0   0         10.64          9.07        10.20 o                         
   1   1   0       6251.66       6556.78       141.79 o                         
   2   1   0       2794.37       2858.59        43.42 o                         
   3   1   0      10430.50      10884.36       147.33 o                         
   4   1   0      11655.93      11942.01       412.66 o                         
   5   1   0       2011.82       1789.13        91.83 o                         
   6   1   0       4317.51       4026.48       202.93 o                         
   7   1   0       2395.05       2514.92        64.07 o                         
   8   1   0       7756.88       7732.70       153.89 o                         
   9   1   0       8876.97       8360.06       167.91 o                         
  10   1   0        931.96        899.11        42.49 o                         
  11   1   0         18.24          7.94        15.23 o                         
  12   1   0       1630.04       1745.71        85.59 o                         
  13   1   0        717.79        631.29        47.28 o                         
  14   1   0        319.31        352.39        39.67 o                         
  15   1   0          0.85         -4.12        35.14 o                         
  16   1   0        248.69        247.14        55.55 o                         
   0   2   0      11750.64      11950.08       280.02 o                         
   1   2   0        196.39        307.50        13.56 o                         
   2   2   0       1709.39       1817.78        30.50 o                         
   3   2   0       3359.52       3130.84        94.68 o                         
   4   2   0        137.63         99.78         5.95 o                         
   5   2   0       3394.00       3483.53        56.53 o                         
   6   2   0        537.14        512.42        25.01 o                         
   7   2   0       7020.62       6433.84       129.80 o                         
   8   2   0        409.16        388.61        54.98 o                         
   9   2   0        600.28        620.29        34.36 o                         
  10   2   0        906.32        850.59        48.75 o                         
  11   2   0       2585.21       2503.53        77.75 o                         
  12   2   0        465.68        500.89        79.36 o                         
  13   2   0        473.64        502.95        53.85 o                         
  14   2   0        663.30        720.20        91.83 o                         
  15   2   0       2037.86       2098.82        90.69 o                         
  16   2   0         34.20         54.94        25.03 o                         
   1   3   0        956.48       1117.62        30.85 o                         
   2   3   0      12072.37      12406.69       242.01 o                         
   3   3   0       1520.24       1597.76        33.84 o                         
   4   3   0        566.24        530.88        15.42 o                         
   5   3   0        612.75        566.36        18.82 o                         
   6   3   0       2501.22       2487.38        44.91 o                         
   7   3   0         98.60         69.56        14.43 o                         
   8   3   0       2050.56       2058.50        61.81 o                         
   9   3   0          7.45          4.07        13.56 o                         
  10   3   0       1963.07       1980.20       136.61 o                         
  11   3   0        845.62        856.00        45.50 o                         
  12   3   0       2000.46       2170.63        76.30 o                         
  13   3   0       1928.22       1980.78        75.03 o                         
  14   3   0         60.17         42.25        35.14 o                         
  15   3   0        685.85        580.42        44.25 o                         
  16   3   0       1343.50       1481.89        83.76 o                         
   0   4   0       9216.86       9087.55       231.27 o                         
   1   4   0       3404.75       3829.05        80.16 o                         
   2   4   0       1621.67       1609.38        33.16 o                         
   3   4   0        462.08        493.83        16.03 o                         
   4   4   0       4795.60       4779.67        93.43 o                         
   5   4   0        693.77        705.15        19.23 o                         
   6   4   0       7045.06       7080.35       120.11 o                         
   7   4   0        455.05        412.97        65.19 o                         
   8   4   0          3.76         14.53        13.06 o                         
   9   4   0        424.74        467.07        35.83 o                         
  10   4   0       4933.23       4917.48       119.60 o                         
  11   4   0        501.29        423.26        37.77 o                         
  12   4   0         47.63         45.71        16.99 o                         
  13   4   0        186.68        207.45        27.65 o                         
  14   4   0       4406.33       4467.21       130.17 o                         
  15   4   0       1009.00       1104.71        69.88 o                         
  16   4   0         25.75          0.00        46.48 o                         
   1   5   0       2416.52       2153.35        56.92 o                         
   2   5   0       5806.52       6009.31       114.56 o                         
   3   5   0         40.12         33.32         7.52 o                         
   4   5   0       3165.54       3199.30        57.52 o                         
   5   5   0      10022.42      10284.70       151.45 o                         
   6   5   0      10938.93      11282.82       165.18 o                         
   7   5   0        445.01        541.08        36.84 o                         
   8   5   0       3726.54       3758.85       170.62 o                         
   9   5   0       2814.19       2690.21        79.89 o                         
  10   5   0       2744.58       2735.74        83.93 o                         
  11   5   0       2249.96       2339.27        64.07 o                         
  12   5   0       2193.03       2161.77        66.36 o                         
  13   5   0        663.41        693.02        61.22 o                         
  14   5   0        135.68        129.07        31.29 o                         
  15   5   0        535.41        651.86        89.56 o                         
   0   6   0      13510.61      14137.93       556.07 o                         
   1   6   0       5412.75       5319.82       116.77 o                         
   2   6   0        963.87        998.39        29.34 o                         
   3   6   0      13291.55      12833.69       227.05 o                         
   4   6   0        890.75        892.99        51.12 o                         
   5   6   0        583.00        595.01        29.62 o                         
   6   6   0        156.00        147.15        21.23 o                         
   7   6   0       4497.25       4516.14       123.00 o                         
   8   6   0         58.89         70.43        18.52 o                         
   9   6   0        285.17        310.30        66.32 o                         
  10   6   0          0.52         17.77        17.11 o                         
  11   6   0       2611.74       2760.62       151.35 o                         
  12   6   0         40.46         54.42        43.08 o                         
  13   6   0       2022.91       2237.81       295.89 o                         
  14   6   0        391.99        417.19        69.15 o                         
  15   6   0        469.94        506.75        79.36 o                         
   1   7   0       7034.78       6671.50       141.08 o                         
   2   7   0       2556.00       2479.10        56.32 o                         
   3   7   0       1879.10       1786.41        43.86 o                         
   4   7   0        243.47        290.80        22.14 o                         
   5   7   0       5416.89       5502.67        94.80 o                         
   6   7   0       3091.60       3223.68       162.68 o                         
   7   7   0        472.35        436.79        82.19 o                         
   8   7   0         78.77         81.00        22.06 o                         
   9   7   0       1570.64       1544.83        63.90 o                         
  10   7   0        683.39        637.33        47.39 o                         
  11   7   0          0.41         23.85        22.59 o                         
  12   7   0        822.14        867.50        57.14 o                         
  13   7   0        881.74        846.86        97.50 o                         
  14   7   0        138.25        146.24        53.28 o                         
   0   8   0       1099.61       1164.29        69.15 o                         
   1   8   0        471.23        443.35        25.19 o                         
   2   8   0       2802.46       2701.26        60.22 o                         
   3   8   0        220.58        190.05        34.37 o                         
   4   8   0       5811.86       5811.05       103.57 o                         
   5   8   0         33.60         32.23        13.60 o                         
   6   8   0        110.17         77.09        34.01 o                         
   7   8   0         52.89         52.33        19.99 o                         
   8   8   0       4333.23       4405.26       221.63 o                         
   9   8   0        197.39        153.70        31.74 o                         
  10   8   0        849.49        849.86        77.66 o                         
  11   8   0         57.20         41.38        28.91 o                         
  12   8   0       2226.65       2347.84       141.71 o                         
  13   8   0        429.60        400.19        73.69 o                         
  14   8   0       1403.31       1607.55       133.77 o                         
   1   9   0       3722.36       3474.99        75.09 o                         
   2   9   0        708.98        722.22        33.91 o                         
   3   9   0       1432.41       1342.04        42.20 o                         
   4   9   0          5.65         23.54        12.32 o                         
   5   9   0       2614.31       2847.39       144.54 o                         
   6   9   0        662.72        692.68        73.69 o                         
   7   9   0          1.15          2.27        24.94 o                         
   8   9   0        483.29        439.87        66.89 o                         
   9   9   0       1001.27        978.36        99.76 o                         
  10   9   0       1030.49       1154.08       109.97 o                         
  11   9   0         51.45         40.81        39.68 o                         
  12   9   0        497.81        660.93        94.10 o                         
  13   9   0        421.24        382.05        73.69 o                         
   0  10   0          1.50         17.15        15.62 o                         
   1  10   0       3415.56       3453.37        78.39 o                         
   2  10   0         47.20         59.33        15.79 o                         
   3  10   0       5500.87       5396.61       192.46 o                         
   4  10   0        402.90        354.56        27.19 o                         
   5  10   0        178.61        175.84        31.80 o                         
   6  10   0        118.74        157.19        34.06 o                         
   7  10   0       4291.96       4600.69       135.48 o                         
   8  10   0        687.59        642.79        82.76 o                         
   9  10   0        651.43        582.71        82.76 o                         
  10  10   0        196.72        212.00        64.62 o                         
  11  10   0       1379.58       1362.68        96.19 o                         
  12  10   0         28.14         70.85        40.88 o                         
   1  11   0       3597.68       3504.59        71.12 o                         
   2  11   0       2437.88       2352.40        55.82 o                         
   3  11   0        774.99        774.07        39.70 o                         
   4  11   0        285.87        249.48        38.38 o                         
   5  11   0       3818.68       3716.39       118.64 o                         
   6  11   0        170.90        130.37        32.46 o                         
   7  11   0        316.40        283.74        43.42 o                         
   8  11   0       1275.39       1275.93        79.49 o                         
   9  11   0       1386.78       1519.09        88.93 o                         
  10  11   0          0.23         16.22        36.85 o                         
  11  11   0       1128.47       1298.06       129.24 o                         
   0  12   0        584.06        593.23        69.15 o                         
   1  12   0         47.44         38.96        17.55 o                         
   2  12   0        136.49        173.62        20.81 o                         
   3  12   0        529.34        585.48        68.79 o                         
   4  12   0        501.02        511.06        53.64 o                         
   5  12   0         62.72          9.63        32.31 o                         
   6  12   0        199.80        158.80        36.47 o                         
   7  12   0          0.35          3.47        37.41 o                         
   8  12   0        837.94        897.37        77.76 o                         
   9  12   0         43.00        -19.88        30.43 o                         
   1  13   0        204.32        197.12        31.74 o                         
   2  13   0        187.77        145.10        36.87 o                         
   3  13   0          3.48          4.56        21.34 o                         
   4  13   0        147.81        162.18        31.01 o                         
   5  13   0        325.03        333.09        38.22 o                         
   6  13   0        187.97        170.46        32.32 o                         
   7  13   0        166.12        148.00        31.87 o                         
   0  14   0        229.83        321.12        45.46 o                         
   1  14   0        584.87        555.85        46.53 o                         
   2  14   0        135.74        100.58        27.47 o                         
   3  14   0       1506.29       1482.00        65.46 o                         
   4  14   0         46.07         -1.65        26.79 o                         
 -17   0   1        691.67        767.45        69.09 o                         
 -15   0   1          4.37         14.74        32.88 o                         
 -13   0   1        955.24        971.56        72.56 o                         
 -11   0   1         17.24         -7.94        23.81 o                         
  -9   0   1       4099.43       3853.37       131.51 o                         
  -7   0   1       7313.69       7587.70       206.33 o                         
  -5   0   1       8239.11       8119.39       207.46 o                         
  -3   0   1      74983.62      72102.97      1616.62 o                         
  -1   0   1       1266.69       1281.05        32.88 o                         
   1   0   1      59759.62      62876.06      2424.37 o                         
   3   0   1       4538.54       4971.17       129.24 o                         
   5   0   1      19305.36      18071.94       431.93 o                         
   7   0   1       8655.30       8973.05       240.34 o                         
   9   0   1       8102.62       7498.14       218.80 o                         
  11   0   1       3182.54       3011.04       123.57 o                         
  13   0   1       1085.70       1281.05        86.16 o                         
  15   0   1        578.71        558.90        70.29 o                         
 -17   1   1        216.46        132.64        64.62 o                         
 -16   1   1        714.75       1038.45        86.16 o                         
 -15   1   1        718.65        605.14        49.68 o                         
 -14   1   1        409.93        359.64        41.38 o                         
 -13   1   1          9.00         -0.10        18.83 o                         
 -12   1   1       1811.96       1679.86        86.16 o                         
 -11   1   1       2576.01       2459.01       100.90 o                         
 -10   1   1       1406.63       1377.97        51.66 o                         
  -9   1   1        108.79        119.43        19.04 o                         
  -8   1   1       6976.08       6881.35       138.65 o                         
  -7   1   1      10000.47       9873.83       220.50 o                         
  -6   1   1       5909.61       6461.73       148.51 o                         
  -5   1   1       7558.27       7899.81       143.46 o                         
  -4   1   1       4766.67       4698.52        89.36 o                         
  -3   1   1       9253.77       9637.62       320.83 o                         
  -2   1   1      20297.26      21970.38       286.85 o                         
  -1   1   1      52363.73      56911.13       733.29 o                         
   0   1   1       8101.75       8551.74        98.18 o                         
   1   1   1        139.66        163.73        10.54 o                         
   2   1   1       1022.72       1052.43        19.18 o                         
   3   1   1      31850.17      31774.94      1017.48 o                         
   4   1   1      10839.03      11332.83       156.22 o                         
   5   1   1       2381.19       2134.04        75.96 o                         
   6   1   1       6101.20       5569.87       116.20 o                         
   7   1   1       5082.49       5309.15       111.39 o                         
   8   1   1       1227.72       1314.74        63.49 o                         
   9   1   1       6636.87       6395.37       137.05 o                         
  10   1   1       9349.63       9032.75       183.96 o                         
  11   1   1        290.39        243.69        27.92 o                         
  12   1   1         89.57         65.08        22.84 o                         
  13   1   1       1710.87       1661.59        85.03 o                         
  14   1   1       1948.93       1953.13        77.71 o                         
  15   1   1         60.76         62.70        27.22 o                         
  16   1   1         76.50        150.78        47.61 o                         
 -16   2   1       1483.86       1445.76        64.21 o                         
 -15   2   1         27.15         58.79        23.10 o                         
 -14   2   1       1812.27       1735.66       107.70 o                         
 -13   2   1          5.54         20.81        20.97 o                         
 -12   2   1       1536.20       1634.48        82.19 o                         
 -11   2   1        573.74        573.92        40.06 o                         
 -10   2   1       6218.23       6181.67       136.10 o                         
  -9   2   1       1252.79       1122.73        45.91 o                         
  -8   2   1         14.80         -1.83        10.33 o                         
  -7   2   1       6322.73       6137.14       202.93 o                         
  -6   2   1       4688.53       4660.97        96.91 o                         
  -5   2   1       3302.16       3296.45        71.66 o                         
  -4   2   1       1847.69       2222.15        36.89 o                         
  -3   2   1        458.15        527.34        13.94 o                         
  -2   2   1       5262.53       5387.56        70.92 o                         
  -1   2   1       1975.12       2062.57        32.18 o                         
   0   2   1      17132.87      17526.45       285.78 o                         
   1   2   1       8027.32       8989.48       123.01 o                         
   2   2   1       1548.54       1523.52        27.02 o                         
   3   2   1        548.01        605.72        15.09 o                         
   4   2   1       7845.02       7535.97       108.19 o                         
   5   2   1        143.39        133.34         8.47 o                         
   6   2   1       6335.13       7037.08       105.85 o                         
   7   2   1       5640.77       5536.90       221.07 o                         
   8   2   1        752.38        853.16        38.25 o                         
   9   2   1       1564.52       1597.26        79.92 o                         
  10   2   1        106.11         73.45        33.44 o                         
  11   2   1        108.36         92.18        21.95 o                         
  12   2   1       2094.68       1906.18        90.69 o                         
  13   2   1        546.66        515.71        43.89 o                         
  14   2   1        985.90       1091.39        79.36 o                         
  15   2   1        458.46        476.46        47.78 o                         
  16   2   1       1249.43       1247.67        61.65 o                         
 -16   3   1        456.81        436.10        51.66 o                         
 -15   3   1        877.24        843.41        50.07 o                         
 -14   3   1       3286.80       3351.15       120.74 o                         
 -13   3   1          7.74          6.61        16.52 o                         
 -12   3   1       1868.32       1847.64        69.17 o                         
 -11   3   1       2771.98       2674.25        80.77 o                         
 -10   3   1       1853.92       1786.01       138.88 o                         
  -9   3   1        715.76        647.80        35.65 o                         
  -8   3   1       1953.44       2038.30       105.43 o                         
  -7   3   1       1734.96       1573.44        49.39 o                         
  -6   3   1       1323.64       1420.04        28.56 o                         
  -5   3   1       3549.02       3368.22        54.93 o                         
  -4   3   1        904.56        814.27        18.83 o                         
  -3   3   1        266.03        256.06         8.81 o                         
  -2   3   1          0.71         -0.95         3.54 o                         
  -1   3   1       1634.70       1473.78        53.28 o                         
   0   3   1      10813.50      11508.24       196.39 o                         
   1   3   1        999.09       1125.07        31.69 o                         
   2   3   1       4796.85       5557.33        99.86 o                         
   3   3   1       1255.08       1193.97        25.44 o                         
   4   3   1        140.74        145.19         8.47 o                         
   5   3   1        632.81        640.96        17.71 o                         
   6   3   1        105.03         91.53         7.76 o                         
   7   3   1        697.22        674.65        19.76 o                         
   8   3   1         22.52        -10.81        14.17 o                         
   9   3   1       3387.71       3448.92        90.05 o                         
  10   3   1       1381.16       1375.95        55.50 o                         
  11   3   1         40.19         38.13        20.41 o                         
  12   3   1          3.32          1.70        18.44 o                         
  13   3   1       1000.35       1007.50        56.76 o                         
  14   3   1        709.06        625.07        84.46 o                         
  15   3   1         15.55         48.53        76.52 o                         
  16   3   1        323.97        286.20        37.83 o                         
 -16   4   1        241.40        320.83        69.15 o                         
 -15   4   1         81.26         75.96        43.08 o                         
 -14   4   1         67.30         63.49        21.60 o                         
 -13   4   1       5582.32       5571.41       168.35 o                         
 -12   4   1         90.39         81.29        29.85 o                         
 -11   4   1        800.32        784.53        51.30 o                         
 -10   4   1        396.03        440.15        35.50 o                         
  -9   4   1      11992.29      11476.16       221.34 o                         
  -8   4   1        666.28        636.87        62.92 o                         
  -7   4   1        498.15        588.30        31.80 o                         
  -6   4   1         63.67         50.41        14.57 o                         
  -5   4   1       6295.11       6502.10        86.70 o                         
  -4   4   1       1535.87       1596.90        26.93 o                         
  -3   4   1      11022.91      11770.61       142.47 o                         
  -2   4   1       4043.78       4035.59       102.03 o                         
  -1   4   1       1258.49       1288.86        38.07 o                         
   0   4   1        792.34        784.35        28.45 o                         
   1   4   1       5469.26       5338.77       105.00 o                         
   2   4   1       3037.28       3121.57        53.82 o                         
   3   4   1        560.35        613.24        23.76 o                         
   4   4   1        855.33        876.12        22.94 o                         
   5   4   1       2840.73       2737.86        49.76 o                         
   6   4   1        148.19        143.82        10.48 o                         
   7   4   1       5184.87       5084.77       180.82 o                         
   8   4   1       1090.68       1018.66        99.76 o                         
   9   4   1       1949.07       1837.77        63.42 o                         
  10   4   1        323.03        337.04        33.41 o                         
  11   4   1       2935.66       2884.77        89.26 o                         
  12   4   1         64.31         45.98        22.58 o                         
  13   4   1         53.39         55.98        20.76 o                         
  14   4   1         38.54         60.12        29.63 o                         
  15   4   1       3293.01       3394.23       166.65 o                         
  16   4   1         19.23        -20.41        44.21 o                         
 -16   5   1          5.78        -43.08        43.08 o                         
 -15   5   1        847.82       1001.04       106.57 o                         
 -14   5   1        914.56        934.15        99.76 o                         
 -13   5   1         14.76         13.94        22.58 o                         
 -12   5   1        539.70        497.20        40.50 o                         
 -11   5   1       1418.63       1540.38        54.84 o                         
 -10   5   1       2210.00       2090.14        71.49 o                         
  -9   5   1        337.42        304.61        30.67 o                         
  -8   5   1        656.10        706.62        39.49 o                         
  -7   5   1       3401.52       3663.87        91.34 o                         
  -6   5   1       3500.15       3496.23        85.49 o                         
  -5   5   1       2528.42       2505.41        68.13 o                         
  -4   5   1       8975.93       8609.79       128.57 o                         
  -3   5   1        603.48        614.54        20.01 o                         
  -2   5   1       1596.68       1851.29        73.69 o                         
  -1   5   1      13338.39      13034.82       231.67 o                         
   0   5   1       9526.95       9962.14       142.66 o                         
   1   5   1         11.05         16.12        10.80 o                         
   2   5   1       1658.88       1746.21        37.51 o                         
   3   5   1      12553.73      12475.06       224.21 o                         
   4   5   1       1915.48       1957.73        40.89 o                         
   5   5   1       1673.96       1705.11        37.24 o                         
   6   5   1       4271.09       4407.33        75.43 o                         
   7   5   1       2002.39       2009.31        63.42 o                         
   8   5   1        417.08        418.26        34.01 o                         
   9   5   1        255.53        274.13        30.77 o                         
  10   5   1        520.86        571.39        69.15 o                         
  11   5   1        201.41        189.01        25.00 o                         
  12   5   1       1880.84       1809.23        73.92 o                         
  13   5   1       1110.46       1192.63        95.23 o                         
  14   5   1         31.22         64.27        45.35 o                         
  15   5   1         38.98         21.54        47.61 o                         
 -15   6   1         13.76         24.94        46.48 o                         
 -14   6   1       1091.47       1058.85       106.57 o                         
 -13   6   1        582.31        592.91        82.76 o                         
 -12   6   1       1334.47       1399.65        63.74 o                         
 -11   6   1         77.80         99.54        25.31 o                         
 -10   6   1       1719.43       1761.48        90.13 o                         
  -9   6   1        429.15        400.93        62.92 o                         
  -8   6   1       3268.51       3358.59        93.53 o                         
  -7   6   1         45.69         72.30        17.71 o                         
  -6   6   1      12222.24      12048.39       228.19 o                         
  -5   6   1        430.73        446.69        18.95 o                         
  -4   6   1        240.28        206.13        14.94 o                         
  -3   6   1       2937.29       2860.88        66.46 o                         
  -2   6   1      12989.44      12757.04       233.67 o                         
  -1   6   1          0.05          7.37        20.41 o                         
   0   6   1       4370.08       4156.38       217.10 o                         
   1   6   1       3556.57       3500.15        83.77 o                         
   2   6   1       6828.70       6311.03       103.02 o                         
   3   6   1        170.12        190.80        14.83 o                         
   4   6   1      13180.18      13354.41       194.79 o                         
   5   6   1       3608.79       3633.99        67.17 o                         
   6   6   1        168.00        174.94        23.89 o                         
   7   6   1       2056.23       1969.25        66.02 o                         
   8   6   1       4918.25       5092.23       123.41 o                         
   9   6   1       1003.42        935.34        49.39 o                         
  10   6   1         80.72         76.81        23.06 o                         
  11   6   1        511.42        519.20        43.28 o                         
  12   6   1       2352.19       2385.09        85.76 o                         
  13   6   1        239.42        236.61        35.94 o                         
  14   6   1        104.09         41.95        45.35 o                         
  15   6   1         21.01         17.01        47.61 o                         
 -14   7   1        542.14        549.83        78.22 o                         
 -13   7   1        142.17        148.51        53.28 o                         
 -12   7   1         26.64         52.56        28.05 o                         
 -11   7   1       1748.68       1765.37        71.36 o                         
 -10   7   1         25.10         10.20        31.74 o                         
  -9   7   1       2438.74       2463.95        80.70 o                         
  -8   7   1       1757.52       1774.57        65.21 o                         
  -7   7   1          8.35          1.62        21.54 o                         
  -6   7   1        775.46        788.53        50.45 o                         
  -5   7   1       3043.81       3117.74        91.83 o                         
  -4   7   1       8043.50       7993.38       153.63 o                         
  -3   7   1        601.09        537.49        23.23 o                         
  -2   7   1       2194.93       2076.28        65.88 o                         
  -1   7   1        912.00        926.30        30.22 o                         
   0   7   1       1458.76       1381.69        73.12 o                         
   1   7   1          0.08         -6.71         7.94 o                         
   2   7   1       4502.33       4396.49        83.39 o                         
   3   7   1        930.18        982.52        40.53 o                         
   4   7   1        533.88        502.27        28.87 o                         
   5   7   1          8.54          2.56         8.17 o                         
   6   7   1       3493.78       3614.70       142.84 o                         
   7   7   1       1906.54       1933.27        67.79 o                         
   8   7   1        231.02        234.70        30.34 o                         
   9   7   1         76.99         66.02        23.15 o                         
  10   7   1       2504.82       2627.05        88.71 o                         
  11   7   1       1083.49       1117.23        64.56 o                         
  12   7   1        342.00        360.10        41.14 o                         
  13   7   1        598.57        509.29        54.91 o                         
  14   7   1        757.10        852.52       105.43 o                         
 -14   8   1          2.61        -13.88        36.85 o                         
 -13   8   1       1294.60       1157.48       117.90 o                         
 -12   8   1         64.37         47.61        41.95 o                         
 -11   8   1       1494.81       1648.37       115.64 o                         
 -10   8   1          7.48          4.10        20.66 o                         
  -9   8   1        746.71        790.17        83.89 o                         
  -8   8   1         38.37         17.47        19.50 o                         
  -7   8   1       4281.24       4422.47       172.32 o                         
  -6   8   1        150.12         95.23        34.01 o                         
  -5   8   1        203.98        176.80        19.23 o                         
  -4   8   1        148.14        150.87        16.60 o                         
  -3   8   1       2103.10       2062.72        50.37 o                         
  -2   8   1       2445.46       2379.88        55.54 o                         
  -1   8   1         37.00          6.18        13.06 o                         
   0   8   1         41.12         19.95        14.01 o                         
   1   8   1       5643.02       5533.60       155.28 o                         
   2   8   1         41.19         44.53        11.64 o                         
   3   8   1         42.83         41.21        18.00 o                         
   4   8   1        229.65        222.38        19.20 o                         
   5   8   1       6295.70       6520.64       176.85 o                         
   6   8   1        350.91        408.18        37.57 o                         
   7   8   1         86.04         97.08        28.34 o                         
   8   8   1         71.87         58.57        22.83 o                         
   9   8   1       3237.14       3340.87       101.20 o                         
  10   8   1         87.23        121.30        39.68 o                         
  11   8   1        579.63        586.38        51.21 o                         
  12   8   1         69.26        106.27        30.18 o                         
  13   8   1        365.38        377.51        79.36 o                         
  14   8   1         34.60         29.48        55.55 o                         
 -13   9   1         66.73         84.89        55.55 o                         
 -12   9   1         16.86         31.74        41.95 o                         
 -11   9   1        996.96       1113.27       115.64 o                         
 -10   9   1        716.85        787.91        95.23 o                         
  -9   9   1        707.59        732.36        88.43 o                         
  -8   9   1       2463.37       2629.00       138.31 o                         
  -7   9   1        363.83        496.55        65.75 o                         
  -6   9   1        183.96        145.11        41.95 o                         
  -5   9   1       1184.76       1096.36        56.51 o                         
  -4   9   1       7897.58       7946.94       136.17 o                         
  -3   9   1        116.16        139.41        18.43 o                         
  -2   9   1       2732.26       2586.08        89.29 o                         
  -1   9   1       1978.92       1842.62        50.91 o                         
   0   9   1       1578.59       1563.17        47.41 o                         
   1   9   1          3.80         -0.14        10.99 o                         
   2   9   1       6764.61       6611.74       118.20 o                         
   3   9   1        480.63        420.47        26.91 o                         
   4   9   1        725.71        672.68        65.10 o                         
   5   9   1        679.61        653.41        51.29 o                         
   6   9   1       3588.14       3882.84       162.12 o                         
   7   9   1          1.24          2.27        28.34 o                         
   8   9   1         13.38          0.00        30.61 o                         
   9   9   1        426.66        411.52        66.89 o                         
  10   9   1        746.03        833.25        95.23 o                         
  11   9   1       1560.93       1723.76        90.98 o                         
  12   9   1         49.73         46.48        45.35 o                         
  13   9   1       1415.50       1742.46       131.51 o                         
 -12  10   1        789.89        981.52        83.89 o                         
 -11  10   1         15.32        -14.90        41.03 o                         
 -10  10   1       1172.13       1064.52       113.37 o                         
  -9  10   1        689.70        374.11        66.89 o                         
  -8  10   1        519.19        479.55        72.56 o                         
  -7  10   1        202.32        197.82        36.15 o                         
  -6  10   1       5469.45       5503.56       147.86 o                         
  -5  10   1        172.78        151.52        29.66 o                         
  -4  10   1          0.09         -0.98        15.76 o                         
  -3  10   1         78.58         91.03        17.44 o                         
  -2  10   1       3314.79       3349.62        76.56 o                         
  -1  10   1        116.61        118.93        15.81 o                         
   0  10   1       1334.21       1274.72        39.24 o                         
   1  10   1        163.22        169.31        21.13 o                         
   2  10   1       2785.72       2679.34        66.73 o                         
   3  10   1        282.84        322.76        26.25 o                         
   4  10   1       5316.96       5372.21       138.48 o                         
   5  10   1       1083.72        992.40        62.92 o                         
   6  10   1         91.86         75.15        34.01 o                         
   7  10   1        292.61        306.40        49.88 o                         
   8  10   1       3859.33       3891.91       180.25 o                         
   9  10   1        411.51        501.09        80.49 o                         
  10  10   1       1389.63       1412.56       113.37 o                         
  11  10   1          3.15         46.48        49.88 o                         
  12  10   1       1180.91       1159.75       122.44 o                         
 -11  11   1        573.43        677.94        94.10 o                         
 -10  11   1        495.88        392.64        58.74 o                         
  -9  11   1         17.86        -33.70        46.48 o                         
  -8  11   1       1394.96       1377.83        78.51 o                         
  -7  11   1        956.03       1008.13        89.56 o                         
  -6  11   1        236.63        256.32        40.06 o                         
  -5  11   1        549.48        537.79        50.79 o                         
  -4  11   1       2686.47       2788.87       172.89 o                         
  -3  11   1        888.04        950.01        41.42 o                         
  -2  11   1         45.92         28.19        14.49 o                         
  -1  11   1       1203.87       1154.85        39.54 o                         
   0  11   1       1779.35       1775.10        49.42 o                         
   1  11   1        127.95         84.59        15.55 o                         
   2  11   1       1026.62       1025.92        43.50 o                         
   3  11   1        773.23        742.79        39.05 o                         
   4  11   1        217.87        195.46        57.82 o                         
   5  11   1         13.53         37.75        24.44 o                         
   6  11   1       1374.64       1355.72        72.94 o                         
   7  11   1        252.36        234.81        57.82 o                         
   8  11   1         91.88         63.94        70.85 o                         
   9  11   1        191.43        219.67        44.07 o                         
  10  11   1        911.84       1019.37        95.80 o                         
  -9  12   1       2510.74       2726.49       167.78 o                         
  -8  12   1         94.75        177.50        40.43 o                         
  -7  12   1        158.49        152.68        39.18 o                         
  -6  12   1          0.51        -17.33        26.63 o                         
  -5  12   1        265.57        274.67        36.68 o                         
  -4  12   1          6.06        -13.38        18.18 o                         
  -3  12   1        261.19        254.69        30.77 o                         
  -2  12   1        160.23        135.31        20.22 o                         
  -1  12   1        343.99        328.85        35.67 o                         
   0  12   1        435.53        377.87        28.33 o                         
   1  12   1       1273.20       1142.34        46.47 o                         
   2  12   1          0.19          2.47        13.84 o                         
   3  12   1         42.09         76.86        27.22 o                         
   4  12   1        886.75        869.85        79.36 o                         
   5  12   1        692.33        750.09        64.92 o                         
   6  12   1          0.94         28.15        28.83 o                         
   7  12   1       1064.77        865.57        72.15 o                         
   8  12   1        181.97        226.74        47.65 o                         
   9  12   1        290.36        274.51        59.52 o                         
  -7  13   1         96.47         50.18        39.74 o                         
  -6  13   1          0.97        -21.37        21.37 o                         
  -5  13   1        216.41        164.29        30.69 o                         
  -4  13   1        167.82        176.31        30.00 o                         
  -3  13   1        303.14        301.58        35.64 o                         
  -2  13   1         30.80         -6.11        21.67 o                         
  -1  13   1       1701.37       1574.87        62.24 o                         
   0  13   1         81.97         54.28        18.58 o                         
   1  13   1        148.19        133.14        22.29 o                         
   2  13   1        254.28        198.93        30.95 o                         
   3  13   1        214.92        226.91        32.58 o                         
   4  13   1         31.30         21.16        22.25 o                         
   5  13   1         12.62         -1.33        22.18 o                         
   6  13   1         26.75          0.60        23.37 o                         
   7  13   1        736.96        799.12       116.77 o                         
  -4  14   1        777.18        845.43        75.28 o                         
  -3  14   1          7.64        -22.36        22.36 o                         
  -2  14   1        933.11       1095.71        84.16 o                         
  -1  14   1        469.29        464.74        42.74 o                         
   0  14   1        864.67        905.19        46.25 o                         
   1  14   1          1.43        -12.01        23.91 o                         
   2  14   1        649.91        584.97        47.66 o                         
   3  14   1         17.82         38.47        29.38 o                         
 -16   0   2         56.02         10.65        28.38 o                         
 -14   0   2         74.02         81.62        32.88 o                         
 -12   0   2       1980.55       1827.49        95.23 o                         
 -10   0   2          2.89         15.87        18.14 o                         
  -8   0   2       3120.71       3207.17       109.97 o                         
  -6   0   2       3887.29       4083.50       121.30 o                         
  -4   0   2       7610.64       8043.44       199.53 o                         
  -2   0   2      59654.19      63056.23      1409.16 o                         
   0   0   2       2476.39       2634.66        61.22 o                         
   2   0   2      25039.35      25238.65       421.73 o                         
   4   0   2      10101.36       9808.57       243.74 o                         
   6   0   2      21503.84      22411.65       536.23 o                         
   8   0   2       4017.14       3678.78       125.84 o                         
  10   0   2      12506.48      12082.73       332.17 o                         
  12   0   2       3664.29       3543.87       142.84 o                         
  14   0   2        119.31        156.45        44.21 o                         
  16   0   2       2021.78       1998.67       121.30 o                         
 -17   1   2        289.44        218.54        52.52 o                         
 -16   1   2         10.09         41.69        28.33 o                         
 -15   1   2        131.68        172.25        34.30 o                         
 -14   1   2        356.03        311.79        36.47 o                         
 -13   1   2        573.26        630.29        46.41 o                         
 -12   1   2       1160.91       1189.51        54.07 o                         
 -11   1   2       2652.97       2502.98        75.67 o                         
 -10   1   2       3711.16       3500.72       186.49 o                         
  -9   1   2        221.91        208.53        22.03 o                         
  -8   1   2         35.26         40.25        12.02 o                         
  -7   1   2       4306.22       4229.55       177.42 o                         
  -6   1   2       3198.65       2872.14        65.68 o                         
  -5   1   2         89.15         36.42         8.82 o                         
  -4   1   2       5051.69       4873.59       160.42 o                         
  -3   1   2       8795.21       9489.62       160.69 o                         
  -2   1   2       8537.85       9228.99       125.00 o                         
  -1   1   2       8109.22       8807.87       177.88 o                         
   0   1   2      40425.25      43300.44       499.69 o                         
   1   1   2       8515.15       8853.09       118.66 o                         
   2   1   2       1353.00       1373.64        24.50 o                         
   3   1   2       9268.96       9751.41       160.48 o                         
   4   1   2      10997.78      10280.78       143.56 o                         
   5   1   2       7430.46       7796.94       114.12 o                         
   6   1   2       2356.66       2322.38       100.33 o                         
   7   1   2       9043.70       8827.02       169.14 o                         
   8   1   2       1155.10       1297.13        78.22 o                         
   9   1   2        146.19        123.63        20.43 o                         
  10   1   2       1267.39       1327.23        73.69 o                         
  11   1   2       2364.57       2138.56        72.13 o                         
  12   1   2        168.12        162.50        29.48 o                         
  13   1   2        111.10        131.94        27.65 o                         
  14   1   2       2847.75       2749.13        94.93 o                         
  15   1   2       1161.98        971.17        64.53 o                         
  16   1   2        174.35        117.60        35.83 o                         
 -16   2   2         50.85         52.15        46.48 o                         
 -15   2   2       4737.37       4813.99       108.47 o                         
 -14   2   2         54.55         45.38        21.58 o                         
 -13   2   2       1319.26       1324.92        58.01 o                         
 -12   2   2        104.81         87.84        22.27 o                         
 -11   2   2       1693.22       1685.61        61.66 o                         
 -10   2   2         25.01         24.94        15.23 o                         
  -9   2   2       5257.79       5277.01       132.64 o                         
  -8   2   2       2425.65       2632.02        69.17 o                         
  -7   2   2         90.54         85.37        14.36 o                         
  -6   2   2        113.66        108.97        14.36 o                         
  -5   2   2      13049.72      12259.10       213.16 o                         
  -4   2   2       5380.93       6118.04        87.66 o                         
  -3   2   2       1460.84       1381.13        21.30 o                         
  -2   2   2       5867.12       6275.66       132.07 o                         
  -1   2   2         32.15         61.80         5.16 o                         
   0   2   2       8746.54       9417.96       110.88 o                         
   1   2   2       4025.46       4212.85        62.10 o                         
   2   2   2       2390.39       2625.38        42.26 o                         
   3   2   2       2494.94       2309.90        49.84 o                         
   4   2   2        258.96        264.61        15.61 o                         
   5   2   2       2551.54       2298.29        41.83 o                         
   6   2   2        651.95        768.57        22.70 o                         
   7   2   2        752.61        793.28        34.44 o                         
   8   2   2       1741.77       1683.85        55.30 o                         
   9   2   2       2869.48       2989.01        81.72 o                         
  10   2   2       1090.15       1012.48        79.36 o                         
  11   2   2         43.24         19.91        18.23 o                         
  12   2   2       1045.85        971.29        52.39 o                         
  13   2   2       2384.69       2251.92        91.83 o                         
  14   2   2       1143.32       1168.65        63.76 o                         
  15   2   2        142.10        170.99        34.59 o                         
  16   2   2          5.75         31.74        46.48 o                         
 -16   3   2        411.23        446.59        43.28 o                         
 -15   3   2       1724.77       1560.94        61.22 o                         
 -14   3   2       1629.63       1639.84        61.06 o                         
 -13   3   2       1946.91       1943.72        71.47 o                         
 -12   3   2         39.06         33.13        16.52 o                         
 -11   3   2       4576.17       4383.85       118.47 o                         
 -10   3   2       1547.39       1598.02        57.78 o                         
  -9   3   2         52.71         38.55        14.43 o                         
  -8   3   2        540.77        589.63        32.68 o                         
  -7   3   2       4032.21       3647.15        84.69 o                         
  -6   3   2       3232.31       3085.88       148.51 o                         
  -5   3   2        475.34        560.98        25.01 o                         
  -4   3   2      11112.80      11549.97       138.31 o                         
  -3   3   2       2153.30       2051.18        31.48 o                         
  -2   3   2         18.30         23.04         7.57 o                         
  -1   3   2         82.14         88.43        15.87 o                         
   0   3   2        208.89        176.54         7.13 o                         
   1   3   2        520.75        545.89        18.83 o                         
   2   3   2        231.39        247.97        11.55 o                         
   3   3   2       1047.65       1316.31        27.31 o                         
   4   3   2         82.51        221.41        18.39 o                         
   5   3   2       1094.28       1287.29        28.24 o                         
   6   3   2        756.49        704.64        20.11 o                         
   7   3   2        211.75        249.85        18.60 o                         
   8   3   2        172.57        137.61        20.97 o                         
   9   3   2        227.02        247.08        26.94 o                         
  10   3   2        186.11        161.50        25.17 o                         
  11   3   2         11.05         -2.06        17.42 o                         
  12   3   2         89.24         92.39        23.64 o                         
  13   3   2          3.34          2.57        32.88 o                         
  14   3   2        295.01        334.56        59.52 o                         
  15   3   2        304.64        275.38        47.66 o                         
  16   3   2        153.38         99.13        29.34 o                         
 -16   4   2       2189.55       2190.26       153.05 o                         
 -15   4   2        221.78        177.70        40.51 o                         
 -14   4   2          4.19         -0.27        18.78 o                         
 -13   4   2          5.06         31.25        17.87 o                         
 -12   4   2       5324.36       5288.12       106.46 o                         
 -11   4   2        112.94         87.33        16.96 o                         
 -10   4   2       1123.94       1055.49        38.04 o                         
  -9   4   2        230.62        207.84        19.59 o                         
  -8   4   2      10810.23      10825.20       167.14 o                         
  -7   4   2        478.46        463.55        32.57 o                         
  -6   4   2       1255.51       1268.56        33.47 o                         
  -5   4   2         38.19         32.78         7.04 o                         
  -4   4   2      11306.99      11514.88       139.40 o                         
  -3   4   2        471.05        391.87        12.27 o                         
  -2   4   2       1938.99       1720.73        36.22 o                         
  -1   4   2        332.05        315.12        28.91 o                         
   0   4   2       7187.34       7756.81       111.41 o                         
   1   4   2        499.70        569.04        16.25 o                         
   2   4   2       1981.13       1795.53        35.83 o                         
   3   4   2         44.27         38.90         6.84 o                         
   4   4   2         82.64        101.12         9.63 o                         
   5   4   2        618.33        664.82        21.26 o                         
   6   4   2       1501.31       1477.60        32.70 o                         
   7   4   2          1.44         -1.35         5.85 o                         
   8   4   2       2676.87       2657.58       150.78 o                         
   9   4   2        431.90        391.44        40.25 o                         
  10   4   2        585.30        532.39        45.91 o                         
  11   4   2        629.28        589.67        45.67 o                         
  12   4   2       2968.38       2952.66       100.33 o                         
  13   4   2          2.03         -1.31        20.43 o                         
  14   4   2         10.60          6.76        21.23 o                         
  15   4   2        826.24        900.91       100.33 o                         
  16   4   2       2268.02       2447.61       149.65 o                         
 -16   5   2          1.59         31.77        35.94 o                         
 -15   5   2         16.08         66.89        49.88 o                         
 -14   5   2        645.15       1002.17       100.90 o                         
 -13   5   2       2852.96       3072.26       148.51 o                         
 -12   5   2         21.62         18.77        16.34 o                         
 -11   5   2         51.31         59.44        16.05 o                         
 -10   5   2       2477.78       2524.99       131.51 o                         
  -9   5   2       6031.98       5911.41       132.95 o                         
  -8   5   2         60.49         94.21        19.87 o                         
  -7   5   2       5327.47       5530.59        97.56 o                         
  -6   5   2       2045.75       2245.06        63.27 o                         
  -5   5   2       2128.49       2271.94        43.61 o                         
  -4   5   2       2043.96       2068.88        40.95 o                         
  -3   5   2       5465.89       5500.13       106.52 o                         
  -2   5   2       2516.04       2634.66        94.10 o                         
  -1   5   2          7.56         -2.86        11.34 o                         
   0   5   2      21679.79      21904.97       310.48 o                         
   1   5   2      13011.12      13820.98       196.87 o                         
   2   5   2         36.13         44.90         8.62 o                         
   3   5   2       3112.74       3143.75        65.72 o                         
   4   5   2      13614.21      13893.06       198.54 o                         
   5   5   2       1359.55       1483.88        34.32 o                         
   6   5   2       1083.64       1105.06        33.47 o                         
   7   5   2       1418.06       1535.67        75.96 o                         
   8   5   2       3782.42       3519.45        93.88 o                         
   9   5   2        212.87        255.18        31.29 o                         
  10   5   2       2551.71       2637.26        84.90 o                         
  11   5   2       1294.59       1228.28        59.06 o                         
  12   5   2         36.65         31.18        23.25 o                         
  13   5   2       2083.35       2112.04       124.70 o                         
  14   5   2       2770.99       2757.10       148.51 o                         
  15   5   2          1.24         19.15        32.31 o                         
 -15   6   2        618.66        547.59        96.36 o                         
 -14   6   2          7.39         55.55        41.95 o                         
 -13   6   2         18.20         47.61        43.08 o                         
 -12   6   2        457.12        495.42        71.42 o                         
 -11   6   2        685.12        742.03        64.62 o                         
 -10   6   2        366.46        322.70        35.14 o                         
  -9   6   2       4506.73       4466.03       111.86 o                         
  -8   6   2          0.14         -9.10        17.57 o                         
  -7   6   2        215.45        216.17        24.70 o                         
  -6   6   2        592.33        607.95        34.02 o                         
  -5   6   2      16612.35      17168.81       242.42 o                         
  -4   6   2        532.75        545.18        24.03 o                         
  -3   6   2        188.87        203.13        17.57 o                         
  -2   6   2        904.63       1012.36        52.72 o                         
  -1   6   2      17223.48      17126.74       276.23 o                         
   0   6   2         96.39         66.78        13.56 o                         
   1   6   2       4291.63       4190.54        74.98 o                         
   2   6   2       2531.26       2400.45        50.50 o                         
   3   6   2       1887.37       1954.05        43.52 o                         
   4   6   2        979.07       1014.42        29.56 o                         
   5   6   2       7506.57       7528.07       120.03 o                         
   6   6   2       3527.45       3593.34        84.61 o                         
   7   6   2          0.50        -11.75        32.31 o                         
   8   6   2        994.51        945.16        47.78 o                         
   9   6   2       8696.19       9007.56       191.71 o                         
  10   6   2       1333.16       1324.39        60.33 o                         
  11   6   2        630.15        631.60        78.22 o                         
  12   6   2        369.31        375.57        45.29 o                         
  13   6   2       2526.52       2695.88       149.65 o                         
  14   6   2        109.36         88.43        49.88 o                         
  15   6   2        869.06        660.93        89.56 o                         
 -14   7   2       1317.42       1398.96       128.11 o                         
 -13   7   2        420.32        371.85        70.29 o                         
 -12   7   2        403.16        561.17        80.49 o                         
 -11   7   2        407.01        444.49        52.72 o                         
 -10   7   2       1686.76       1665.37       106.57 o                         
  -9   7   2         62.20         92.42        23.15 o                         
  -8   7   2       1554.02       1632.42        65.75 o                         
  -7   7   2          6.54        -12.75        12.75 o                         
  -6   7   2        521.94        543.03        58.95 o                         
  -5   7   2        324.80        324.62        21.29 o                         
  -4   7   2        117.32         88.65        14.58 o                         
  -3   7   2        145.04        180.50        16.03 o                         
  -2   7   2        190.70        189.19        15.85 o                         
  -1   7   2        994.32       1013.88        27.58 o                         
   0   7   2        182.50        194.04        22.03 o                         
   1   7   2       4787.38       4501.79        82.52 o                         
   2   7   2        667.07        679.83        26.36 o                         
   3   7   2       8104.74       7810.54       127.05 o                         
   4   7   2       1315.48       1381.04        37.54 o                         
   5   7   2        792.43        841.78        29.79 o                         
   6   7   2          5.60         -4.79         8.17 o                         
   7   7   2       1784.62       1846.69        67.11 o                         
   8   7   2       1580.41       1673.20        65.50 o                         
   9   7   2        376.78        332.24        36.96 o                         
  10   7   2        267.86        265.91        34.54 o                         
  11   7   2       2427.98       2313.34       112.80 o                         
  12   7   2        123.62        134.91        52.15 o                         
  13   7   2         47.50         10.77        26.94 o                         
  14   7   2         34.99         23.81        43.08 o                         
 -14   8   2         51.92         75.82        40.58 o                         
 -13   8   2          1.11        -22.72        43.65 o                         
 -12   8   2       1514.43       1694.85       121.30 o                         
 -11   8   2         73.85         72.56        38.55 o                         
 -10   8   2        504.26        464.57        42.71 o                         
  -9   8   2          1.93         31.74        34.01 o                         
  -8   8   2        286.38        287.95        53.28 o                         
  -7   8   2          5.90          9.07        23.81 o                         
  -6   8   2       2802.56       3087.00       134.91 o                         
  -5   8   2         66.19         44.21        26.07 o                         
  -4   8   2        831.62        818.12        30.39 o                         
  -3   8   2          0.10          2.43         7.86 o                         
  -2   8   2       6011.59       6008.03       106.03 o                         
  -1   8   2        776.13        729.94        51.58 o                         
   0   8   2        393.76        381.92        24.60 o                         
   1   8   2          1.77         -3.43         9.84 o                         
   2   8   2       5982.94       5719.52       102.77 o                         
   3   8   2         19.10         12.72        11.28 o                         
   4   8   2       1045.66        963.64        33.70 o                         
   5   8   2          9.91         11.64        23.24 o                         
   6   8   2       5041.90       5233.04       129.24 o                         
   7   8   2          0.06          0.00        16.42 o                         
   8   8   2       1488.57       1525.93        66.50 o                         
   9   8   2         96.68        131.30        28.33 o                         
  10   8   2        924.96        965.23        67.45 o                         
  11   8   2         91.77        151.91        53.28 o                         
  12   8   2        544.83        585.41        54.17 o                         
  13   8   2          1.59         80.49        47.61 o                         
  14   8   2        294.46        197.26        68.02 o                         
 -13   9   2        247.75        240.12        46.57 o                         
 -12   9   2         72.24        124.06        38.72 o                         
 -11   9   2        142.54        125.69        36.85 o                         
 -10   9   2       1569.92       1710.72       115.64 o                         
  -9   9   2        284.53        310.63        60.08 o                         
  -8   9   2        362.75        366.18        62.35 o                         
  -7   9   2       1082.36       1024.84        81.62 o                         
  -6   9   2       1816.41       1740.19       102.03 o                         
  -5   9   2        824.79        765.00        52.74 o                         
  -4   9   2       5301.51       5167.21       151.22 o                         
  -3   9   2       1642.49       1761.12        48.84 o                         
  -2   9   2        148.69        119.27        16.61 o                         
  -1   9   2       2872.21       2754.48        66.03 o                         
   0   9   2        573.78        561.00        32.91 o                         
   1   9   2        740.38        720.32        53.28 o                         
   2   9   2          4.75          5.68        11.67 o                         
   3   9   2       4089.93       4017.87        99.11 o                         
   4   9   2        293.09        312.03        24.47 o                         
   5   9   2        173.02        178.95        23.86 o                         
   6   9   2         14.89         37.41        30.61 o                         
   7   9   2       3132.55       3099.47       145.11 o                         
   8   9   2        879.99        902.27        56.55 o                         
   9   9   2          7.27         -1.13        21.47 o                         
  10   9   2         89.96         32.88        38.55 o                         
  11   9   2       2240.08       2341.17        92.77 o                         
  12   9   2        220.39        232.40        64.62 o                         
  13   9   2        448.11        352.57        71.42 o                         
 -12  10   2        967.97       1083.06        98.75 o                         
 -11  10   2        900.02        838.92        97.50 o                         
 -10  10   2        215.36        179.12        56.68 o                         
  -9  10   2       1673.50       1635.90       119.04 o                         
  -8  10   2        643.17        664.33        85.03 o                         
  -7  10   2        718.70        715.14        58.37 o                         
  -6  10   2        533.72        476.62        48.08 o                         
  -5  10   2       5020.21       4929.79       190.46 o                         
  -4  10   2          0.52         -4.74        19.63 o                         
  -3  10   2        258.15        209.06        22.18 o                         
  -2  10   2        117.36         99.72        15.56 o                         
  -1  10   2       5039.72       4887.09        84.27 o                         
   0  10   2         37.84         32.36        15.27 o                         
   1  10   2       1715.38       1800.07        53.37 o                         
   2  10   2        596.32        559.88        44.13 o                         
   3  10   2       2138.23       2077.85        84.13 o                         
   4  10   2          9.30          1.81        13.47 o                         
   5  10   2       4995.67       5042.70       137.48 o                         
   6  10   2         55.52         55.62        27.65 o                         
   7  10   2          3.26         -2.89        23.21 o                         
   8  10   2         71.72          5.67        38.55 o                         
   9  10   2       1939.59       1979.40       132.64 o                         
  10  10   2         75.45        111.10        51.02 o                         
  11  10   2        103.70        121.30        57.82 o                         
  12  10   2         17.11         40.81        53.28 o                         
 -11  11   2        283.80        308.36        71.42 o                         
 -10  11   2        773.97        872.93       108.83 o                         
  -9  11   2        696.22        570.65        61.81 o                         
  -8  11   2        145.12        140.41        35.03 o                         
  -7  11   2       1188.39       1079.62       125.27 o                         
  -6  11   2        133.94        138.41        34.22 o                         
  -5  11   2        972.07       1087.04       109.97 o                         
  -4  11   2        318.41        317.78        40.86 o                         
  -3  11   2       2374.95       2246.54        54.32 o                         
  -2  11   2        456.31        412.73        32.24 o                         
  -1  11   2        122.21        122.11        25.36 o                         
   0  11   2        376.88        369.66        26.05 o                         
   1  11   2       3646.03       3479.97        82.97 o                         
   2  11   2        177.98        180.03        22.52 o                         
   3  11   2       1614.06       1455.32        50.17 o                         
   4  11   2       1922.63       1876.75        80.15 o                         
   5  11   2        987.80        972.41        68.72 o                         
   6  11   2        302.62        267.38        40.79 o                         
   7  11   2        379.77        369.52        48.08 o                         
   8  11   2       1084.56       1040.32        77.56 o                         
   9  11   2        108.26        123.39        63.49 o                         
  10  11   2        749.21        738.59        70.54 o                         
  -9  12   2          0.22        -39.68        39.68 o                         
  -8  12   2       3302.77       3422.90       150.25 o                         
  -7  12   2          7.29         25.29        22.97 o                         
  -6  12   2        491.91        477.10        42.25 o                         
  -5  12   2         99.25         77.95        24.61 o                         
  -4  12   2       3157.75       3044.41        85.21 o                         
  -3  12   2        141.35        149.37        26.33 o                         
  -2  12   2       1323.88       1275.49        43.09 o                         
  -1  12   2         43.46         28.92        15.78 o                         
   0  12   2        746.13        700.82        39.87 o                         
   1  12   2         57.39         46.12        16.22 o                         
   2  12   2        739.88        700.53        36.88 o                         
   3  12   2          1.95         22.11        24.85 o                         
   4  12   2          9.76         40.21        26.69 o                         
   5  12   2         84.13         68.67        34.58 o                         
   6  12   2        632.51        602.47        60.11 o                         
   7  12   2          0.59        -14.34        25.97 o                         
   8  12   2        437.71        461.25        59.98 o                         
   9  12   2        519.41        560.59        66.13 o                         
  -7  13   2       1599.53       1402.36       106.57 o                         
  -6  13   2        150.82        159.85        31.41 o                         
  -5  13   2         17.24          3.29        33.16 o                         
  -4  13   2       1300.36       1272.68        58.65 o                         
  -3  13   2        948.47       1010.55        57.80 o                         
  -2  13   2         40.30         26.00        22.78 o                         
  -1  13   2         22.39         -3.92        16.46 o                         
   0  13   2       1198.68       1179.86        46.63 o                         
   1  13   2         37.92         24.22        17.00 o                         
   2  13   2        165.83        138.81        26.72 o                         
   3  13   2         22.29         10.31        28.62 o                         
   4  13   2        329.11        338.78        38.34 o                         
   5  13   2          6.42          6.77        30.85 o                         
   6  13   2        530.43        447.17        56.05 o                         
   7  13   2          7.19         57.09        35.67 o                         
  -4  14   2        221.37        281.35        38.61 o                         
  -3  14   2        635.33        629.01        94.37 o                         
  -2  14   2        198.79        212.34        31.62 o                         
  -1  14   2        360.18        375.86        40.37 o                         
   0  14   2         21.76         15.85        19.77 o                         
   1  14   2        905.27        925.20        58.16 o                         
   2  14   2         16.06        -18.74        36.20 o                         
   3  14   2        358.28        334.93        40.85 o                         
 -17   0   3        311.57        377.51        81.62 o                         
 -15   0   3        718.49        697.21        88.43 o                         
 -13   0   3       1237.65       1227.77        77.09 o                         
 -11   0   3       1644.88       1596.22        80.49 o                         
  -9   0   3        684.44        707.41        48.75 o                         
  -7   0   3        990.70        863.86        46.48 o                         
  -5   0   3      10905.34      10987.59       268.68 o                         
  -3   0   3      10060.15      10361.80       243.74 o                         
  -1   0   3      69108.44      74058.73       955.82 o                         
   1   0   3        323.95        363.55        10.62 o                         
   3   0   3      17549.47      17699.16       311.19 o                         
   5   0   3       1650.46       1351.34        56.68 o                         
   7   0   3      33070.57      33565.89       791.31 o                         
   9   0   3       4076.48       3928.19       138.31 o                         
  11   0   3       4726.52       4931.49       174.59 o                         
  13   0   3       5591.08       5364.56       196.13 o                         
  15   0   3        155.60        247.14        54.42 o                         
 -17   1   3          4.42         13.60        43.08 o                         
 -16   1   3        845.40        865.29       113.93 o                         
 -15   1   3         18.58         25.25        17.47 o                         
 -14   1   3         73.12         85.24        21.07 o                         
 -13   1   3         80.26         74.33        22.58 o                         
 -12   1   3        610.59        697.25        48.75 o                         
 -11   1   3         48.05         36.17        16.42 o                         
 -10   1   3       2172.33       2049.42        62.83 o                         
  -9   1   3        479.46        487.05        78.79 o                         
  -8   1   3          2.06         11.69        10.33 o                         
  -7   1   3        176.12        231.87        19.24 o                         
  -6   1   3       3233.30       3338.45       113.37 o                         
  -5   1   3      12762.93      12987.83       274.92 o                         
  -4   1   3       1928.23       1755.86        40.79 o                         
  -3   1   3       4351.72       4503.44       177.99 o                         
  -2   1   3       8897.05       9421.47       126.93 o                         
  -1   1   3        109.77        128.60         4.12 o                         
   0   1   3       7158.95       7686.18        78.84 o                         
   1   1   3         21.13         29.84         4.11 o                         
   2   1   3        943.27        922.60        18.69 o                         
   3   1   3        552.84        497.48        14.02 o                         
   4   1   3       9778.95       9231.93       230.24 o                         
   5   1   3      13085.24      13186.88       184.52 o                         
   6   1   3        367.00        458.18        18.48 o                         
   7   1   3       4368.84       4300.37        97.38 o                         
   8   1   3       2033.40       1785.83        56.85 o                         
   9   1   3       2357.90       2374.55        71.74 o                         
  10   1   3         83.69         51.06        18.39 o                         
  11   1   3       5154.44       5196.98       127.04 o                         
  12   1   3       1492.78       1360.25        61.23 o                         
  13   1   3          1.72        -13.28        35.71 o                         
  14   1   3         37.53         84.83        30.05 o                         
  15   1   3       2709.62       2803.83       100.19 o                         
  16   1   3       1592.42       1603.79        78.96 o                         
 -16   2   3        268.58        278.88        61.22 o                         
 -15   2   3         24.22         55.98        21.36 o                         
 -14   2   3       3090.64       3000.98        79.32 o                         
 -13   2   3          5.38         46.33        17.08 o                         
 -12   2   3       3321.01       3112.65        88.36 o                         
 -11   2   3       1367.98       1261.63        54.98 o                         
 -10   2   3         12.52         11.03        13.06 o                         
  -9   2   3         41.45         45.49        20.41 o                         
  -8   2   3       3459.79       3531.76        83.18 o                         
  -7   2   3       1225.04       1171.94        39.06 o                         
  -6   2   3        719.89        854.62        32.88 o                         
  -5   2   3        793.42        785.07        27.44 o                         
  -4   2   3       4732.01       4429.17        69.52 o                         
  -3   2   3       3309.81       3329.99        43.42 o                         
  -2   2   3        423.90        521.86        13.29 o                         
  -1   2   3       2340.96       2566.03        39.49 o                         
   0   2   3      23638.89      24903.94       253.07 o                         
   1   2   3       6702.22       7035.22       143.67 o                         
   2   2   3      12164.87      12445.15       169.22 o                         
   3   2   3        986.78        945.87        21.15 o                         
   4   2   3       7711.28       8114.99       117.21 o                         
   5   2   3       1218.43       1132.31        25.98 o                         
   6   2   3       9176.23       9132.21       162.57 o                         
   7   2   3          4.96          2.90         7.36 o                         
   8   2   3       2338.30       2132.62        64.07 o                         
   9   2   3          4.83         -2.40        15.87 o                         
  10   2   3       2362.95       2147.63        83.33 o                         
  11   2   3         69.41         49.73        20.80 o                         
  12   2   3        518.04        527.61        44.44 o                         
  13   2   3         84.09         68.18        25.17 o                         
  14   2   3       1936.25       1914.90        80.92 o                         
  15   2   3        359.68        384.17        45.17 o                         
  16   2   3        141.90         98.57        35.65 o                         
 -16   3   3       1599.78       1403.09        69.13 o                         
 -15   3   3        651.16        733.04       163.82 o                         
 -14   3   3        595.25        608.33        57.56 o                         
 -13   3   3       1776.07       1624.90        54.66 o                         
 -12   3   3       5026.49       4941.29       100.58 o                         
 -11   3   3         15.90         16.73        13.66 o                         
 -10   3   3       4142.82       4050.56       104.76 o                         
  -9   3   3       4774.61       4563.58       111.67 o                         
  -8   3   3       2099.65       2123.47        60.53 o                         
  -7   3   3       1512.64       1508.77        51.02 o                         
  -6   3   3       6491.95       6214.52        99.36 o                         
  -5   3   3       3277.43       3417.60        81.60 o                         
  -4   3   3        135.89        147.68         7.83 o                         
  -3   3   3       6010.40       6427.71        79.80 o                         
  -2   3   3        350.01        210.57        13.35 o                         
  -1   3   3        368.04        372.13        22.67 o                         
   0   3   3       5203.25       5439.82        61.93 o                         
   1   3   3       1391.78       1185.38        25.12 o                         
   2   3   3          6.40         23.08         5.90 o                         
   3   3   3         59.85         86.64         7.98 o                         
   4   3   3       1167.78       1196.21        57.67 o                         
   5   3   3       7845.46       8042.96       271.91 o                         
   6   3   3         38.09         36.66         7.05 o                         
   7   3   3        403.74        332.46        17.17 o                         
   8   3   3        133.98        109.13        11.10 o                         
   9   3   3       1821.73       1933.04        64.80 o                         
  10   3   3       2867.03       2704.22        82.02 o                         
  11   3   3        681.42        638.74        53.28 o                         
  12   3   3         40.82         35.14        30.61 o                         
  13   3   3        126.31        129.30        29.86 o                         
  14   3   3          3.73          7.49        43.65 o                         
  15   3   3       1593.41       1645.23        78.88 o                         
  16   3   3         74.21        111.42        31.07 o                         
 -16   4   3         31.32         59.33        35.12 o                         
 -15   4   3       2191.86       2020.45       119.04 o                         
 -14   4   3        246.55        322.91        78.22 o                         
 -13   4   3         35.92         74.58        25.97 o                         
 -12   4   3         24.83         44.28        21.23 o                         
 -11   4   3       6530.55       6628.98       121.42 o                         
 -10   4   3         19.71         23.52        11.64 o                         
  -9   4   3          0.59         -7.03         9.89 o                         
  -8   4   3       6541.22       6357.08       107.95 o                         
  -7   4   3       7871.32       8108.90       128.05 o                         
  -6   4   3       4967.05       5215.62        87.35 o                         
  -5   4   3       5371.86       5624.94        74.01 o                         
  -4   4   3          0.47          2.27         3.78 o                         
  -3   4   3       7819.30       7825.59       113.47 o                         
  -2   4   3         67.99        121.95         9.64 o                         
  -1   4   3      10710.36      10579.01       197.63 o                         
   0   4   3        195.83        218.49         8.58 o                         
   1   4   3       3852.49       3918.13        93.76 o                         
   2   4   3       2031.62       2315.89        43.47 o                         
   3   4   3       1994.15       1604.39        36.40 o                         
   4   4   3        213.07        246.78        21.19 o                         
   5   4   3        260.25        308.81        14.80 o                         
   6   4   3       1994.65       1979.39        74.28 o                         
   7   4   3        941.57        912.72        25.91 o                         
   8   4   3         42.17         43.08        16.83 o                         
   9   4   3       1926.26       1887.87        86.16 o                         
  10   4   3          2.98         -7.09        15.79 o                         
  11   4   3        375.48        342.13        45.91 o                         
  12   4   3        165.14        190.89        56.68 o                         
  13   4   3       2486.83       2306.81       134.91 o                         
  14   4   3          4.24          6.34        24.70 o                         
  15   4   3         21.39          9.07        36.28 o                         
  16   4   3        766.02        764.98        64.51 o                         
 -16   5   3        705.14        709.01        72.80 o                         
 -15   5   3         97.94         10.16        30.67 o                         
 -14   5   3        676.82        776.57        88.43 o                         
 -13   5   3       1075.66       1164.29        92.96 o                         
 -12   5   3        774.09        773.70        39.95 o                         
 -11   5   3        126.65        103.61        47.05 o                         
 -10   5   3       1549.14       1590.08        59.10 o                         
  -9   5   3       3145.68       3171.70       194.99 o                         
  -8   5   3       1134.27       1203.98        46.79 o                         
  -7   5   3        151.56        172.80        15.50 o                         
  -6   5   3       5605.39       5852.90       122.61 o                         
  -5   5   3       2657.96       2745.48        50.15 o                         
  -4   5   3       1100.88       1043.12        25.78 o                         
  -3   5   3        327.31        259.61        30.61 o                         
  -2   5   3       7260.63       6821.33       191.59 o                         
  -1   5   3       3662.84       4097.51        75.79 o                         
   0   5   3          9.76         20.16         4.49 o                         
   1   5   3      17951.71      18601.06       224.54 o                         
   2   5   3       4434.73       4286.13        72.74 o                         
   3   5   3        767.14        882.10        30.49 o                         
   4   5   3        839.04        772.60        28.73 o                         
   5   5   3       7827.67       7501.67       149.13 o                         
   6   5   3       1194.48       1181.39        30.85 o                         
   7   5   3        513.85        581.52        36.46 o                         
   8   5   3       5377.10       5220.25       123.62 o                         
   9   5   3       3621.23       3660.70       189.32 o                         
  10   5   3        499.45        458.59        87.86 o                         
  11   5   3       2594.43       2585.77        88.12 o                         
  12   5   3        626.22        544.64        49.01 o                         
  13   5   3        165.69        156.14        32.65 o                         
  14   5   3        286.31        463.67        72.56 o                         
  15   5   3        924.93        900.35       187.62 o                         
 -15   6   3        400.00        448.63        60.65 o                         
 -14   6   3       1549.79       1565.61       114.50 o                         
 -13   6   3        293.82        221.07        57.82 o                         
 -12   6   3         63.61         40.81        40.81 o                         
 -11   6   3        189.65        180.46        31.18 o                         
 -10   6   3        962.64       1045.60       101.46 o                         
  -9   6   3         69.90         65.92        19.05 o                         
  -8   6   3       4056.69       4114.56       102.17 o                         
  -7   6   3       1521.51       1477.57        53.36 o                         
  -6   6   3          2.59          0.04        11.44 o                         
  -5   6   3        934.14        938.79        48.18 o                         
  -4   6   3       3372.70       3390.56       108.83 o                         
  -3   6   3       1476.05       1456.00        42.12 o                         
  -2   6   3        390.46        354.68        21.41 o                         
  -1   6   3       1538.94       1699.47        36.99 o                         
   0   6   3       6298.72       6080.32       100.20 o                         
   1   6   3       1051.76       1124.99        32.14 o                         
   2   6   3       4542.08       4414.99        68.52 o                         
   3   6   3        644.94        695.01        24.61 o                         
   4   6   3       3573.78       3605.27       107.11 o                         
   5   6   3        785.67        814.26        39.88 o                         
   6   6   3       1811.63       1915.60        57.26 o                         
   7   6   3       1500.97       1467.30        57.11 o                         
   8   6   3       1082.38       1073.93        51.14 o                         
   9   6   3        316.80        307.58        33.55 o                         
  10   6   3       5605.45       5749.67       142.81 o                         
  11   6   3         64.77        126.78        27.78 o                         
  12   6   3        748.15        675.49        62.92 o                         
  13   6   3        286.44        294.97        40.06 o                         
  14   6   3        925.19        894.00        65.61 o                         
  15   6   3         32.87         80.49        54.42 o                         
 -14   7   3         12.09         60.58        51.02 o                         
 -13   7   3       1818.10       1963.53       125.84 o                         
 -12   7   3         90.40        108.83        47.61 o                         
 -11   7   3         85.67         69.15        46.48 o                         
 -10   7   3         81.06        104.77        23.28 o                         
  -9   7   3       4076.06       4480.01       114.54 o                         
  -8   7   3        564.96        553.88        41.05 o                         
  -7   7   3       1705.36       1759.47        95.23 o                         
  -6   7   3       3506.90       3469.05       137.17 o                         
  -5   7   3        223.10        192.89        24.37 o                         
  -4   7   3         42.78         13.53        13.04 o                         
  -3   7   3        206.66        232.86        18.16 o                         
  -2   7   3       3385.27       3408.08        65.54 o                         
  -1   7   3         49.91         57.25        11.89 o                         
   0   7   3       2069.78       2136.07        49.67 o                         
   1   7   3       4946.19       4846.44        87.59 o                         
   2   7   3        448.24        376.57        21.10 o                         
   3   7   3        969.89        997.67        28.53 o                         
   4   7   3       3290.94       3450.43        67.90 o                         
   5   7   3        781.05        857.51        34.84 o                         
   6   7   3        446.73        439.16        55.75 o                         
   7   7   3         13.91         13.45        17.22 o                         
   8   7   3       6982.09       7003.09       160.91 o                         
   9   7   3        631.11        690.02        50.79 o                         
  10   7   3         18.13          6.35        34.01 o                         
  11   7   3        138.88        152.53        29.42 o                         
  12   7   3       4304.08       4563.05       198.39 o                         
  13   7   3        117.03        141.88        40.81 o                         
  14   7   3        145.70        207.46        61.22 o                         
 -14   8   3         32.90         37.70        40.79 o                         
 -13   8   3        469.97        509.11        58.74 o                         
 -12   8   3         14.14         -8.56        30.18 o                         
 -11   8   3       1534.55       1750.40       117.90 o                         
 -10   8   3         28.36         11.34        35.14 o                         
  -9   8   3        409.62        287.95        54.42 o                         
  -8   8   3         78.17         30.61        32.88 o                         
  -7   8   3        629.89        591.78        64.62 o                         
  -6   8   3        386.22        503.35        61.22 o                         
  -5   8   3       6991.84       6850.81       221.07 o                         
  -4   8   3        376.47        358.78        19.84 o                         
  -3   8   3         44.36         53.17        10.77 o                         
  -2   8   3        539.18        497.57        82.19 o                         
  -1   8   3       5098.07       5029.95        94.20 o                         
   0   8   3        374.47        370.90        28.82 o                         
   1   8   3          4.44         -3.06         9.28 o                         
   2   8   3        288.99        249.26        20.17 o                         
   3   8   3       3410.48       3425.07        71.39 o                         
   4   8   3       2155.66       2248.87        54.62 o                         
   5   8   3       2610.12       2573.35        58.42 o                         
   6   8   3         11.85         14.25        39.11 o                         
   7   8   3        876.37        896.64        57.25 o                         
   8   8   3        114.26        129.87        28.86 o                         
   9   8   3        813.29        909.79        57.71 o                         
  10   8   3          8.79         15.91        32.88 o                         
  11   8   3       1441.55       1563.34       113.37 o                         
  12   8   3        153.50        148.48        35.41 o                         
  13   8   3       1718.65       1781.01       131.51 o                         
 -13   9   3       1985.32       1984.18        98.14 o                         
 -12   9   3        129.38        148.77        42.08 o                         
 -11   9   3        659.75        659.71       124.14 o                         
 -10   9   3         66.38         68.47        32.46 o                         
  -9   9   3       1809.71       1751.47       133.21 o                         
  -8   9   3         53.27         34.44        23.21 o                         
  -7   9   3       1177.12       1187.11        59.98 o                         
  -6   9   3        397.94        390.50        38.13 o                         
  -5   9   3        488.25        570.68        45.67 o                         
  -4   9   3        152.14        162.70        22.32 o                         
  -3   9   3       1762.23       1803.08        58.64 o                         
  -2   9   3        414.84        470.84        29.02 o                         
  -1   9   3        220.06        251.31        22.67 o                         
   0   9   3        645.93        583.89        40.89 o                         
   1   9   3       2979.99       2994.64        88.59 o                         
   2   9   3        392.41        437.06        27.99 o                         
   3   9   3       1058.58       1002.78        36.95 o                         
   4   9   3       3096.22       3151.55        73.47 o                         
   5   9   3       2044.35       2061.27        55.15 o                         
   6   9   3        210.16        143.98        39.68 o                         
   7   9   3        147.45        136.13        28.02 o                         
   8   9   3       4423.05       4454.08       125.83 o                         
   9   9   3        270.44        278.43        38.58 o                         
  10   9   3        267.57        287.95        63.49 o                         
  11   9   3          9.09         13.24        26.31 o                         
  12   9   3       2854.55       2861.40       166.65 o                         
  13   9   3          0.36          2.27        51.02 o                         
 -12  10   3        579.36        606.52        89.56 o                         
 -11  10   3       1262.45       1547.47       119.04 o                         
 -10  10   3       1599.20       1655.17       122.44 o                         
  -9  10   3        102.16         86.16        43.08 o                         
  -8  10   3       2460.02       2473.68       137.17 o                         
  -7  10   3        708.78        794.31        63.31 o                         
  -6  10   3        786.88        702.40        58.38 o                         
  -5  10   3       1406.19       1422.48        86.73 o                         
  -4  10   3       5097.58       5025.19       133.47 o                         
  -3  10   3        173.53        150.10        17.12 o                         
  -2  10   3       1110.04       1083.18        35.05 o                         
  -1  10   3          5.00         -8.35         9.81 o                         
   0  10   3       2710.41       2581.86        66.40 o                         
   1  10   3        215.18        184.58        21.66 o                         
   2  10   3        838.26        799.42        37.24 o                         
   3  10   3       1503.52       1562.86        48.84 o                         
   4  10   3       2986.05       3031.59        72.37 o                         
   5  10   3          6.76          9.35        22.84 o                         
   6  10   3       2201.45       2179.06        86.95 o                         
   7  10   3        396.84        323.76        52.72 o                         
   8  10   3        302.67        272.08        65.75 o                         
   9  10   3        212.04        199.53        58.95 o                         
  10  10   3       2482.20       2708.35       156.45 o                         
  11  10   3         49.54        171.19        56.68 o                         
  12  10   3        308.79        284.55        74.82 o                         
 -11  11   3          4.43         28.30       101.46 o                         
 -10  11   3        499.38        416.06        79.36 o                         
  -9  11   3        515.90        469.34        82.76 o                         
  -8  11   3       1030.93       1204.92        81.36 o                         
  -7  11   3          1.43        -16.79        24.81 o                         
  -6  11   3       1798.91       1772.79        82.83 o                         
  -5  11   3       1185.64       1286.32        52.76 o                         
  -4  11   3       1368.57       1383.53        54.32 o                         
  -3  11   3        576.18        586.14        32.12 o                         
  -2  11   3       4855.59       4729.33        85.95 o                         
  -1  11   3       1515.19       1556.16        44.80 o                         
   0  11   3         14.97         -9.44        12.07 o                         
   1  11   3        384.57        429.38        33.18 o                         
   2  11   3       3522.12       3472.43        82.59 o                         
   3  11   3        200.81        229.65        26.07 o                         
   4  11   3        186.08        205.95        35.27 o                         
   5  11   3        701.49        632.94        57.28 o                         
   6  11   3        687.81        700.91       109.40 o                         
   7  11   3        240.55        258.93        44.49 o                         
   8  11   3       1691.54       1772.18        89.36 o                         
   9  11   3        219.62         85.19        41.95 o                         
  10  11   3         18.84         31.48        36.31 o                         
  -9  12   3        364.00        282.29        68.02 o                         
  -8  12   3        657.29        603.56       197.26 o                         
  -7  12   3       1976.78       2006.36        74.23 o                         
  -6  12   3        529.45        543.79        45.31 o                         
  -5  12   3        812.16        866.06        53.45 o                         
  -4  12   3         65.42         67.28        22.33 o                         
  -3  12   3       1905.53       1905.71        65.12 o                         
  -2  12   3         95.22         66.02        18.05 o                         
  -1  12   3       1394.27       1316.85        53.02 o                         
   0  12   3        417.07        393.76        44.34 o                         
   1  12   3        512.08        409.39        28.81 o                         
   2  12   3        279.51        286.99        29.50 o                         
   3  12   3       1516.61       1564.44        67.50 o                         
   4  12   3       1831.94       1862.81        85.15 o                         
   5  12   3         76.42         54.25        29.05 o                         
   6  12   3        596.21        473.55        54.70 o                         
   7  12   3        911.49        907.69        74.55 o                         
   8  12   3          7.96        -30.75        45.91 o                         
   9  12   3        304.33        320.57        58.95 o                         
  -7  13   3        176.18        100.90        85.03 o                         
  -6  13   3        379.81        363.63        54.84 o                         
  -5  13   3        452.32        462.47        43.73 o                         
  -4  13   3         12.73         29.85        23.67 o                         
  -3  13   3        609.95        610.20        60.59 o                         
  -2  13   3        757.25        651.27        48.77 o                         
  -1  13   3          4.12          0.12        16.92 o                         
   0  13   3        196.63        223.26        25.66 o                         
   1  13   3        569.52        497.57        34.28 o                         
   2  13   3       1079.09       1086.59        46.27 o                         
   3  13   3         56.05         25.09        21.35 o                         
   4  13   3        209.48        243.00        44.49 o                         
   5  13   3       1134.00       1258.95       102.60 o                         
   6  13   3         92.42         85.37        36.15 o                         
   7  13   3        330.55        271.43        49.87 o                         
  -4  14   3       1959.33       1915.88        76.28 o                         
  -3  14   3         99.29         71.86        28.22 o                         
  -2  14   3        836.14        684.60        50.86 o                         
  -1  14   3        437.21        478.17        41.63 o                         
   0  14   3        556.98        520.43        36.84 o                         
   1  14   3         66.15         56.85        21.64 o                         
   2  14   3       1178.15       1174.43        65.70 o                         
   3  14   3         19.57         19.64        27.44 o                         
 -16   0   4        148.85        171.19        56.68 o                         
 -14   0   4       1303.85       1225.35        61.78 o                         
 -12   0   4        222.39        198.39        37.41 o                         
 -10   0   4       1370.75       1245.91        65.75 o                         
  -8   0   4        880.25        824.18        47.61 o                         
  -6   0   4        203.90        158.71        20.41 o                         
  -4   0   4         40.58         77.09        12.47 o                         
  -2   0   4        520.14        640.84        12.46 o                         
   0   0   4       8584.87       8707.82       148.83 o                         
   2   0   4       1917.43       2028.64        40.67 o                         
   4   0   4      52968.78      53033.92       965.33 o                         
   6   0   4      12360.92      12681.31       321.96 o                         
   8   0   4      15225.46      14195.90       368.44 o                         
  10   0   4       3401.72       3116.48       126.97 o                         
  12   0   4       2873.19       2953.23       131.51 o                         
  14   0   4       8530.17       8574.00       280.02 o                         
  16   0   4         23.22        -23.81        40.81 o                         
 -17   1   4        101.16         81.62        48.75 o                         
 -16   1   4        257.78        184.79        47.61 o                         
 -15   1   4       1124.53       1022.01        53.05 o                         
 -14   1   4        156.68         99.38        28.25 o                         
 -13   1   4         51.01         44.72        16.96 o                         
 -12   1   4        962.38        867.73        46.48 o                         
 -11   1   4       1072.82        985.21        44.44 o                         
 -10   1   4        249.03        225.23        23.56 o                         
  -9   1   4       1078.09        999.18        47.05 o                         
  -8   1   4       3002.25       3030.50       119.60 o                         
  -7   1   4       1243.54       1259.55        60.08 o                         
  -6   1   4       6287.52       6605.74       123.80 o                         
  -5   1   4       1975.49       1739.18        48.75 o                         
  -4   1   4       2237.15       2153.65        38.65 o                         
  -3   1   4       4916.57       5129.35        74.70 o                         
  -2   1   4       5987.62       6323.72        61.12 o                         
  -1   1   4       4993.96       5248.06        51.42 o                         
   0   1   4       5114.54       5475.91        57.07 o                         
   1   1   4        250.54        258.40         7.21 o                         
   2   1   4       8567.01       8815.05       126.49 o                         
   3   1   4       4978.27       5149.82        76.36 o                         
   4   1   4       1264.09       1275.85        52.53 o                         
   5   1   4       3626.77       3105.35        89.30 o                         
   6   1   4      14425.10      14112.97       307.60 o                         
   7   1   4          9.59         22.00        10.80 o                         
   8   1   4        682.63        718.60        77.66 o                         
   9   1   4       9533.79       8959.30       181.96 o                         
  10   1   4       6126.73       5553.42       130.25 o                         
  11   1   4          0.86          6.37        16.78 o                         
  12   1   4       4457.77       4256.00       116.59 o                         
  13   1   4       1932.86       1932.33        77.35 o                         
  14   1   4        317.85        326.35        41.23 o                         
  15   1   4         90.41         74.26        32.07 o                         
  16   1   4       2066.84       2225.61        97.50 o                         
 -16   2   4       1576.27       1600.21        80.49 o                         
 -15   2   4         79.97         47.24        21.60 o                         
 -14   2   4         20.26         -3.58        16.29 o                         
 -13   2   4       2398.90       2316.43        64.20 o                         
 -12   2   4        142.39        161.81        21.01 o                         
 -11   2   4       3523.22       3366.54        73.89 o                         
 -10   2   4        146.94        183.36        60.08 o                         
  -9   2   4       1514.38       1547.66        50.67 o                         
  -8   2   4          0.02          9.98         9.43 o                         
  -7   2   4       4035.61       3691.93        91.26 o                         
  -6   2   4         43.78         23.62        11.34 o                         
  -5   2   4       2138.95       2291.92        43.84 o                         
  -4   2   4        575.03        629.76        17.81 o                         
  -3   2   4      13097.40      13387.78       181.68 o                         
  -2   2   4       2511.30       2560.88        41.96 o                         
  -1   2   4      37183.08      39880.00       469.14 o                         
   0   2   4       2321.36       2417.51        29.86 o                         
   1   2   4       2946.09       2884.62        45.73 o                         
   2   2   4       5528.24       5873.92       162.38 o                         
   3   2   4       6848.89       6759.77       130.21 o                         
   4   2   4         23.51         39.18         5.81 o                         
   5   2   4        303.76        246.85        12.34 o                         
   6   2   4        292.14        240.62        13.16 o                         
   7   2   4       3643.96       3630.82       114.82 o                         
   8   2   4       2565.90       2368.39        69.25 o                         
   9   2   4          4.51          3.50        13.06 o                         
  10   2   4         36.67         25.71        18.71 o                         
  11   2   4       1650.52       1682.88        98.06 o                         
  12   2   4        446.30        433.37        41.00 o                         
  13   2   4        136.21         96.10        27.22 o                         
  14   2   4        259.59        253.75        40.06 o                         
  15   2   4        974.89       1086.72        67.79 o                         
  16   2   4        240.20        211.71        41.38 o                         
 -16   3   4        531.51        503.39        56.51 o                         
 -15   3   4       3048.68       3093.91        89.40 o                         
 -14   3   4        491.69        452.06        51.02 o                         
 -13   3   4        969.25        995.67        44.32 o                         
 -12   3   4       2854.20       2955.19       141.71 o                         
 -11   3   4       2276.49       2280.61        73.67 o                         
 -10   3   4       1227.76       1122.20        38.82 o                         
  -9   3   4       6480.79       6230.23       114.74 o                         
  -8   3   4       1135.17       1203.11        35.18 o                         
  -7   3   4        465.43        471.97        21.81 o                         
  -6   3   4       5057.19       5388.36       107.95 o                         
  -5   3   4      18682.88      19052.05       261.73 o                         
  -4   3   4          8.64          3.27         5.39 o                         
  -3   3   4         89.58        132.62         8.98 o                         
  -2   3   4       4605.49       4286.32        65.37 o                         
  -1   3   4       7327.51       6901.87        97.49 o                         
   0   3   4        463.00        559.58        11.74 o                         
   1   3   4       1284.56       1327.60        27.45 o                         
   2   3   4        547.46        413.33        14.86 o                         
   3   3   4       3790.77       3776.63        91.20 o                         
   4   3   4         18.20         18.62         6.12 o                         
   5   3   4        676.67        726.68        20.99 o                         
   6   3   4       4226.00       3968.98        76.16 o                         
   7   3   4        388.27        400.55        23.43 o                         
   8   3   4       2835.70       2578.05        96.98 o                         
   9   3   4        182.29        142.44        22.03 o                         
  10   3   4        121.89        127.56        23.64 o                         
  11   3   4         39.44         49.86        20.69 o                         
  12   3   4        970.74       1042.63        55.96 o                         
  13   3   4         45.06         75.20        25.17 o                         
  14   3   4        271.84        314.62        41.68 o                         
  15   3   4        179.04        220.42        39.26 o                         
  16   3   4       1406.67       1488.90       105.43 o                         
 -16   4   4         31.62          9.68        32.14 o                         
 -15   4   4        280.13        277.83        39.79 o                         
 -14   4   4       4667.95       4630.60       130.64 o                         
 -13   4   4        548.23        563.86        49.68 o                         
 -12   4   4         11.30         13.82        15.46 o                         
 -11   4   4        744.17        794.30        35.86 o                         
 -10   4   4       6318.35       6095.03       109.39 o                         
  -9   4   4        311.47        316.73        21.67 o                         
  -8   4   4       1201.36       1252.94        41.90 o                         
  -7   4   4        358.52        344.63        19.76 o                         
  -6   4   4      11667.51      12038.01       175.16 o                         
  -5   4   4          4.71         10.65         4.29 o                         
  -4   4   4      10492.66      10814.81       131.13 o                         
  -3   4   4         98.50        112.45         9.77 o                         
  -2   4   4      19708.03      20664.10       277.31 o                         
  -1   4   4          0.26         13.51         5.28 o                         
   0   4   4      22379.52      22622.51       235.43 o                         
   1   4   4        294.73        389.70        18.00 o                         
   2   4   4        902.78        788.41        22.02 o                         
   3   4   4        339.45        383.47        16.06 o                         
   4   4   4      17288.44      17251.07       269.63 o                         
   5   4   4          2.26          2.19         9.10 o                         
   6   4   4         98.16        102.83        10.48 o                         
   7   4   4        655.93        583.05        21.18 o                         
   8   4   4       1847.41       1805.82        72.56 o                         
   9   4   4         10.03          2.75        14.01 o                         
  10   4   4       1057.62        947.81        49.18 o                         
  11   4   4        559.93        536.39        45.61 o                         
  12   4   4         61.94         45.19        24.37 o                         
  13   4   4         12.51        -20.62        38.55 o                         
  14   4   4       2709.13       2799.66        99.51 o                         
  15   4   4        198.23        229.00        60.08 o                         
  16   4   4         28.65         49.88        51.02 o                         
 -16   5   4        115.78        106.57        41.32 o                         
 -15   5   4         73.12        102.33        35.12 o                         
 -14   5   4          4.10         18.14        38.55 o                         
 -13   5   4        106.39        121.30        46.48 o                         
 -12   5   4        194.31        176.19        30.50 o                         
 -11   5   4         31.37         24.97        18.98 o                         
 -10   5   4        836.42        810.81        45.84 o                         
  -9   5   4       1496.99       1538.53        54.21 o                         
  -8   5   4       3230.88       3363.95        85.47 o                         
  -7   5   4          8.68         18.42        11.67 o                         
  -6   5   4       1391.88       1480.97        50.45 o                         
  -5   5   4       3572.31       3700.75        55.96 o                         
  -4   5   4       4032.30       3965.77        82.19 o                         
  -3   5   4        636.01        590.65        40.81 o                         
  -2   5   4       4054.03       4281.19        88.12 o                         
  -1   5   4       2446.61       2270.16        45.83 o                         
   0   5   4       2072.82       2191.97        46.14 o                         
   1   5   4         43.36         14.62         6.19 o                         
   2   5   4       5699.05       5607.92        98.69 o                         
   3   5   4       9613.78       9752.61       318.08 o                         
   4   5   4       1030.62       1127.00        32.04 o                         
   5   5   4       1212.03       1151.10        30.95 o                         
   6   5   4       1603.17       1615.74        38.49 o                         
   7   5   4       3679.33       3659.08        97.50 o                         
   8   5   4        485.25        537.27        39.18 o                         
   9   5   4       1561.28       1492.63        67.45 o                         
  10   5   4       2887.61       2630.79        85.95 o                         
  11   5   4         42.97         29.52        22.03 o                         
  12   5   4       3044.97       3020.93       100.87 o                         
  13   5   4       1193.04       1183.78        87.86 o                         
  14   5   4        335.36        355.50        46.03 o                         
  15   5   4       1058.73       1026.19        74.15 o                         
 -15   6   4        300.56        302.82        49.30 o                         
 -14   6   4        118.58        125.04        38.13 o                         
 -13   6   4        686.75        655.27        81.62 o                         
 -12   6   4        116.31        149.65        45.35 o                         
 -11   6   4        281.55        168.92        46.48 o                         
 -10   6   4        302.06        311.06        36.85 o                         
  -9   6   4       2262.22       2292.61        93.53 o                         
  -8   6   4        669.55        702.25        39.42 o                         
  -7   6   4       4865.61       4876.93       198.96 o                         
  -6   6   4       2134.82       2123.18        62.59 o                         
  -5   6   4         72.47         65.45        24.37 o                         
  -4   6   4        301.40        287.74        23.24 o                         
  -3   6   4       2438.29       2604.23        66.33 o                         
  -2   6   4       1514.38       1531.92        36.67 o                         
  -1   6   4        201.08        219.15        13.36 o                         
   0   6   4         38.82         45.65         5.49 o                         
   1   6   4      16534.14      16103.66       230.69 o                         
   2   6   4         46.05         42.46         9.82 o                         
   3   6   4       3298.49       3145.16        61.15 o                         
   4   6   4       1103.84       1140.09        32.42 o                         
   5   6   4       5333.70       5617.47        95.68 o                         
   6   6   4        851.65        856.85        47.51 o                         
   7   6   4       3354.17       3529.19       115.07 o                         
   8   6   4       1983.15       1941.86       112.23 o                         
   9   6   4        869.12        797.27        96.36 o                         
  10   6   4        365.05        385.22        39.38 o                         
  11   6   4       6384.82       6624.32       162.80 o                         
  12   6   4         63.43         30.43        61.22 o                         
  13   6   4        329.81        286.84        41.92 o                         
  14   6   4        387.39        418.78        51.65 o                         
  15   6   4       2178.94       2146.08        97.44 o                         
 -14   7   4        192.59        151.84        43.27 o                         
 -13   7   4          4.56         -2.27        37.41 o                         
 -12   7   4       2815.30       2847.80       146.24 o                         
 -11   7   4        163.99        115.64        45.35 o                         
 -10   7   4         67.71         65.75        36.28 o                         
  -9   7   4        594.78        618.48        81.06 o                         
  -8   7   4       1891.48       2102.97       111.10 o                         
  -7   7   4        142.77         94.10        34.01 o                         
  -6   7   4        731.03        843.46        65.75 o                         
  -5   7   4        295.89        300.42        44.21 o                         
  -4   7   4       2772.41       2743.62        92.43 o                         
  -3   7   4          4.89          3.29         8.63 o                         
  -2   7   4       5629.06       5691.44        95.95 o                         
  -1   7   4       3725.99       3786.48        87.22 o                         
   0   7   4        636.99        663.45        26.44 o                         
   1   7   4       2862.91       2618.70        56.97 o                         
   2   7   4       7893.71       7983.44       129.14 o                         
   3   7   4        112.98        144.86        16.04 o                         
   4   7   4       1702.43       1707.45        43.34 o                         
   5   7   4       4753.12       4919.40       103.23 o                         
   6   7   4        634.75        703.72        27.25 o                         
   7   7   4         86.97         90.18        23.08 o                         
   8   7   4       1369.54       1391.86        61.23 o                         
   9   7   4       5337.25       5269.19       135.48 o                         
  10   7   4         94.01        118.38        27.75 o                         
  11   7   4          7.70          9.07        22.00 o                         
  12   7   4        375.45        390.99        48.18 o                         
  13   7   4       1137.40       1391.02       113.37 o                         
  14   7   4        459.41        396.53        49.18 o                         
 -14   8   4       1041.48       1130.77        86.17 o                         
 -13   8   4        154.95        178.86        39.67 o                         
 -12   8   4        244.61        196.45        41.59 o                         
 -11   8   4        631.69        674.50        60.12 o                         
 -10   8   4       2656.60       2573.87        94.99 o                         
  -9   8   4        317.90        344.64        60.08 o                         
  -8   8   4        285.46        393.39        62.35 o                         
  -7   8   4         16.75          2.27        27.21 o                         
  -6   8   4        473.61        524.58        41.32 o                         
  -5   8   4        590.55        464.09        50.45 o                         
  -4   8   4       3506.62       3519.64        60.77 o                         
  -3   8   4         15.57         29.33         9.65 o                         
  -2   8   4         39.17         27.72        19.27 o                         
  -1   8   4          0.09         -6.26         9.15 o                         
   0   8   4       8430.29       8090.16       134.75 o                         
   1   8   4        641.49        617.99        28.52 o                         
   2   8   4       3434.19       3119.49       103.59 o                         
   3   8   4         75.81         74.70        14.30 o                         
   4   8   4       3342.94       3366.68        62.73 o                         
   5   8   4         84.82        118.29        15.48 o                         
   6   8   4       1660.81       1654.83        77.66 o                         
   7   8   4        116.77        101.22        37.41 o                         
   8   8   4       3533.08       3573.06       108.27 o                         
   9   8   4         68.59         81.78        26.31 o                         
  10   8   4       1081.61       1130.79        70.85 o                         
  11   8   4         51.08         52.98        26.85 o                         
  12   8   4         82.40         19.27        40.81 o                         
  13   8   4        599.73        501.23        52.27 o                         
 -13   9   4         36.67         56.58        36.41 o                         
 -12   9   4       1694.42       1580.90       235.80 o                         
 -11   9   4        138.38        116.59        44.21 o                         
 -10   9   4         75.27         76.81        28.73 o                         
  -9   9   4        609.42        741.93        81.06 o                         
  -8   9   4       2491.65       2334.83        85.95 o                         
  -7   9   4         97.54         67.34        22.84 o                         
  -6   9   4       1460.36       1451.07        50.13 o                         
  -5   9   4         81.58         73.61        22.84 o                         
  -4   9   4       2698.45       2612.58        60.80 o                         
  -3   9   4        226.95        210.88        20.86 o                         
  -2   9   4       5163.06       5172.06       127.14 o                         
  -1   9   4         88.28         82.04        15.77 o                         
   0   9   4         35.23         25.25        17.18 o                         
   1   9   4       1648.61       1421.89        45.16 o                         
   2   9   4        401.00        395.43        27.11 o                         
   3   9   4         44.01         51.20        13.48 o                         
   4   9   4         93.02         84.75        16.09 o                         
   5   9   4       3977.30       3813.10        81.43 o                         
   6   9   4        447.13        548.70        69.15 o                         
   7   9   4          6.14         20.97        20.84 o                         
   8   9   4        318.76        291.84        38.45 o                         
   9   9   4       3242.38       3244.72       105.94 o                         
  10   9   4        269.20        291.28        40.08 o                         
  11   9   4         19.78         57.82        45.35 o                         
  12   9   4        171.42        165.61        39.06 o                         
  13   9   4       1579.64       1640.43       131.51 o                         
 -12  10   4          3.04         -1.13        43.08 o                         
 -11  10   4       1028.95        891.07       102.03 o                         
 -10  10   4        615.23        802.64        99.76 o                         
  -9  10   4        921.12       1045.25       109.97 o                         
  -8  10   4        381.82        323.10        62.35 o                         
  -7  10   4       1634.50       1513.80        72.95 o                         
  -6  10   4        561.19        684.84        55.84 o                         
  -5  10   4         91.73        140.31        48.18 o                         
  -4  10   4         86.75         92.43        18.62 o                         
  -3  10   4       2215.42       2159.56        50.14 o                         
  -2  10   4        713.10        674.13        32.68 o                         
  -1  10   4         91.35         60.95        16.92 o                         
   0  10   4        200.11        167.43        21.42 o                         
   1  10   4       5681.37       5377.69       106.51 o                         
   2  10   4         89.06         71.43        16.65 o                         
   3  10   4        438.30        493.32        31.35 o                         
   4  10   4          0.06          1.60        12.25 o                         
   5  10   4       1950.68       2109.17        84.97 o                         
   6  10   4       1333.23       1246.02        65.72 o                         
   7  10   4       3427.40       3673.85       119.84 o                         
   8  10   4         14.60         23.81        44.21 o                         
   9  10   4         76.54          9.07        40.81 o                         
  10  10   4        368.54        434.20        79.36 o                         
  11  10   4       3394.12       3580.15       184.79 o                         
  12  10   4        546.60        463.67        83.89 o                         
 -11  11   4         97.08        105.16        34.53 o                         
 -10  11   4         41.73         25.07        38.02 o                         
  -9  11   4        733.71        564.57        89.56 o                         
  -8  11   4        742.02        768.50        61.13 o                         
  -7  11   4        498.52        494.11        70.77 o                         
  -6  11   4         36.35         14.89        18.18 o                         
  -5  11   4       2899.96       2861.73       110.17 o                         
  -4  11   4       2101.87       2018.83        64.37 o                         
  -3  11   4        590.53        586.39        72.48 o                         
  -2  11   4       1232.41       1125.44        89.67 o                         
  -1  11   4       5019.81       4581.68        84.50 o                         
   0  11   4       1128.33       1116.31        81.05 o                         
   1  11   4          1.54          4.00        14.80 o                         
   2  11   4       2589.70       2472.15        67.23 o                         
   3  11   4       5010.82       4740.47       101.24 o                         
   4  11   4          2.44         13.32        20.80 o                         
   5  11   4        485.10        371.47        44.70 o                         
   6  11   4       1230.49       1272.92       140.58 o                         
   7  11   4        685.87        769.53        66.90 o                         
   8  11   4         72.91         41.45        34.06 o                         
   9  11   4        827.10        834.37        92.96 o                         
  10  11   4        470.37        530.66        62.92 o                         
  -9  12   4        157.62         60.08        55.55 o                         
  -8  12   4        866.69        902.37        94.10 o                         
  -7  12   4         27.58         75.42        30.77 o                         
  -6  12   4       3476.45       3314.81       111.97 o                         
  -5  12   4         38.20         10.05        20.22 o                         
  -4  12   4        808.18        825.33        50.44 o                         
  -3  12   4         88.71         84.94        23.40 o                         
  -2  12   4       1082.56       1033.24        39.14 o                         
  -1  12   4          4.89        -12.36        13.38 o                         
   0  12   4        172.86        156.49        21.04 o                         
   1  12   4         70.00         81.56        20.08 o                         
   2  12   4        697.72        637.99        40.98 o                         
   3  12   4         35.54         51.22        19.00 o                         
   4  12   4       2363.01       2217.89        92.52 o                         
   5  12   4        172.23        194.93        38.82 o                         
   6  12   4        150.33        172.03        38.82 o                         
   7  12   4         55.41         75.82        32.84 o                         
   8  12   4       1297.60       1231.67        88.18 o                         
   9  12   4          5.24          7.94        70.29 o                         
  -7  13   4        101.16         66.76        41.38 o                         
  -6  13   4        469.50        509.94        55.24 o                         
  -5  13   4       1659.02       1783.05        71.56 o                         
  -4  13   4        626.22        656.37        47.29 o                         
  -3  13   4         83.26         99.48        28.69 o                         
  -2  13   4        954.55        962.19        56.56 o                         
  -1  13   4       1801.89       1838.97        54.71 o                         
   0  13   4        132.91         92.91        20.28 o                         
   1  13   4        954.87        889.79        43.09 o                         
   2  13   4        456.57        394.46        41.73 o                         
   3  13   4        298.33        268.99        44.44 o                         
   4  13   4         12.33         10.06        27.92 o                         
   5  13   4         69.11         77.47        34.36 o                         
   6  13   4        383.51        340.49        51.66 o                         
   7  13   4          3.88         -3.05        30.99 o                         
  -3  14   4       1909.06       1928.38        91.38 o                         
  -2  14   4        110.72         72.83        27.73 o                         
  -1  14   4       1171.40       1268.53        61.09 o                         
   0  14   4        113.72        115.26        23.16 o                         
   1  14   4        333.30        286.39        46.92 o                         
   2  14   4        342.73        313.12        40.83 o                         
   3  14   4       1374.96       1377.02        68.37 o                         
 -17   0   5       1631.59       1794.61       176.85 o                         
 -15   0   5        659.90        613.04        63.49 o                         
 -13   0   5       1199.06       1173.74        58.38 o                         
 -11   0   5         84.53         79.36        26.07 o                         
  -9   0   5        184.91        214.26        30.61 o                         
  -7   0   5        854.14       1048.65        48.75 o                         
  -5   0   5      11962.91      12446.64       298.16 o                         
  -3   0   5       7078.40       7344.56       101.48 o                         
  -1   0   5         98.28         90.69        10.20 o                         
   1   0   5      13415.49      13869.41       225.65 o                         
   3   0   5       3695.24       4273.91        79.52 o                         
   5   0   5       8109.79       7620.33       137.89 o                         
   7   0   5         27.57         41.95        18.14 o                         
   9   0   5      10836.20      10025.10       282.29 o                         
  11   0   5       8068.16       7411.98       235.80 o                         
  13   0   5       2999.24       3199.24       143.98 o                         
  15   0   5       2756.53       2526.97       137.17 o                         
 -17   1   5          9.99         89.56        80.49 o                         
 -16   1   5         22.53        -15.87        35.14 o                         
 -15   1   5        573.05        559.13        48.76 o                         
 -14   1   5       2906.96       2795.58        77.25 o                         
 -13   1   5          0.24        -15.74        19.54 o                         
 -12   1   5        385.65        361.24        31.09 o                         
 -11   1   5       2181.60       1991.01        63.27 o                         
 -10   1   5       2010.33       2043.02        60.86 o                         
  -9   1   5        489.78        528.95        28.83 o                         
  -8   1   5       1271.82       1230.37        63.49 o                         
  -7   1   5        438.71        381.48        30.04 o                         
  -6   1   5        259.60        246.40        17.42 o                         
  -5   1   5        264.25        254.38         8.10 o                         
  -4   1   5      12890.78      13516.24       184.93 o                         
  -3   1   5       1888.18       2333.81        28.47 o                         
  -2   1   5        751.51        829.58        12.71 o                         
  -1   1   5        135.73        101.20         4.01 o                         
   0   1   5      41623.05      43535.29       434.53 o                         
   1   1   5         34.26         24.86         3.85 o                         
   2   1   5       5847.42       5913.00        94.42 o                         
   3   1   5      15210.85      15499.02       181.61 o                         
   4   1   5       4083.68       4198.33        67.01 o                         
   5   1   5       2689.90       2819.42        50.68 o                         
   6   1   5       3321.24       3097.28        94.34 o                         
   7   1   5       9656.16      10058.83       191.99 o                         
   8   1   5       2372.05       2131.45        64.92 o                         
   9   1   5       1012.19        952.05        44.36 o                         
  10   1   5       1918.29       1794.72       153.61 o                         
  11   1   5       1486.46       1569.49        63.27 o                         
  12   1   5         21.49          8.07        19.34 o                         
  13   1   5       3685.96       3737.18       161.55 o                         
  14   1   5       1297.55       1130.26        63.33 o                         
  15   1   5         21.09         26.64        28.86 o                         
  16   1   5         30.91         10.87        30.79 o                         
 -16   2   5       2106.60       2039.71        86.36 o                         
 -15   2   5        441.19        470.46        54.51 o                         
 -14   2   5        174.96        153.49        25.70 o                         
 -13   2   5         14.37         -7.36        14.37 o                         
 -12   2   5       3136.27       3067.99        83.04 o                         
 -11   2   5       1174.69       1186.54        41.09 o                         
 -10   2   5       4639.20       4334.83        84.50 o                         
  -9   2   5        709.21        646.74        27.99 o                         
  -8   2   5      11728.32      11586.06       173.49 o                         
  -7   2   5          2.48          9.42         7.33 o                         
  -6   2   5      19141.12      19021.05       523.95 o                         
  -5   2   5       1031.70       1155.84        27.00 o                         
  -4   2   5       1221.66       1304.07        26.83 o                         
  -3   2   5       2186.72       2445.32        36.98 o                         
  -2   2   5      18222.90      18480.71       214.11 o                         
  -1   2   5      32862.04      35138.24       459.03 o                         
   0   2   5      12320.68      12770.65       133.20 o                         
   1   2   5       1464.31       1665.92        29.98 o                         
   2   2   5      15548.38      15570.48       210.49 o                         
   3   2   5       4462.27       4560.43        70.77 o                         
   4   2   5      14893.13      15049.27       208.15 o                         
   5   2   5         23.01         16.00         5.62 o                         
   6   2   5        274.40        237.44        13.16 o                         
   7   2   5        442.79        479.70        29.62 o                         
   8   2   5       2470.90       2242.49        57.97 o                         
   9   2   5       1113.38       1076.14        70.85 o                         
  10   2   5       2332.37       2135.39        72.90 o                         
  11   2   5         15.74         11.28        16.78 o                         
  12   2   5       2692.85       2667.59        88.58 o                         
  13   2   5        126.28        149.45        48.75 o                         
  14   2   5        104.46         54.74        42.51 o                         
  15   2   5          0.83         16.39        27.22 o                         
  16   2   5       1641.81       1685.50        92.39 o                         
 -16   3   5          2.77        -19.73        25.35 o                         
 -15   3   5        683.16        679.37        51.91 o                         
 -14   3   5       1644.17       1529.46        76.19 o                         
 -13   3   5         98.38        136.73        21.59 o                         
 -12   3   5       2134.31       2176.35        60.46 o                         
 -11   3   5       1126.69       1109.04        39.68 o                         
 -10   3   5       1678.89       1659.42        46.11 o                         
  -9   3   5        196.22        242.72        19.52 o                         
  -8   3   5       5230.55       5292.83        91.79 o                         
  -7   3   5       4287.56       4451.05        77.67 o                         
  -6   3   5        143.37        160.45        12.99 o                         
  -5   3   5       6306.91       6439.96        98.18 o                         
  -4   3   5      21953.69      22973.55       308.42 o                         
  -3   3   5       1514.82       1505.99        31.01 o                         
  -2   3   5        199.70        199.58         9.88 o                         
  -1   3   5       9881.02      10186.59       100.04 o                         
   0   3   5      32300.93      32677.84       333.06 o                         
   1   3   5       1087.79       1050.33        23.77 o                         
   2   3   5          2.67          0.65         5.73 o                         
   3   3   5      13134.16      13211.60       281.58 o                         
   4   3   5       3800.77       3720.43        62.82 o                         
   5   3   5        190.74        254.71        13.64 o                         
   6   3   5       6872.83       6921.40       198.73 o                         
   7   3   5       4040.60       3885.83        69.68 o                         
   8   3   5        250.30        236.12        15.41 o                         
   9   3   5       1069.63        930.01        45.24 o                         
  10   3   5        495.92        416.25        37.22 o                         
  11   3   5        219.19        178.36        32.31 o                         
  12   3   5         42.95         20.11        23.24 o                         
  13   3   5       1058.14       1184.73        66.89 o                         
  14   3   5        160.51        122.01        31.95 o                         
  15   3   5         80.17         76.66        30.85 o                         
  16   3   5          1.17         39.27        65.75 o                         
 -16   4   5        215.82        254.94        57.25 o                         
 -15   4   5        128.33        121.44        33.64 o                         
 -14   4   5          0.34         24.76        24.09 o                         
 -13   4   5       3045.50       2950.27       212.56 o                         
 -12   4   5        438.84        471.79        42.46 o                         
 -11   4   5        127.71         98.04        24.36 o                         
 -10   4   5        424.50        544.19        29.02 o                         
  -9   4   5       5567.75       5573.86       102.71 o                         
  -8   4   5       2516.90       2584.42        55.25 o                         
  -7   4   5       2343.35       2347.42        49.47 o                         
  -6   4   5        474.69        427.11        21.04 o                         
  -5   4   5      12474.90      12690.63       272.76 o                         
  -4   4   5        248.01        202.42        10.81 o                         
  -3   4   5      14690.15      15042.57       208.14 o                         
  -2   4   5       2496.25       2820.88        47.40 o                         
  -1   4   5      15974.15      16276.45       193.06 o                         
   0   4   5        211.00        151.93         8.05 o                         
   1   4   5       5763.36       5364.03        73.82 o                         
   2   4   5        466.47        576.81        18.96 o                         
   3   4   5         19.65          8.48         6.10 o                         
   4   4   5       1145.59       1207.45        29.95 o                         
   5   4   5       6889.44       6921.10       108.67 o                         
   6   4   5        172.71        190.10        23.06 o                         
   7   4   5        206.73        232.13        14.62 o                         
   8   4   5        677.94        672.36        38.87 o                         
   9   4   5       3870.24       3738.37       164.95 o                         
  10   4   5          0.59        -12.35        14.81 o                         
  11   4   5        228.48        186.80        30.46 o                         
  12   4   5        682.66        677.32        54.35 o                         
  13   4   5        597.12        608.31        64.62 o                         
  14   4   5          0.65        -10.33        35.71 o                         
  15   4   5       1232.61       1271.15       100.33 o                         
  16   4   5        274.09        307.71       102.60 o                         
 -16   5   5        218.03        281.15        72.56 o                         
 -15   5   5       1093.14       1136.28        74.77 o                         
 -14   5   5        193.83        146.38        35.83 o                         
 -13   5   5        333.28        357.11        62.35 o                         
 -12   5   5       2109.14       2143.33        77.64 o                         
 -11   5   5       5063.96       5325.89       128.93 o                         
 -10   5   5       1132.30       1172.39        48.73 o                         
  -9   5   5        245.13        266.36        26.38 o                         
  -8   5   5       1241.75       1288.38        60.65 o                         
  -7   5   5       1551.15       1624.99        50.93 o                         
  -6   5   5        848.66        881.13        43.76 o                         
  -5   5   5       1166.39       1141.52        30.62 o                         
  -4   5   5       1628.94       1491.18        52.72 o                         
  -3   5   5       1213.67       1091.64        36.64 o                         
  -2   5   5        865.55        838.33        24.49 o                         
  -1   5   5       3268.72       3253.85        49.27 o                         
   0   5   5      10455.19      10023.99       160.85 o                         
   1   5   5          1.90         11.37         6.37 o                         
   2   5   5          1.14          2.99         5.90 o                         
   3   5   5       2762.29       2577.92        50.52 o                         
   4   5   5      10132.46       9891.97       148.53 o                         
   5   5   5        152.32        152.14        13.45 o                         
   6   5   5       2804.26       2887.54        57.10 o                         
   7   5   5       4037.14       4183.68        76.81 o                         
   8   5   5       5478.04       5034.70       222.20 o                         
   9   5   5        473.22        506.05        40.67 o                         
  10   5   5       1533.31       1455.18        62.83 o                         
  11   5   5       1462.59       1466.22        86.16 o                         
  12   5   5        298.95        342.13        77.66 o                         
  13   5   5       1897.28       1884.54        81.81 o                         
  14   5   5        707.27        703.93        61.22 o                         
  15   5   5        317.39        425.91        54.44 o                         
 -15   6   5        122.02         93.61        46.48 o                         
 -14   6   5        170.63        205.12        71.42 o                         
 -13   6   5        634.35        682.97        62.14 o                         
 -12   6   5        460.71        397.92        62.35 o                         
 -11   6   5        364.25        353.71        57.82 o                         
 -10   6   5       3932.18       3790.68       106.75 o                         
  -9   6   5       3273.53       3286.58        86.86 o                         
  -8   6   5        207.33        251.60        51.58 o                         
  -7   6   5        363.76        421.44        28.30 o                         
  -6   6   5       2173.77       2212.94        98.63 o                         
  -5   6   5        630.70        655.10        26.25 o                         
  -4   6   5        692.32        700.89        23.06 o                         
  -3   6   5       3834.89       3863.49        87.64 o                         
  -2   6   5       6994.32       7098.60       111.85 o                         
  -1   6   5          0.10         -2.84         4.86 o                         
   0   6   5        199.33        193.51        10.64 o                         
   1   6   5        143.63        113.92        12.60 o                         
   2   6   5       6809.32       6977.08       118.63 o                         
   3   6   5        129.99        135.01        13.72 o                         
   4   6   5        908.88        931.32        28.97 o                         
   5   6   5        228.75        199.80        15.80 o                         
   6   6   5       7306.57       7053.25       116.31 o                         
   7   6   5        444.63        424.10        36.85 o                         
   8   6   5       8471.36       8406.00       181.78 o                         
   9   6   5        201.34        189.70        29.19 o                         
  10   6   5        174.64        158.67        29.19 o                         
  11   6   5       1457.39       1433.50        68.45 o                         
  12   6   5       3665.25       3780.00       117.90 o                         
  13   6   5         52.66         98.50        31.87 o                         
  14   6   5        753.33        700.61        94.10 o                         
  15   6   5         59.14         30.61        52.15 o                         
 -14   7   5       1281.00       1333.94       167.22 o                         
 -13   7   5        335.08        310.63        62.35 o                         
 -12   7   5          7.13         40.07        26.77 o                         
 -11   7   5       1606.78       1698.54        78.81 o                         
 -10   7   5        663.93        709.68        79.36 o                         
  -9   7   5         43.71         40.81        31.74 o                         
  -8   7   5         65.73         -4.53        29.48 o                         
  -7   7   5       3879.84       3806.89       149.65 o                         
  -6   7   5        563.08        560.33        41.00 o                         
  -5   7   5       3416.28       3304.61        87.10 o                         
  -4   7   5        213.89        280.52        18.10 o                         
  -3   7   5       3493.74       3349.45        66.89 o                         
  -2   7   5          0.10          5.81         6.34 o                         
  -1   7   5       4141.53       4172.79        63.48 o                         
   0   7   5       2155.78       2124.58        50.13 o                         
   1   7   5        177.20        204.49        17.46 o                         
   2   7   5        533.99        497.33        24.22 o                         
   3   7   5       1225.27       1352.44        35.03 o                         
   4   7   5       1283.34       1394.12        96.12 o                         
   5   7   5       2754.41       2750.92        59.54 o                         
   6   7   5        889.31        907.52        69.34 o                         
   7   7   5        146.26        217.45        30.18 o                         
   8   7   5         68.42         69.30        21.14 o                         
   9   7   5        290.88        266.78        33.72 o                         
  10   7   5       4821.86       5203.71       139.24 o                         
  11   7   5        273.84        273.53        40.25 o                         
  12   7   5        143.18        153.99        33.09 o                         
  13   7   5         24.54          7.98        27.89 o                         
  14   7   5       2180.27       2353.84        97.81 o                         
 -14   8   5          4.71         28.58        28.56 o                         
 -13   8   5       1713.47       2045.33        97.34 o                         
 -12   8   5          4.29          1.24        29.67 o                         
 -11   8   5        971.02        927.90        68.37 o                         
 -10   8   5        202.64        219.51        55.55 o                         
  -9   8   5       2952.28       2937.81        98.94 o                         
  -8   8   5        143.91        190.41        45.35 o                         
  -7   8   5        463.72        488.28        41.23 o                         
  -6   8   5        288.76        249.15        30.48 o                         
  -5   8   5       1975.16       2021.27        67.14 o                         
  -4   8   5         53.71         69.61        11.59 o                         
  -3   8   5       2270.92       2322.40        55.52 o                         
  -2   8   5        155.47        150.10        21.80 o                         
  -1   8   5          0.98          3.05        10.87 o                         
   0   8   5        561.31        596.43        39.52 o                         
   1   8   5      11295.42      10819.76       170.70 o                         
   2   8   5         57.38         65.01        13.54 o                         
   3   8   5       1541.89       1536.97        44.04 o                         
   4   8   5         93.38         87.87        15.22 o                         
   5   8   5       8334.12       8377.22       139.90 o                         
   6   8   5         53.47         50.54        13.68 o                         
   7   8   5       3352.37       3467.17       115.64 o                         
   8   8   5         16.13          1.41        19.99 o                         
   9   8   5        827.20        856.09       136.61 o                         
  10   8   5          0.73        -10.77        40.25 o                         
  11   8   5       1865.04       2009.37        85.23 o                         
  12   8   5         14.71         11.03        29.86 o                         
  13   8   5        981.38       1117.96        78.22 o                         
 -13   9   5        994.24       1095.25        64.37 o                         
 -12   9   5        270.59        273.06        47.65 o                         
 -11   9   5       1480.43       1599.46        82.16 o                         
 -10   9   5         17.79         -6.18        23.69 o                         
  -9   9   5         63.90         89.80        30.34 o                         
  -8   9   5        498.45        507.66        51.02 o                         
  -7   9   5       3041.96       3341.54       100.87 o                         
  -6   9   5        146.34        160.76        22.24 o                         
  -5   9   5       1655.75       1625.32        66.10 o                         
  -4   9   5         29.41         43.98        12.91 o                         
  -3   9   5       2076.25       1949.90        49.92 o                         
  -2   9   5        226.59        212.52        21.64 o                         
  -1   9   5       3181.77       3204.91        95.39 o                         
   0   9   5         13.30         10.88        11.64 o                         
   1   9   5         94.44        114.33        16.94 o                         
   2   9   5        908.91        925.64        38.08 o                         
   3   9   5       2779.15       2701.18        64.88 o                         
   4   9   5       1334.51       1348.17        43.12 o                         
   5   9   5        204.09        225.31        33.47 o                         
   6   9   5        831.08        804.84        53.09 o                         
   7   9   5        104.27        110.39        27.92 o                         
   8   9   5        221.02        245.87        37.57 o                         
   9   9   5         27.06         14.36        24.79 o                         
  10   9   5       4859.13       4954.24       142.71 o                         
  11   9   5          9.38         -7.94        33.65 o                         
  12   9   5        514.03        532.62        97.50 o                         
 -12  10   5        560.53        604.07        60.53 o                         
 -11  10   5         12.25         15.00        26.31 o                         
 -10  10   5       1329.59       1341.14       105.43 o                         
  -9  10   5       1485.32       1281.05       105.43 o                         
  -8  10   5         70.75         56.68        36.28 o                         
  -7  10   5        450.83        454.55        48.08 o                         
  -6  10   5       2388.53       2311.61        95.67 o                         
  -5  10   5        964.91       1008.35        44.16 o                         
  -4  10   5        328.75        335.26        29.49 o                         
  -3  10   5        145.11        163.80        17.48 o                         
  -2  10   5       3245.30       3095.71        62.46 o                         
  -1  10   5        634.05        594.97        40.67 o                         
   0  10   5         54.87         79.22        17.60 o                         
   1  10   5          0.32          0.57        12.32 o                         
   2  10   5       3791.00       3820.10        84.32 o                         
   3  10   5        183.04        176.62        21.60 o                         
   4  10   5        308.60        380.12        28.78 o                         
   5  10   5        180.35        201.80        33.50 o                         
   6  10   5       2430.06       2201.49       101.46 o                         
   7  10   5         46.35         69.82        27.11 o                         
   8  10   5       4371.69       4368.06       193.86 o                         
   9  10   5         50.58         11.34        40.81 o                         
  10  10   5         61.42        116.83        80.49 o                         
  11  10   5        322.47        316.27        47.09 o                         
 -11  11   5        794.31        833.45        69.97 o                         
 -10  11   5        797.35        734.54        67.65 o                         
  -9  11   5        208.70        159.85        61.22 o                         
  -8  11   5        285.71        268.73        42.43 o                         
  -7  11   5       1084.59       1022.36        71.99 o                         
  -6  11   5        164.91        186.23        28.03 o                         
  -5  11   5        138.20        111.08        23.72 o                         
  -4  11   5       2315.49       2385.56        71.26 o                         
  -3  11   5       1702.04       1710.18        60.53 o                         
  -2  11   5        188.65        173.63        23.24 o                         
  -1  11   5       1368.71       1404.50        42.44 o                         
   0  11   5       4339.62       4045.13        92.13 o                         
   1  11   5        176.86        152.37        21.85 o                         
   2  11   5         79.33         88.37        25.37 o                         
   3  11   5       2374.65       2289.33        95.50 o                         
   4  11   5        929.84        940.70        46.86 o                         
   5  11   5          6.34        -24.29        36.28 o                         
   6  11   5        146.69        130.03        33.26 o                         
   7  11   5       1166.01       1205.72        82.94 o                         
   8  11   5       1415.65       1392.60        80.15 o                         
   9  11   5         62.16         66.67        38.38 o                         
  10  11   5        627.37        601.91        68.59 o                         
  -9  12   5       3535.71       3654.97       198.39 o                         
  -8  12   5          0.10         38.80        32.31 o                         
  -7  12   5        288.10        260.80        42.43 o                         
  -6  12   5        163.76        162.04        35.65 o                         
  -5  12   5       3168.83       3016.95       136.33 o                         
  -4  12   5          0.09        -20.07        22.63 o                         
  -3  12   5        563.59        509.79        40.34 o                         
  -2  12   5        160.69        176.26        25.36 o                         
  -1  12   5       3441.95       3371.31        72.59 o                         
   0  12   5        116.19        117.06        20.21 o                         
   1  12   5       1719.97       1654.12        60.64 o                         
   2  12   5         75.75         90.86        40.66 o                         
   3  12   5        978.80       1040.65        48.84 o                         
   4  12   5         42.19         33.78        27.22 o                         
   5  12   5       2511.95       2620.26       105.00 o                         
   6  12   5          2.86          4.01        25.82 o                         
   7  12   5         20.83          3.62        29.14 o                         
   8  12   5        236.49        184.67        44.94 o                         
   9  12   5        697.53        707.77        87.29 o                         
  -7  13   5        798.73        790.20        67.81 o                         
  -6  13   5         10.18          8.84        28.30 o                         
  -5  13   5        542.01        438.96        49.52 o                         
  -4  13   5       3661.47       3650.64        98.98 o                         
  -3  13   5        894.49        882.29        97.87 o                         
  -2  13   5        682.39        649.02        47.05 o                         
  -1  13   5       1116.10       1058.38        56.97 o                         
   0  13   5       1445.82       1462.69        59.79 o                         
   1  13   5        142.49        154.98        22.46 o                         
   2  13   5        524.17        486.93        53.84 o                         
   3  13   5       1875.90       2006.85       103.16 o                         
   4  13   5         27.24         26.25        51.02 o                         
   5  13   5        496.91        546.24        62.89 o                         
   6  13   5         79.34         34.54        35.83 o                         
  -3  14   5         17.61        -22.47        27.55 o                         
  -2  14   5        791.00        783.92        63.47 o                         
  -1  14   5        313.20        325.00        59.50 o                         
   0  14   5        221.09        219.33        28.64 o                         
   1  14   5          3.12        -18.48        18.48 o                         
   2  14   5        327.15        314.23        55.00 o                         
   3  14   5        314.51        356.83        67.54 o                         
 -16   0   6       3454.25       3703.72       180.25 o                         
 -14   0   6        173.58        159.33        29.42 o                         
 -12   0   6       2146.72       1890.56        67.45 o                         
 -10   0   6        116.78         87.29        22.67 o                         
  -8   0   6       2500.80       2641.47        90.69 o                         
  -6   0   6        707.14       1001.48        64.05 o                         
  -4   0   6       1776.84       1482.28        46.89 o                         
  -2   0   6      65386.54      70945.95      1122.27 o                         
   0   0   6      15410.26      16330.77       320.16 o                         
   2   0   6          5.42         25.65         5.83 o                         
   4   0   6        211.81        172.13        13.00 o                         
   6   0   6      22477.21      22224.60       537.36 o                         
   8   0   6          2.36          0.00        14.74 o                         
  10   0   6      11897.39      11470.54       324.23 o                         
  12   0   6       5655.46       5504.00       197.26 o                         
  14   0   6       2117.72       2112.04       120.17 o                         
  16   0   6       2651.72       2685.68       149.65 o                         
 -17   1   6       1330.08       1323.00        85.03 o                         
 -16   1   6          2.03         19.27        20.41 o                         
 -15   1   6         33.56         29.72        20.62 o                         
 -14   1   6       1793.00       1750.76       114.01 o                         
 -13   1   6       3266.87       3187.10        84.52 o                         
 -12   1   6        371.85        391.60        31.39 o                         
 -11   1   6         13.66         11.20        12.53 o                         
 -10   1   6        260.13        315.04        22.29 o                         
  -9   1   6       7881.16       7562.01       123.61 o                         
  -8   1   6          6.22         14.48         8.83 o                         
  -7   1   6       4615.25       4635.06        78.89 o                         
  -6   1   6        519.28        564.30        19.29 o                         
  -5   1   6       1385.99       1309.74        29.94 o                         
  -4   1   6        902.21        942.25        14.53 o                         
  -3   1   6       8948.83       9376.74       100.05 o                         
  -2   1   6        155.76        129.66         5.14 o                         
  -1   1   6      13071.74      14698.90       137.76 o                         
   0   1   6       3465.45       3556.57        37.04 o                         
   1   1   6       1060.98       1047.74        17.78 o                         
   2   1   6      19514.38      19554.69       225.29 o                         
   3   1   6      11099.28      11514.16       137.93 o                         
   4   1   6      14073.39      14005.97       438.10 o                         
   5   1   6          7.34         -4.38         7.98 o                         
   6   1   6          3.08          6.32         9.46 o                         
   7   1   6       3564.72       3518.56        65.21 o                         
   8   1   6        617.17        676.56        36.05 o                         
   9   1   6       1441.57       1329.01        52.89 o                         
  10   1   6       1294.59       1218.67        98.06 o                         
  11   1   6       1487.28       1574.65        64.87 o                         
  12   1   6        869.16        799.91        51.74 o                         
  13   1   6        571.25        644.36        53.69 o                         
  14   1   6        870.59        880.04        63.27 o                         
  15   1   6        569.92        530.48        53.69 o                         
  16   1   6        453.39        416.20       142.84 o                         
 -16   2   6          1.17        -25.23        39.11 o                         
 -15   2   6       2330.93       2113.78        72.62 o                         
 -14   2   6         10.46         22.27        23.90 o                         
 -13   2   6        377.04        383.01        26.63 o                         
 -12   2   6         52.93         57.12        15.40 o                         
 -11   2   6       5946.72       5736.77       105.34 o                         
 -10   2   6       1527.81       1466.82        42.46 o                         
  -9   2   6       2827.34       2748.54        65.88 o                         
  -8   2   6        143.45        148.35        14.65 o                         
  -7   2   6       7153.13       7018.17       110.36 o                         
  -6   2   6       3087.07       3004.22        63.59 o                         
  -5   2   6      30689.07      32422.05       430.60 o                         
  -4   2   6        127.18        167.02         9.92 o                         
  -3   2   6        353.50        399.19        12.25 o                         
  -2   2   6       4432.84       4809.82        62.18 o                         
  -1   2   6     107708.21     111368.74      1112.24 o                         
   0   2   6       2588.20       2984.22        36.30 o                         
   1   2   6       6628.86       6683.54       115.05 o                         
   2   2   6          1.72         -2.47         4.11 o                         
   3   2   6       5103.21       4813.14       127.30 o                         
   4   2   6       4656.01       4727.27        75.29 o                         
   5   2   6       2734.00       2670.96        49.55 o                         
   6   2   6        332.72        376.98        16.78 o                         
   7   2   6         69.69         84.14        10.44 o                         
   8   2   6       1603.66       1579.11        39.32 o                         
   9   2   6       6245.84       5726.09       289.65 o                         
  10   2   6        493.02        494.30        39.28 o                         
  11   2   6         26.06         14.95        19.27 o                         
  12   2   6        784.43        701.85        51.70 o                         
  13   2   6       3294.28       3222.19       105.36 o                         
  14   2   6          6.17          4.55        23.64 o                         
  15   2   6         70.78         33.48        29.86 o                         
  16   2   6         55.05         45.35        47.61 o                         
 -16   3   6        277.45        283.53        48.66 o                         
 -15   3   6        281.63        271.73        44.86 o                         
 -14   3   6       1143.57       1180.54        54.26 o                         
 -13   3   6       2706.74       2768.09       100.92 o                         
 -12   3   6        438.59        511.10        70.29 o                         
 -11   3   6       4614.43       4427.79       130.85 o                         
 -10   3   6       4209.17       4033.07        79.42 o                         
  -9   3   6       1693.09       1598.54        41.84 o                         
  -8   3   6         92.90         56.28        11.13 o                         
  -7   3   6       7827.62       8107.62       124.94 o                         
  -6   3   6       3066.94       2976.32        54.36 o                         
  -5   3   6       3944.22       4213.72        68.64 o                         
  -4   3   6        531.88        491.02        18.18 o                         
  -3   3   6       9954.89       9531.41       136.47 o                         
  -2   3   6       4065.61       4176.25        56.38 o                         
  -1   3   6       4096.52       4526.62        52.71 o                         
   0   3   6      10976.27      11527.70       123.40 o                         
   1   3   6      14963.67      14906.26       406.53 o                         
   2   3   6       1751.22       1741.06        56.44 o                         
   3   3   6      11351.05      11976.51       169.36 o                         
   4   3   6      17925.35      18823.44       507.67 o                         
   5   3   6       6802.50       6373.95       127.29 o                         
   6   3   6        325.79        305.04        15.87 o                         
   7   3   6       3799.76       3838.93        77.30 o                         
   8   3   6       1071.82       1013.38        29.92 o                         
   9   3   6       2775.48       2626.32        56.55 o                         
  10   3   6        298.52        309.38        33.55 o                         
  11   3   6        179.60        175.85        30.43 o                         
  12   3   6        220.91        248.95        35.65 o                         
  13   3   6        106.84         98.58        29.19 o                         
  14   3   6         50.72         44.39        44.21 o                         
  15   3   6          0.91          9.57        36.28 o                         
  16   3   6        209.02        200.97        40.81 o                         
 -16   4   6        965.33        891.69        71.18 o                         
 -15   4   6          3.69        -11.00        21.77 o                         
 -14   4   6        645.17        651.97        45.36 o                         
 -13   4   6        561.47        602.14        42.20 o                         
 -12   4   6       1838.08       1892.21        70.78 o                         
 -11   4   6       1311.94       1257.74        41.58 o                         
 -10   4   6       1853.50       1824.78        68.04 o                         
  -9   4   6          1.16          8.57         9.83 o                         
  -8   4   6       6247.80       6678.91       109.71 o                         
  -7   4   6       1139.02       1232.90        32.62 o                         
  -6   4   6       7011.19       7053.91       109.52 o                         
  -5   4   6         42.83         69.67        11.10 o                         
  -4   4   6      15041.23      15674.59       219.74 o                         
  -3   4   6         16.08          6.40         5.60 o                         
  -2   4   6      10419.83      10835.46       132.30 o                         
  -1   4   6      11931.86      13180.02       178.06 o                         
   0   4   6       2428.67       2097.02        30.46 o                         
   1   4   6       2029.79       2042.99        35.79 o                         
   2   4   6       7305.49       6855.13       104.30 o                         
   3   4   6        349.49        392.10        16.34 o                         
   4   4   6       5921.82       6169.29        97.87 o                         
   5   4   6        408.56        496.14        25.48 o                         
   6   4   6       7411.61       7562.84       119.68 o                         
   7   4   6        996.05        930.61        28.41 o                         
   8   4   6         48.90         49.31        10.14 o                         
   9   4   6          3.96         21.24        16.42 o                         
  10   4   6       3359.67       3329.45        98.51 o                         
  11   4   6        681.32        754.45        53.30 o                         
  12   4   6        452.93        401.09        44.36 o                         
  13   4   6        349.06        362.30        44.36 o                         
  14   4   6        551.07        632.16       114.50 o                         
  15   4   6        545.01        462.41        58.38 o                         
 -16   5   6         89.48         49.88        54.42 o                         
 -15   5   6        499.16        516.50        53.85 o                         
 -14   5   6       1136.16       1164.37        85.03 o                         
 -13   5   6        115.55        181.90        35.83 o                         
 -12   5   6        196.84        213.11        27.60 o                         
 -11   5   6       1706.55       1933.35        69.06 o                         
 -10   5   6       1314.67       1365.81        51.11 o                         
  -9   5   6        409.98        442.03        53.85 o                         
  -8   5   6        255.42        254.44        25.55 o                         
  -7   5   6       4757.99       4940.09       137.74 o                         
  -6   5   6       2882.03       3146.68        77.09 o                         
  -5   5   6          0.80          4.02         5.09 o                         
  -4   5   6        110.98        109.79        12.25 o                         
  -3   5   6       5956.03       5940.55       165.65 o                         
  -2   5   6       2798.17       2774.96        45.19 o                         
  -1   5   6        937.59       1186.92        24.36 o                         
   0   5   6       3109.53       3132.79        58.68 o                         
   1   5   6      14240.52      13798.74       171.93 o                         
   2   5   6       1208.18       1179.24        30.84 o                         
   3   5   6        319.38        300.23        17.03 o                         
   4   5   6       1487.58       1658.83        38.83 o                         
   5   5   6      12086.06      12227.20       201.06 o                         
   6   5   6        194.75        160.63        14.00 o                         
   7   5   6       1598.66       1654.31        62.73 o                         
   8   5   6       1422.11       1512.22        59.26 o                         
   9   5   6       1302.20       1360.17       113.37 o                         
  10   5   6        416.47        414.53        39.70 o                         
  11   5   6       1605.60       1578.42       108.27 o                         
  12   5   6       1461.10       1364.81        68.37 o                         
  13   5   6        224.30        232.63        81.62 o                         
  14   5   6        617.78        607.34        56.48 o                         
  15   5   6       1113.47       1067.95        75.60 o                         
 -15   6   6       1325.26       1286.15       179.69 o                         
 -14   6   6        110.39        111.73        63.49 o                         
 -13   6   6         93.46         89.64        47.61 o                         
 -12   6   6         18.64         13.94        27.11 o                         
 -11   6   6       2229.62       2248.61        87.56 o                         
 -10   6   6        117.40        174.59        44.21 o                         
  -9   6   6        837.05        887.46        42.06 o                         
  -8   6   6        275.74        241.47        41.95 o                         
  -7   6   6       1931.35       2028.15        97.50 o                         
  -6   6   6        434.99        474.70        36.28 o                         
  -5   6   6        550.39        647.44        36.20 o                         
  -4   6   6       1153.70       1175.28        43.09 o                         
  -3   6   6        220.43        201.02        19.34 o                         
  -2   6   6       2261.16       2245.73        62.51 o                         
  -1   6   6       7971.93       8249.52       108.31 o                         
   0   6   6       5181.76       5455.80       100.63 o                         
   1   6   6          4.99         -0.59         7.36 o                         
   2   6   6       3125.03       3307.55        56.49 o                         
   3   6   6       9877.14       9960.84       152.14 o                         
   4   6   6       1578.05       1535.70        46.06 o                         
   5   6   6       1280.44       1369.25        37.14 o                         
   6   6   6        838.84        806.24        28.42 o                         
   7   6   6       1876.94       1921.59        46.99 o                         
   8   6   6        238.76        208.14        29.37 o                         
   9   6   6       2820.10       3066.69        95.49 o                         
  10   6   6        423.83        492.34        70.85 o                         
  11   6   6        592.69        571.36        71.42 o                         
  12   6   6        891.05        789.90        59.06 o                         
  13   6   6       2171.94       2120.40        87.91 o                         
  14   6   6         43.64         49.88        51.02 o                         
  15   6   6         84.98         78.24        41.64 o                         
 -14   7   6        353.28        335.65        37.78 o                         
 -13   7   6       1308.22       1100.80       103.16 o                         
 -12   7   6       1269.79       1292.36        71.29 o                         
 -11   7   6       1476.15       1575.06        77.20 o                         
 -10   7   6       4020.46       4238.11       123.42 o                         
  -9   7   6        479.84        550.96        47.21 o                         
  -8   7   6        203.23        220.07        37.41 o                         
  -7   7   6        585.76        591.65        44.49 o                         
  -6   7   6       6393.43       6651.63       147.34 o                         
  -5   7   6        540.61        565.30        38.25 o                         
  -4   7   6       1224.18       1257.50        35.75 o                         
  -3   7   6       1435.70       1531.49        34.91 o                         
  -2   7   6       3030.67       2919.81        50.54 o                         
  -1   7   6        490.49        458.94        16.74 o                         
   0   7   6       3789.00       3857.53        74.95 o                         
   1   7   6         11.00         15.21        10.01 o                         
   2   7   6        585.08        675.91        24.69 o                         
   3   7   6        398.48        438.62        21.34 o                         
   4   7   6       1218.45       1327.99        38.61 o                         
   5   7   6       1233.54       1185.78        36.31 o                         
   6   7   6        128.70        152.14        16.60 o                         
   7   7   6       4488.34       4474.11       117.77 o                         
   8   7   6       2488.69       2539.29       189.32 o                         
   9   7   6        295.24        284.34        54.42 o                         
  10   7   6         62.86        121.01        28.06 o                         
  11   7   6       1964.38       2282.70       126.41 o                         
  12   7   6        437.94        486.31        50.63 o                         
  13   7   6        252.62        232.83        77.09 o                         
  14   7   6         67.82        118.72        36.41 o                         
 -14   8   6       3682.78       3790.96       104.69 o                         
 -13   8   6         95.35        140.92        30.34 o                         
 -12   8   6       2740.06       3015.37       112.46 o                         
 -11   8   6        129.19        149.69        37.41 o                         
 -10   8   6       1713.18       1834.24       122.44 o                         
  -9   8   6         68.68         84.21        28.38 o                         
  -8   8   6       3734.23       3784.26       109.68 o                         
  -7   8   6          7.33          3.97        18.44 o                         
  -6   8   6        406.39        358.79        52.72 o                         
  -5   8   6         27.86         29.48        16.03 o                         
  -4   8   6       8597.42       8177.53       141.71 o                         
  -3   8   6          3.43          3.68         8.86 o                         
  -2   8   6       6874.38       6535.39       238.83 o                         
  -1   8   6        735.14        715.07        30.49 o                         
   0   8   6          4.40         17.94        10.50 o                         
   1   8   6        121.65         99.86        18.68 o                         
   2   8   6       2705.16       2708.18        61.94 o                         
   3   8   6         20.68         24.34        10.18 o                         
   4   8   6       1827.47       1655.93        60.05 o                         
   5   8   6          8.72          9.53        12.93 o                         
   6   8   6       1745.96       1750.52        47.87 o                         
   7   8   6        458.57        499.69        44.55 o                         
   8   8   6       1717.37       1776.55        73.19 o                         
   9   8   6          6.18         34.47        36.84 o                         
  10   8   6        253.99        288.82        41.94 o                         
  11   8   6         29.50         -0.04        24.70 o                         
  12   8   6       1205.42       1257.91        77.62 o                         
  13   8   6          1.38         11.40        37.50 o                         
 -13   9   6        772.75        760.62        55.75 o                         
 -12   9   6        353.57        357.27        39.12 o                         
 -11   9   6        398.81        339.75        46.64 o                         
 -10   9   6       3027.73       3317.50       112.89 o                         
  -9   9   6        389.50        460.17        47.65 o                         
  -8   9   6         19.50         28.25        29.48 o                         
  -7   9   6         69.08         41.30        22.27 o                         
  -6   9   6       3607.78       3588.03        86.34 o                         
  -5   9   6         97.92         90.22        26.07 o                         
  -4   9   6        989.36        897.49        32.97 o                         
  -3   9   6        697.30        663.71        26.70 o                         
  -2   9   6       1842.95       1927.32        54.91 o                         
  -1   9   6         14.21          7.91        11.75 o                         
   0   9   6       9062.41       8738.37       147.92 o                         
   1   9   6        140.53        135.85        17.95 o                         
   2   9   6        386.82        343.46        25.51 o                         
   3   9   6         59.74         82.31        17.74 o                         
   4   9   6       5397.51       5398.18       104.09 o                         
   5   9   6        105.09         91.07        15.09 o                         
   6   9   6         48.75         30.38        24.94 o                         
   7   9   6       1545.55       1595.50        72.46 o                         
   8   9   6       1244.79       1383.99        70.06 o                         
   9   9   6        233.82        230.15        38.38 o                         
  10   9   6        711.97        681.91        58.56 o                         
  11   9   6       1711.91       1754.60        84.23 o                         
  12   9   6        273.12        295.09        53.93 o                         
 -12  10   6         34.54         -9.84        31.05 o                         
 -11  10   6        621.43        665.30       120.74 o                         
 -10  10   6        305.66        322.38        44.40 o                         
  -9  10   6       1305.46       1312.96        69.19 o                         
  -8  10   6        376.21        334.70        41.40 o                         
  -7  10   6         75.08          9.17        22.03 o                         
  -6  10   6        673.82        735.93        45.63 o                         
  -5  10   6       2325.17       2387.02        67.98 o                         
  -4  10   6        406.24        424.98        32.26 o                         
  -3  10   6        345.07        301.44        22.17 o                         
  -2  10   6         28.95         13.86        15.44 o                         
  -1  10   6       2282.11       2262.01        84.90 o                         
   0  10   6        784.60        679.53        38.34 o                         
   1  10   6        278.65        298.97        27.98 o                         
   2  10   6         78.97         82.12        25.80 o                         
   3  10   6       3265.39       3185.38        80.91 o                         
   4  10   6        850.93        817.74        39.66 o                         
   5  10   6       1777.22       1720.57        76.94 o                         
   6  10   6         23.26         17.32        24.36 o                         
   7  10   6       1706.33       1591.51       115.07 o                         
   8  10   6         11.28         44.21        40.81 o                         
   9  10   6       2048.81       1948.90        86.51 o                         
  10  10   6         70.90        108.83        51.02 o                         
  11  10   6        242.66        235.78        50.45 o                         
 -11  11   6        167.96        204.67        42.49 o                         
 -10  11   6        603.02        503.35        83.89 o                         
  -9  11   6        174.16        155.31        54.42 o                         
  -8  11   6          2.39        -20.43        20.43 o                         
  -7  11   6        657.72        662.96        62.35 o                         
  -6  11   6       1731.04       1669.34        75.22 o                         
  -5  11   6         30.13         20.83        18.08 o                         
  -4  11   6        330.12        331.29        39.22 o                         
  -3  11   6        293.79        280.56        31.14 o                         
  -2  11   6       1225.40       1148.86        38.94 o                         
  -1  11   6         46.58         35.19        17.97 o                         
   0  11   6          1.90         -4.37        14.94 o                         
   1  11   6       3069.97       2960.73       124.15 o                         
   2  11   6        642.06        706.97        63.43 o                         
   3  11   6          7.20          2.52        14.98 o                         
   4  11   6        270.56        250.80        25.82 o                         
   5  11   6       2767.68       2771.69       331.03 o                         
   6  11   6       1134.11       1258.35        72.52 o                         
   7  11   6        150.63        164.89        53.85 o                         
   8  11   6       1481.72       1488.07       174.59 o                         
   9  11   6       2348.94       2408.58       133.21 o                         
  10  11   6         10.72         12.95        66.32 o                         
  -9  12   6        111.29        133.77        66.89 o                         
  -8  12   6       4108.75       3949.88       128.79 o                         
  -7  12   6          0.31         28.72        25.17 o                         
  -6  12   6        598.59        704.66        61.17 o                         
  -5  12   6        613.05        650.27        56.11 o                         
  -4  12   6       2880.16       2896.79       119.92 o                         
  -3  12   6        143.81        186.66        28.89 o                         
  -2  12   6       2016.31       1957.53        71.53 o                         
  -1  12   6        139.45        144.72        20.20 o                         
   0  12   6       3672.63       3558.25        88.53 o                         
   1  12   6        243.95        269.95        41.92 o                         
   2  12   6       7713.55       7742.06       148.54 o                         
   3  12   6         38.06         17.50        17.45 o                         
   4  12   6        343.17        373.15        50.48 o                         
   5  12   6          0.99         27.59        28.56 o                         
   6  12   6       1691.00       1662.81        84.16 o                         
   7  12   6         31.54         57.41        33.20 o                         
   8  12   6         88.63         70.45        38.38 o                         
  -7  13   6        935.14       1089.82        78.15 o                         
  -6  13   6       1833.51       1782.43        85.52 o                         
  -5  13   6         26.19         19.08        43.65 o                         
  -4  13   6        287.35        364.49        45.96 o                         
  -3  13   6       1664.23       1731.20        78.04 o                         
  -2  13   6        280.26        304.18        35.35 o                         
  -1  13   6        281.95        322.18        33.16 o                         
   0  13   6       1586.21       1510.41        50.26 o                         
   1  13   6       2610.25       2560.56        65.59 o                         
   2  13   6          0.16        -17.75        17.75 o                         
   3  13   6       1020.23       1128.30        80.77 o                         
   4  13   6       1500.05       1608.78        86.97 o                         
   5  13   6        239.17        206.57        47.57 o                         
   6  13   6        156.98        120.04        42.28 o                         
  -3  14   6         10.66          0.28        29.68 o                         
  -2  14   6         18.18         -6.24        22.76 o                         
  -1  14   6        920.64        937.15        57.97 o                         
   0  14   6         64.56         78.87        31.38 o                         
   1  14   6        156.05        114.01        23.65 o                         
   2  14   6         12.79         -7.86        23.23 o                         
   3  14   6        652.94        712.65        78.72 o                         
 -17   0   7       1034.66       1032.78        94.10 o                         
 -15   0   7       3354.31       3008.78       157.58 o                         
 -13   0   7        268.00        278.88        54.42 o                         
 -11   0   7       3525.21       3506.96        92.77 o                         
  -9   0   7       2185.22       2163.94        63.17 o                         
  -7   0   7       5073.53       5186.28       107.17 o                         
  -5   0   7       3834.27       4445.84        68.31 o                         
  -3   0   7        877.24       1121.02        20.34 o                         
  -1   0   7         25.07         11.34         3.58 o                         
   1   0   7       2294.52       2282.39        44.87 o                         
   3   0   7       8862.98       8685.36       282.85 o                         
   5   0   7        174.83        145.06        13.60 o                         
   7   0   7        340.91        566.84        44.21 o                         
   9   0   7        778.25        840.05        60.08 o                         
  11   0   7       1819.89       1939.72       103.16 o                         
  13   0   7       6190.96       5992.61       217.67 o                         
  15   0   7        212.56        157.58        49.88 o                         
 -17   1   7        826.01        852.52        80.49 o                         
 -15   1   7        706.54        738.37        47.70 o                         
 -14   1   7        108.83        124.41        22.48 o                         
 -13   1   7       1147.83       1097.88        37.85 o                         
 -12   1   7       5821.76       5785.32        96.65 o                         
 -11   1   7          0.06         -9.98         9.98 o                         
 -10   1   7        869.11        833.54        34.85 o                         
  -9   1   7       1196.40       1237.88        35.65 o                         
  -8   1   7      12168.82      12105.98       178.39 o                         
  -7   1   7       1340.81       1460.18        31.08 o                         
  -6   1   7       7836.04       8374.72       149.40 o                         
  -5   1   7       1017.17       1010.18        18.36 o                         
  -4   1   7         20.77         51.02         3.34 o                         
  -3   1   7        830.72       1022.35        15.90 o                         
  -2   1   7         13.67          1.70         2.84 o                         
  -1   1   7      19368.53      20681.74       204.75 o                         
   0   1   7        385.43        495.42         9.52 o                         
   1   1   7       1395.86       1296.54        21.06 o                         
   2   1   7       2546.83       2347.38        54.36 o                         
   3   1   7       3223.46       3088.97        77.73 o                         
   4   1   7       1766.05       1608.32        28.58 o                         
   5   1   7        632.01        467.34        17.46 o                         
   6   1   7         22.77         51.45         8.60 o                         
   7   1   7       1498.95       1501.32        37.25 o                         
   8   1   7        238.12        185.31        23.64 o                         
   9   1   7       9527.53       9113.67       187.58 o                         
  10   1   7         14.24         -1.83        18.71 o                         
  11   1   7        198.18        185.50        29.66 o                         
  12   1   7        493.20        498.07       124.14 o                         
  13   1   7       2512.78       2648.12       158.71 o                         
  14   1   7        607.64        601.19        53.89 o                         
  15   1   7        206.22        226.69        43.65 o                         
  16   1   7        992.36        995.67       166.65 o                         
 -16   2   7        237.49        240.34        58.95 o                         
 -15   2   7         25.17         -4.68        19.66 o                         
 -14   2   7       3195.84       2968.36       106.16 o                         
 -13   2   7        801.41        782.04        43.96 o                         
 -12   2   7         83.49         60.86        14.98 o                         
 -11   2   7         13.10         17.22        11.16 o                         
 -10   2   7       6773.99       6630.05       113.62 o                         
  -9   2   7       6703.20       6483.59       136.03 o                         
  -8   2   7       3272.66       3443.46        66.42 o                         
  -7   2   7       1689.39       1717.17        38.32 o                         
  -6   2   7       2083.45       1958.76        35.49 o                         
  -5   2   7       2764.29       2932.13        44.56 o                         
  -4   2   7      26605.73      27440.87       318.11 o                         
  -3   2   7       2167.24       2322.43        35.94 o                         
  -2   2   7        114.45        109.22         5.65 o                         
  -1   2   7        984.00       1035.99        24.84 o                         
   0   2   7      22508.62      23685.32       221.13 o                         
   1   2   7       2161.21       2413.76        41.99 o                         
   2   2   7         27.48         24.94         5.64 o                         
   3   2   7         35.65         17.23         5.47 o                         
   4   2   7       6024.82       5544.10        86.86 o                         
   5   2   7       2577.94       2533.66        48.55 o                         
   6   2   7       7727.90       7304.91       173.80 o                         
   7   2   7        904.83        840.46        26.64 o                         
   8   2   7       1581.47       1629.41        40.30 o                         
   9   2   7        259.09        262.71        28.38 o                         
  10   2   7       3982.25       3911.30       106.20 o                         
  11   2   7          1.49          8.86        17.58 o                         
  12   2   7          0.02        -19.63        19.63 o                         
  13   2   7        148.62        174.52        33.55 o                         
  14   2   7       1443.58       1353.16        72.83 o                         
  15   2   7        211.19        215.25        41.23 o                         
  16   2   7        560.73        528.55        61.22 o                         
 -16   3   7        161.63         84.48        37.00 o                         
 -15   3   7        317.40        412.17        60.08 o                         
 -14   3   7        203.73        180.86        35.27 o                         
 -13   3   7        478.12        470.41        37.66 o                         
 -12   3   7        951.67       1016.41        46.13 o                         
 -11   3   7        487.47        470.67        26.01 o                         
 -10   3   7        561.20        608.72        33.59 o                         
  -9   3   7       3179.76       3171.05        66.77 o                         
  -8   3   7       6723.47       7089.77       163.74 o                         
  -7   3   7         21.32         27.05         8.25 o                         
  -6   3   7      11241.55      11542.92       145.49 o                         
  -5   3   7       4309.44       4303.77        61.32 o                         
  -4   3   7       5866.23       6584.58       101.49 o                         
  -3   3   7       2343.28       2545.86        39.54 o                         
  -2   3   7      38119.51      39350.84       447.92 o                         
  -1   3   7        792.09        751.70        13.36 o                         
   0   3   7       2344.80       2426.04        32.71 o                         
   1   3   7       3511.60       3356.46        46.81 o                         
   2   3   7      15632.92      15208.06       209.60 o                         
   3   3   7        735.21        730.09        21.15 o                         
   4   3   7       9451.10       9258.52       136.64 o                         
   5   3   7       6286.49       6124.70        97.78 o                         
   6   3   7       4663.41       4589.98        79.05 o                         
   7   3   7        516.34        459.49        20.52 o                         
   8   3   7       4017.14       3757.30       112.30 o                         
   9   3   7       2446.19       2387.18        59.51 o                         
  10   3   7         76.53         38.22        23.81 o                         
  11   3   7        571.47        620.32        48.72 o                         
  12   3   7        602.18        520.34        46.85 o                         
  13   3   7       1043.41       1152.13        64.12 o                         
  14   3   7        600.83        655.90        99.20 o                         
  15   3   7        789.87        731.02        63.70 o                         
  16   3   7       1137.37       1420.50       119.04 o                         
 -16   4   7        369.78        330.72        49.29 o                         
 -15   4   7       1018.92       1017.05        66.77 o                         
 -14   4   7        295.62        283.84        41.52 o                         
 -13   4   7        794.37        786.15        48.78 o                         
 -12   4   7        623.49        729.74        42.78 o                         
 -11   4   7       2481.70       2665.54        56.40 o                         
 -10   4   7       1023.62       1043.55        37.20 o                         
  -9   4   7        285.37        271.10        26.85 o                         
  -8   4   7        533.50        584.40        23.94 o                         
  -7   4   7       7207.56       7434.40       115.98 o                         
  -6   4   7        840.69        945.64        35.67 o                         
  -5   4   7       1840.37       1900.02        41.84 o                         
  -4   4   7       2627.15       2757.88        51.46 o                         
  -3   4   7      14878.21      15091.99       215.01 o                         
  -2   4   7        420.88        515.96        14.42 o                         
  -1   4   7      10159.01      10119.66       112.52 o                         
   0   4   7       2060.05       2297.06        32.80 o                         
   1   4   7       4712.33       4845.66        89.83 o                         
   2   4   7        103.67         80.57         9.33 o                         
   3   4   7      16748.40      16970.79       237.01 o                         
   4   4   7        141.32        180.06        13.62 o                         
   5   4   7       6067.62       6195.66       123.16 o                         
   6   4   7       1336.26       1355.46        39.91 o                         
   7   4   7       6935.67       6979.43       114.52 o                         
   8   4   7        751.24        736.71        29.35 o                         
   9   4   7         35.42         23.81        16.83 o                         
  10   4   7         74.81         70.02        22.40 o                         
  11   4   7       2192.43       2259.46        98.63 o                         
  12   4   7        167.50        178.91        32.60 o                         
  13   4   7        584.58        510.22        51.23 o                         
  14   4   7        242.07        311.58        44.81 o                         
  15   4   7        745.26        688.09        65.19 o                         
 -16   5   7        370.21        310.63        80.49 o                         
 -15   5   7        454.27        424.00        80.49 o                         
 -14   5   7        103.05         85.90        31.80 o                         
 -13   5   7        398.98        465.23        51.58 o                         
 -12   5   7       1074.47       1075.63        85.99 o                         
 -11   5   7         49.69         56.87        18.39 o                         
 -10   5   7       3004.12       3012.63       108.65 o                         
  -9   5   7        835.53        876.24        38.54 o                         
  -8   5   7       1940.08       1935.53        54.16 o                         
  -7   5   7       1121.18       1051.30        74.91 o                         
  -6   5   7       1124.10       1228.43        42.11 o                         
  -5   5   7       4609.29       4599.70       241.41 o                         
  -4   5   7        276.15        267.76        14.61 o                         
  -3   5   7         33.11         19.69         5.26 o                         
  -2   5   7       2348.56       2287.25        39.53 o                         
  -1   5   7       3018.99       2937.22        45.99 o                         
   0   5   7        131.44        127.67        11.41 o                         
   1   5   7         64.24         53.70         8.05 o                         
   2   5   7       3221.48       3169.39        62.71 o                         
   3   5   7          2.45         -2.71         6.83 o                         
   4   5   7        131.04        179.97        14.58 o                         
   5   5   7        994.87        982.91        29.84 o                         
   6   5   7       3418.08       3358.79        65.37 o                         
   7   5   7        754.17        718.71        27.15 o                         
   8   5   7       1246.85       1162.39        40.15 o                         
   9   5   7       2007.13       2026.66        99.20 o                         
  10   5   7       1614.25       1630.52        68.51 o                         
  11   5   7        840.98        921.76       104.30 o                         
  12   5   7       1208.00       1154.00        63.89 o                         
  13   5   7        522.15        499.34        50.06 o                         
  14   5   7        212.69        256.41        42.12 o                         
  15   5   7        207.72        194.85       109.40 o                         
 -15   6   7        142.60        143.66        41.11 o                         
 -14   6   7       2873.73       2947.87       110.66 o                         
 -13   6   7        136.48        149.73        35.50 o                         
 -12   6   7       1148.79       1166.57        88.99 o                         
 -11   6   7        693.07        615.93        56.68 o                         
 -10   6   7       3641.35       3698.98       110.12 o                         
  -9   6   7         91.42         84.04        23.89 o                         
  -8   6   7        795.65        774.62        51.59 o                         
  -7   6   7       1024.28        981.37        48.10 o                         
  -6   6   7       2025.62       2140.52        66.90 o                         
  -5   6   7       1607.40       1588.45        89.56 o                         
  -4   6   7       2817.96       2956.28        58.76 o                         
  -3   6   7       7149.70       7118.44        98.88 o                         
  -2   6   7        479.99        430.94        22.42 o                         
  -1   6   7       2204.78       2138.00        38.09 o                         
   0   6   7       8081.15       8668.87       112.07 o                         
   1   6   7        472.28        474.06        38.78 o                         
   2   6   7          3.93          3.82         6.68 o                         
   3   6   7        148.12        161.17        17.15 o                         
   4   6   7       5211.04       5439.97        95.79 o                         
   5   6   7        166.01        173.79        18.89 o                         
   6   6   7       1410.39       1383.69        38.76 o                         
   7   6   7         68.61         52.08        16.28 o                         
   8   6   7       1655.33       1752.32        67.32 o                         
   9   6   7         35.27         31.49        22.67 o                         
  10   6   7       2498.91       2440.15       154.75 o                         
  11   6   7        146.97         89.49        27.65 o                         
  12   6   7         89.26        101.69        32.40 o                         
  13   6   7         56.38         45.11        34.01 o                         
  14   6   7       1684.14       1580.47        83.29 o                         
 -14   7   7          8.97         11.75        26.89 o                         
 -13   7   7        530.07        521.90        44.53 o                         
 -12   7   7        525.04        571.86        60.65 o                         
 -11   7   7       1545.45       1776.92       117.34 o                         
 -10   7   7        101.53        124.78        29.25 o                         
  -9   7   7       5078.38       5143.88       134.67 o                         
  -8   7   7       1764.63       1765.50        98.06 o                         
  -7   7   7        157.55        103.52        58.38 o                         
  -6   7   7          8.36         15.51        15.17 o                         
  -5   7   7      12813.44      12831.83       242.33 o                         
  -4   7   7       3240.91       3162.28        65.69 o                         
  -3   7   7        731.17        772.58        27.00 o                         
  -2   7   7       4959.38       5097.19        76.18 o                         
  -1   7   7       1973.94       1939.60        36.61 o                         
   0   7   7         94.51        126.91        14.65 o                         
   1   7   7       1683.94       1696.21        73.00 o                         
   2   7   7        807.93        803.84        26.28 o                         
   3   7   7        219.00        211.08        22.74 o                         
   4   7   7        448.28        460.40        24.29 o                         
   5   7   7       3356.20       3455.20        70.73 o                         
   6   7   7        396.16        337.01        22.52 o                         
   7   7   7        393.45        392.50        73.69 o                         
   8   7   7       1265.89       1329.69        94.66 o                         
   9   7   7        271.29        269.12        36.88 o                         
  10   7   7         15.97         -7.52        21.60 o                         
  11   7   7        487.42        467.51        49.71 o                         
  12   7   7       1702.39       1791.71        84.09 o                         
  13   7   7         89.82         89.90        37.98 o                         
  14   7   7        433.36        446.67        81.62 o                         
 -14   8   7         10.22          7.67        32.40 o                         
 -13   8   7       3496.60       3590.19        98.59 o                         
 -12   8   7          0.96         20.36        22.49 o                         
 -11   8   7       2940.13       2961.81       107.38 o                         
 -10   8   7        228.06        245.45        39.26 o                         
  -9   8   7       1510.83       1304.17        65.30 o                         
  -8   8   7        192.98        237.67        35.24 o                         
  -7   8   7       4736.81       4943.44       125.30 o                         
  -6   8   7         36.99         26.41        19.04 o                         
  -5   8   7          4.88          2.95        10.47 o                         
  -4   8   7        920.94        857.17        24.26 o                         
  -3   8   7       2751.30       2816.64        64.95 o                         
  -2   8   7         19.70         12.83        13.01 o                         
  -1   8   7       5170.63       4789.98        91.40 o                         
   0   8   7        102.77         82.41        14.77 o                         
   1   8   7        228.94        318.42        23.11 o                         
   2   8   7        767.76        729.50        46.37 o                         
   3   8   7       6015.58       5734.91        91.84 o                         
   4   8   7        275.53        279.08        24.87 o                         
   5   8   7         99.92        110.04        16.28 o                         
   6   8   7        208.37        230.92        21.12 o                         
   7   8   7       2939.03       2882.93        93.75 o                         
   8   8   7        843.24        754.37        70.85 o                         
   9   8   7       1759.43       1806.41        91.26 o                         
  10   8   7        125.96        108.58        32.40 o                         
  11   8   7        508.57        455.88        91.83 o                         
  12   8   7        148.24        231.38        40.33 o                         
  13   8   7        689.37        805.77       145.68 o                         
 -13   9   7        455.79        467.20        45.80 o                         
 -12   9   7        432.15        490.85        45.69 o                         
 -11   9   7         81.22         67.56        29.50 o                         
 -10   9   7        260.99        271.50        32.59 o                         
  -9   9   7       2088.38       2049.00        65.88 o                         
  -8   9   7        296.80        321.32        30.75 o                         
  -7   9   7         46.75         68.24        18.62 o                         
  -6   9   7         27.52          6.00        14.47 o                         
  -5   9   7       4570.28       4458.48        95.27 o                         
  -4   9   7        717.91        655.08        57.76 o                         
  -3   9   7       1924.87       1869.78        53.86 o                         
  -2   9   7        639.04        533.16        31.80 o                         
  -1   9   7       1061.12       1042.01        39.66 o                         
   0   9   7        656.22        621.39        36.58 o                         
   1   9   7       3001.67       3014.24        69.83 o                         
   2   9   7        971.64        882.06        43.03 o                         
   3   9   7        119.43        113.31        17.30 o                         
   4   9   7         69.51         58.60        16.65 o                         
   5   9   7       3600.02       3632.69        70.57 o                         
   6   9   7        216.73        244.54        39.11 o                         
   7   9   7       1257.62       1178.24        62.92 o                         
   8   9   7       2114.21       2280.98        89.25 o                         
   9   9   7        578.60        572.62        57.25 o                         
  10   9   7        399.73        377.58        47.29 o                         
  11   9   7        177.11        203.33        63.49 o                         
  12   9   7        602.65        582.01       142.84 o                         
 -12  10   7        588.42        546.36        55.84 o                         
 -11  10   7          7.12        -31.74        31.74 o                         
 -10  10   7        739.99        943.27        68.86 o                         
  -9  10   7        195.74        167.09        35.61 o                         
  -8  10   7       1025.80        939.99        58.53 o                         
  -7  10   7        220.68        275.44        71.42 o                         
  -6  10   7        145.51        117.48        23.34 o                         
  -5  10   7       1231.17       1211.87        48.39 o                         
  -4  10   7       1454.53       1319.22        66.36 o                         
  -3  10   7        106.82         99.71        15.04 o                         
  -2  10   7         30.17         32.12        15.68 o                         
  -1  10   7        913.58        945.42        40.05 o                         
   0  10   7       2237.84       2144.84        59.55 o                         
   1  10   7        304.67        242.81        23.80 o                         
   2  10   7         78.11         47.69        16.03 o                         
   3  10   7       2110.38       2198.78        60.86 o                         
   4  10   7       1682.64       1653.76        52.59 o                         
   5  10   7          1.10          4.76        17.18 o                         
   6  10   7        548.51        549.27        53.09 o                         
   7  10   7         90.77        136.95        34.01 o                         
   8  10   7       2393.44       2309.12        92.82 o                         
   9  10   7          1.99        -11.67        26.69 o                         
  10  10   7        794.80        851.23        68.72 o                         
  11  10   7        134.56        134.18        39.70 o                         
 -10  11   7        281.26        475.01        85.03 o                         
  -9  11   7       1186.63       1138.21       117.90 o                         
  -8  11   7         10.84         15.44        25.17 o                         
  -7  11   7         12.27         -0.62        20.69 o                         
  -6  11   7       1570.65       1461.50        69.07 o                         
  -5  11   7        719.46        670.59        83.23 o                         
  -4  11   7         55.83         42.29        19.59 o                         
  -3  11   7        462.58        552.94        38.61 o                         
  -2  11   7       1093.83       1025.37        36.82 o                         
  -1  11   7       1225.33       1136.51        70.68 o                         
   0  11   7         62.44         65.61        17.66 o                         
   1  11   7       1855.26       1807.72        66.69 o                         
   2  11   7       1262.95       1337.19        66.40 o                         
   3  11   7        353.54        355.53        30.46 o                         
   4  11   7        372.36        393.35        37.13 o                         
   5  11   7       1563.99       1607.92        84.46 o                         
   6  11   7       2428.89       2502.07       100.60 o                         
   7  11   7        196.37        122.05        34.81 o                         
   8  11   7        447.66        410.01        55.24 o                         
   9  11   7        758.81        915.84       208.60 o                         
  10  11   7       2562.02       2926.20       121.43 o                         
  -9  12   7         29.04        -15.87        43.08 o                         
  -8  12   7          0.55          4.41        27.92 o                         
  -7  12   7       2833.34       2759.79       103.29 o                         
  -6  12   7        227.25        239.24        38.38 o                         
  -5  12   7       1686.34       1664.10       151.91 o                         
  -4  12   7        486.22        442.69        46.03 o                         
  -3  12   7       2465.03       2374.79        73.54 o                         
  -2  12   7         96.11        121.83        28.74 o                         
  -1  12   7       1724.85       1791.64        51.35 o                         
   0  12   7         27.29         33.88        19.43 o                         
   1  12   7       2656.01       2551.56        73.01 o                         
   2  12   7        212.69        195.45        25.66 o                         
   3  12   7       3087.00       2997.53        80.04 o                         
   4  12   7          8.76          5.87        27.11 o                         
   5  12   7         40.51         39.68        61.22 o                         
   6  12   7         70.16         62.81        31.59 o                         
   7  12   7        953.60        926.51        75.67 o                         
   8  12   7        269.03        273.58        51.14 o                         
  -7  13   7        143.83         63.65        33.21 o                         
  -6  13   7       1545.66       1534.51        79.08 o                         
  -5  13   7       1877.78       1892.05        86.79 o                         
  -4  13   7         23.34         16.13        24.95 o                         
  -3  13   7        348.42        343.07        81.62 o                         
  -2  13   7       1497.05       1521.54       102.57 o                         
  -1  13   7        246.48        271.73        33.51 o                         
   0  13   7        106.26         91.00        20.71 o                         
   1  13   7       1692.84       1566.27        72.53 o                         
   2  13   7       1338.57       1404.00       108.07 o                         
   3  13   7          3.62         50.52        39.68 o                         
   4  13   7        846.64        928.27        74.50 o                         
   5  13   7        944.64        981.36        80.77 o                         
   6  13   7        619.45        646.57        69.25 o                         
  -3  14   7         38.15         40.78        27.78 o                         
  -2  14   7          5.55        -20.54        26.00 o                         
  -1  14   7        156.23        158.14        31.19 o                         
   0  14   7        937.75        848.81        53.56 o                         
   1  14   7        283.08        248.01        29.25 o                         
   2  14   7        491.26        470.64        60.35 o                         
 -16   0   8       3460.72       3337.54       170.05 o                         
 -14   0   8       2875.55       3067.73       149.65 o                         
 -12   0   8       1993.41       1863.12        65.36 o                         
 -10   0   8       2776.69       2993.99       133.77 o                         
  -8   0   8       1608.49       1539.07        47.94 o                         
  -6   0   8       9925.69      10180.59       204.63 o                         
  -4   0   8        691.99        931.52        19.14 o                         
  -2   0   8      22215.44      23134.82       303.44 o                         
   0   0   8       1287.63       1271.04        23.08 o                         
   2   0   8       7015.89       6714.79       118.57 o                         
   4   0   8         17.31         41.98        17.57 o                         
   6   0   8         70.96         89.16        12.16 o                         
   8   0   8         67.40         57.82        23.81 o                         
  10   0   8        148.15        143.98        35.14 o                         
  12   0   8       1067.67        982.90        75.96 o                         
  14   0   8        223.15        168.92        46.48 o                         
  16   0   8       1217.02       1434.10       116.77 o                         
 -17   1   8         57.88         79.36        28.34 o                         
 -16   1   8       1196.56       1193.76        49.88 o                         
 -15   1   8       1460.32       1333.66        73.70 o                         
 -14   1   8         23.75         36.62        18.50 o                         
 -13   1   8        511.36        470.36        46.47 o                         
 -12   1   8       1944.45       1874.94        56.85 o                         
 -11   1   8       3721.61       3587.36        66.48 o                         
 -10   1   8        520.90        462.22        22.97 o                         
  -9   1   8         70.30        141.40        15.13 o                         
  -8   1   8       1547.92       1555.77        29.06 o                         
  -7   1   8       3911.32       3671.72        74.80 o                         
  -6   1   8        472.20        480.06        13.26 o                         
  -5   1   8       2891.77       2954.81        38.63 o                         
  -4   1   8        165.42        244.94         7.59 o                         
  -3   1   8       6958.78       7497.35        81.89 o                         
  -2   1   8        152.23        129.09         5.34 o                         
  -1   1   8       3352.52       3435.74        36.54 o                         
   0   1   8         75.97         53.47         3.98 o                         
   1   1   8       2211.56       2455.67        34.68 o                         
   2   1   8        492.15        434.60        12.11 o                         
   3   1   8        678.16        566.39        15.42 o                         
   4   1   8        360.12        323.10        11.96 o                         
   5   1   8         26.01         50.47         8.18 o                         
   6   1   8       4375.41       4337.57       120.54 o                         
   7   1   8        535.12        600.63        36.29 o                         
   8   1   8       1298.19       1165.46        34.24 o                         
   9   1   8        613.92        581.43        46.48 o                         
  10   1   8       1845.66       1930.48        69.73 o                         
  11   1   8        119.13        116.27        26.04 o                         
  12   1   8        152.53        105.69        27.22 o                         
  13   1   8       1939.84       1925.60        80.56 o                         
  14   1   8       1226.97       1233.43       116.77 o                         
  15   1   8       1053.32       1134.81        76.48 o                         
  16   1   8        883.74        886.10        76.52 o                         
 -16   2   8         46.83          7.94        38.55 o                         
 -15   2   8         17.96         30.55        21.39 o                         
 -14   2   8        128.54        116.95        23.64 o                         
 -13   2   8       2169.18       2299.99        70.22 o                         
 -12   2   8       1263.98       1148.47        45.77 o                         
 -11   2   8        412.27        396.29        25.59 o                         
 -10   2   8        173.27        214.34        22.39 o                         
  -9   2   8      10373.40      10094.13       136.89 o                         
  -8   2   8       2169.36       2204.73        42.46 o                         
  -7   2   8       4718.65       4768.63        70.39 o                         
  -6   2   8       1268.03       1398.58        24.42 o                         
  -5   2   8       9941.31      10542.89       132.52 o                         
  -4   2   8       1384.29       1444.61        27.35 o                         
  -3   2   8      14789.10      15007.64       157.69 o                         
  -2   2   8       3332.97       3535.12        39.06 o                         
  -1   2   8       1747.22       1895.00        21.28 o                         
   0   2   8       1114.37       1284.44        18.67 o                         
   1   2   8      16111.04      15994.13       184.88 o                         
   2   2   8        315.17        323.36        15.13 o                         
   3   2   8       9415.59      10214.88       146.02 o                         
   4   2   8       1185.48       1298.75        30.20 o                         
   5   2   8       5019.51       4834.33        80.37 o                         
   6   2   8       6858.06       6772.76       107.75 o                         
   7   2   8       5054.79       4775.19        98.10 o                         
   8   2   8        826.11        791.12        27.65 o                         
   9   2   8       3153.44       3061.47        64.34 o                         
  10   2   8        689.41        825.69        47.30 o                         
  11   2   8       3799.70       3781.93       108.62 o                         
  12   2   8        139.39        145.65        29.25 o                         
  13   2   8        112.06        128.48        45.35 o                         
  14   2   8        339.06        338.74        46.05 o                         
  15   2   8       1424.87       1465.14        78.51 o                         
  16   2   8        233.75        319.20        48.37 o                         
 -16   3   8        126.61         64.21        73.12 o                         
 -15   3   8        191.13        186.45        41.03 o                         
 -14   3   8       2043.33       2077.82        87.97 o                         
 -13   3   8       1098.89       1068.70        52.40 o                         
 -12   3   8       1885.87       1839.84        59.08 o                         
 -11   3   8       3516.78       3500.25        65.47 o                         
 -10   3   8        687.74        720.94        31.42 o                         
  -9   3   8         57.09         57.95        11.49 o                         
  -8   3   8       3104.89       3438.98        57.43 o                         
  -7   3   8        961.14       1015.15        41.71 o                         
  -6   3   8          1.47          0.61         4.86 o                         
  -5   3   8      14394.96      15083.13       184.86 o                         
  -4   3   8       5601.98       5595.76        76.44 o                         
  -3   3   8        309.16        355.70        12.53 o                         
  -2   3   8       4790.02       4703.30        83.18 o                         
  -1   3   8      52770.71      55534.35       512.10 o                         
   0   3   8      15520.86      16225.86       208.96 o                         
   1   3   8      12286.26      13110.98       156.08 o                         
   2   3   8      19126.33      19959.86       271.56 o                         
   3   3   8      10552.87      10203.99       147.74 o                         
   4   3   8        354.91        410.53        36.64 o                         
   5   3   8       3946.17       3863.63        68.18 o                         
   6   3   8       5662.57       5735.71        95.12 o                         
   7   3   8       3660.69       3601.19        68.23 o                         
   8   3   8       1336.25       1296.96        56.64 o                         
   9   3   8       4183.94       4111.95        79.51 o                         
  10   3   8       1474.65       1392.55        70.85 o                         
  11   3   8         83.56        100.79        25.50 o                         
  12   3   8        840.91        770.10        88.99 o                         
  13   3   8       2736.96       2757.49       103.16 o                         
  14   3   8        109.42        134.44        35.67 o                         
  15   3   8         16.00         41.39        32.88 o                         
  16   3   8        162.72        188.80        42.88 o                         
 -16   4   8        675.24        620.75        73.51 o                         
 -15   4   8         21.37         82.33        26.55 o                         
 -14   4   8        229.18        220.66        29.30 o                         
 -13   4   8        351.17        414.81        35.50 o                         
 -12   4   8         79.23         85.55        20.46 o                         
 -11   4   8         42.75         25.66        16.46 o                         
 -10   4   8       2703.45       2644.98        66.30 o                         
  -9   4   8       2309.34       2414.85        60.20 o                         
  -8   4   8        517.26        523.82        22.42 o                         
  -7   4   8          0.11         -6.12        12.40 o                         
  -6   4   8       6855.72       6745.61       110.35 o                         
  -5   4   8        994.44       1021.86        47.47 o                         
  -4   4   8       2531.07       2509.42        42.20 o                         
  -3   4   8        777.85        945.18        21.52 o                         
  -2   4   8       1894.87       1774.56        30.54 o                         
  -1   4   8       7276.17       7755.63       108.59 o                         
   0   4   8      15275.43      15517.44       166.35 o                         
   1   4   8       2299.68       2296.88        39.36 o                         
   2   4   8        543.60        553.95        19.49 o                         
   3   4   8       1095.02       1091.18        28.51 o                         
   4   4   8      16950.70      16585.50       234.29 o                         
   5   4   8        252.74        223.80        16.68 o                         
   6   4   8        159.87        158.17        16.43 o                         
   7   4   8       1999.27       2034.15        55.23 o                         
   8   4   8       6173.02       5936.90       116.81 o                         
   9   4   8          0.92          2.90        16.42 o                         
  10   4   8        191.24        170.13        27.92 o                         
  11   4   8         40.14         66.37        25.61 o                         
  12   4   8       2362.50       2321.88       160.42 o                         
  13   4   8          9.05          8.66        24.44 o                         
  14   4   8        324.11        336.43        48.49 o                         
  15   4   8        226.18        196.63        46.48 o                         
 -16   5   8        535.55        651.86       107.70 o                         
 -15   5   8        706.50        656.40        95.23 o                         
 -14   5   8        399.36        360.71        46.79 o                         
 -13   5   8        821.31        802.87        71.83 o                         
 -12   5   8       1051.26       1061.20        48.73 o                         
 -11   5   8         94.06         92.92        20.17 o                         
 -10   5   8         29.76        -13.40        18.02 o                         
  -9   5   8        487.24        575.04        44.00 o                         
  -8   5   8       1407.35       1612.63        61.29 o                         
  -7   5   8          4.19          4.46         9.27 o                         
  -6   5   8         10.47          4.51         8.22 o                         
  -5   5   8        265.88        260.56        17.14 o                         
  -4   5   8       1088.07       1163.40        25.96 o                         
  -3   5   8         64.55         69.37         7.68 o                         
  -2   5   8         26.92         27.44         6.78 o                         
  -1   5   8          3.50         23.22         6.07 o                         
   0   5   8        720.79        692.74        17.91 o                         
   1   5   8        195.30        224.07        13.78 o                         
   2   5   8          3.07         12.56         7.26 o                         
   3   5   8       2959.76       2759.61        59.80 o                         
   4   5   8       4055.79       4103.95        73.77 o                         
   5   5   8       1031.95       1034.87        30.92 o                         
   6   5   8        820.67        846.05        28.73 o                         
   7   5   8       3753.87       3910.78       125.15 o                         
   8   5   8        300.55        295.41        20.80 o                         
   9   5   8        937.05        900.46        48.82 o                         
  10   5   8       1987.82       1866.55        73.70 o                         
  11   5   8       2631.03       2601.76        92.38 o                         
  12   5   8        401.36        428.77        46.64 o                         
  13   5   8        965.88       1100.36        71.07 o                         
  14   5   8        803.98        773.62        71.42 o                         
  15   5   8        794.09        672.27        91.83 o                         
 -15   6   8        237.55        270.96        46.03 o                         
 -14   6   8        592.05        569.60        96.36 o                         
 -13   6   8       3141.48       3097.33        84.75 o                         
 -12   6   8        122.53        107.93        22.70 o                         
 -11   6   8        801.62        748.54        57.21 o                         
 -10   6   8         62.70         28.42        24.94 o                         
  -9   6   8       1538.43       1617.88       172.32 o                         
  -8   6   8          8.73         18.14        18.44 o                         
  -7   6   8        111.66         59.52        20.41 o                         
  -6   6   8        504.73        528.51        63.49 o                         
  -5   6   8        224.45        201.76        18.67 o                         
  -4   6   8        946.97        881.08        29.98 o                         
  -3   6   8       2829.96       3002.54        51.38 o                         
  -2   6   8       1408.47       1360.51        36.65 o                         
  -1   6   8         24.10         22.44         6.74 o                         
   0   6   8       3159.78       3052.06        44.09 o                         
   1   6   8       3030.67       3249.77        56.05 o                         
   2   6   8          0.57         -7.69         7.69 o                         
   3   6   8         41.27         53.95        10.72 o                         
   4   6   8       1464.40       1454.08        38.85 o                         
   5   6   8       5611.47       5733.27       100.11 o                         
   6   6   8         33.69         10.83        10.02 o                         
   7   6   8       1543.85       1467.29        41.27 o                         
   8   6   8        557.41        511.56        54.98 o                         
   9   6   8       1531.92       1568.79        67.45 o                         
  10   6   8          6.94        -13.68        27.78 o                         
  11   6   8       1586.62       1736.84        76.84 o                         
  12   6   8         44.39         43.83        28.05 o                         
  13   6   8         76.29         85.16        58.38 o                         
  14   6   8          0.04         11.14        27.11 o                         
 -14   7   8       1881.93       1799.49        99.32 o                         
 -13   7   8         18.57         11.09        23.24 o                         
 -12   7   8        474.55        493.83        39.54 o                         
 -11   7   8       3022.75       3137.67       143.41 o                         
 -10   7   8       1305.24       1357.20        67.32 o                         
  -9   7   8        455.06        412.80        41.28 o                         
  -8   7   8       3000.79       3065.71        94.17 o                         
  -7   7   8       3617.99       3678.46       100.49 o                         
  -6   7   8         38.26         41.99        12.77 o                         
  -5   7   8       8171.91       8219.52       136.33 o                         
  -4   7   8       3099.16       2951.05        54.36 o                         
  -3   7   8        853.94        908.96        36.65 o                         
  -2   7   8        612.11        632.67        20.82 o                         
  -1   7   8       3483.99       3559.16        71.18 o                         
   0   7   8       3347.50       3123.53        64.65 o                         
   1   7   8        565.91        509.97        22.42 o                         
   2   7   8       4480.83       4515.93        74.67 o                         
   3   7   8        463.50        446.31        22.05 o                         
   4   7   8        327.59        330.00        34.76 o                         
   5   7   8        293.01        279.99        27.52 o                         
   6   7   8       1693.87       1664.89        45.66 o                         
   7   7   8         11.30         12.03        11.12 o                         
   8   7   8        142.01        201.16        30.99 o                         
   9   7   8        377.12        334.15        38.38 o                         
  10   7   8        283.66        278.25        39.70 o                         
  11   7   8          1.66          9.39        25.01 o                         
  12   7   8       1848.24       1965.19        88.59 o                         
  13   7   8       1426.76       1424.16       147.38 o                         
  14   7   8          6.69         94.10        52.15 o                         
 -14   8   8        888.78        929.48        72.98 o                         
 -13   8   8         95.10        119.75        30.17 o                         
 -12   8   8       1808.50       1985.27        69.68 o                         
 -11   8   8       1069.09        937.00        77.62 o                         
 -10   8   8       5571.33       5664.37       119.70 o                         
  -9   8   8         38.29         40.04        21.56 o                         
  -8   8   8        735.95        752.18        42.34 o                         
  -7   8   8        425.74        467.43        32.34 o                         
  -6   8   8      10876.86      10664.07       217.61 o                         
  -5   8   8          7.71          4.14        10.20 o                         
  -4   8   8         45.12         44.22        14.06 o                         
  -3   8   8        276.56        272.12        23.89 o                         
  -2   8   8       4332.66       4372.54        86.33 o                         
  -1   8   8          8.86          7.67        10.36 o                         
   0   8   8       1333.00       1372.56        41.68 o                         
   1   8   8        664.97        686.23        30.19 o                         
   2   8   8        335.12        356.37        25.12 o                         
   3   8   8         39.55         39.14        14.24 o                         
   4   8   8       4777.64       4984.76        84.39 o                         
   5   8   8       1022.44       1020.92        36.57 o                         
   6   8   8        463.45        495.23        28.17 o                         
   7   8   8        882.83        892.92        55.50 o                         
   8   8   8       5613.79       5901.39       322.53 o                         
   9   8   8         56.70         52.06        25.60 o                         
  10   8   8       1510.73       1541.59        75.50 o                         
  11   8   8         41.09         36.56        28.73 o                         
  12   8   8       1795.60       1850.16       131.51 o                         
  13   8   8        109.45        114.95        44.78 o                         
 -13   9   8        363.95        416.78        42.70 o                         
 -12   9   8        107.38        156.07        30.52 o                         
 -11   9   8        370.42        410.44        48.11 o                         
 -10   9   8        544.54        528.61        41.18 o                         
  -9   9   8        518.35        576.14        40.77 o                         
  -8   9   8        814.77        765.81        72.55 o                         
  -7   9   8        179.05        169.07        22.83 o                         
  -6   9   8        195.10        167.74        22.64 o                         
  -5   9   8        370.03        399.88        35.88 o                         
  -4   9   8       3400.64       3228.42        75.69 o                         
  -3   9   8        719.15        710.62        51.35 o                         
  -2   9   8       4152.87       3951.22        84.33 o                         
  -1   9   8        642.51        673.79        36.52 o                         
   0   9   8       2433.52       2486.17        88.18 o                         
   1   9   8        544.85        552.48        32.65 o                         
   2   9   8       4052.98       4070.93        85.51 o                         
   3   9   8        134.70        121.69        17.21 o                         
   4   9   8        468.93        450.41        27.15 o                         
   5   9   8        140.34        117.00        16.23 o                         
   6   9   8        582.34        575.80        41.10 o                         
   7   9   8         10.73          1.70        23.25 o                         
   8   9   8        133.13        134.83        31.23 o                         
   9   9   8        775.28        820.20        64.69 o                         
  10   9   8       1162.87       1213.47        79.73 o                         
  11   9   8        145.48        133.84        35.67 o                         
  12   9   8        440.69        411.37        90.69 o                         
 -12  10   8         20.76         31.99        31.87 o                         
 -11  10   8        705.23        809.38        64.71 o                         
 -10  10   8          4.78         -7.86        23.86 o                         
  -9  10   8        356.39        362.99        45.98 o                         
  -8  10   8         53.14         17.01        20.94 o                         
  -7  10   8       1096.66       1281.75       106.00 o                         
  -6  10   8        367.23        300.05        36.64 o                         
  -5  10   8         97.58         67.39        30.34 o                         
  -4  10   8         12.56         13.58        14.83 o                         
  -3  10   8       1207.43       1195.35        55.95 o                         
  -2  10   8        409.53        387.65        29.74 o                         
  -1  10   8         42.90         46.22        16.48 o                         
   0  10   8       1207.30       1184.78        44.28 o                         
   1  10   8       2233.01       2212.72        60.83 o                         
   2  10   8         61.33         39.09        16.63 o                         
   3  10   8         17.60         31.14        15.20 o                         
   4  10   8       1176.75       1135.40        83.23 o                         
   5  10   8       3763.23       3574.39        86.60 o                         
   6  10   8        144.90        125.27        31.26 o                         
   7  10   8       1067.26       1071.10        57.40 o                         
   8  10   8          4.84         31.89        28.91 o                         
   9  10   8        372.49        409.37        50.48 o                         
  10  10   8         61.94         76.09        33.64 o                         
  11  10   8        432.11        436.40        69.15 o                         
 -10  11   8         56.38         29.48        47.61 o                         
  -9  11   8        448.38        411.52        82.76 o                         
  -8  11   8       1667.44       1661.65       104.87 o                         
  -7  11   8         30.04         29.33        39.11 o                         
  -6  11   8         17.00        -18.67        18.67 o                         
  -5  11   8        865.86        891.69        82.76 o                         
  -4  11   8       1629.50       1735.94        75.56 o                         
  -3  11   8         19.49          6.39        15.53 o                         
  -2  11   8        928.94        852.63        42.79 o                         
  -1  11   8        514.71        515.60        35.66 o                         
   0  11   8        191.85        190.31        24.28 o                         
   1  11   8        183.68        212.79        29.31 o                         
   2  11   8        657.23        580.15        48.17 o                         
   3  11   8       1361.43       1410.44        66.23 o                         
   4  11   8         93.29        101.30        36.51 o                         
   5  11   8        768.95        809.98        77.66 o                         
   6  11   8       1051.00       1036.55        73.76 o                         
   7  11   8       2008.42       2212.14        97.79 o                         
   8  11   8          1.54          1.71        30.85 o                         
   9  11   8        480.29        527.19        68.59 o                         
  10  11   8        899.86        948.05        78.88 o                         
  -9  12   8          0.72        -27.21        52.15 o                         
  -8  12   8          6.48          8.45        25.88 o                         
  -7  12   8          0.11        -10.27        26.84 o                         
  -6  12   8       1932.44       1869.89        85.23 o                         
  -5  12   8        236.59        210.61        36.64 o                         
  -4  12   8        963.34        960.97        60.47 o                         
  -3  12   8         12.95          9.99        20.56 o                         
  -2  12   8       2136.80       2205.08        70.56 o                         
  -1  12   8          0.87         -3.09        21.84 o                         
   0  12   8       2603.34       2524.10        73.85 o                         
   1  12   8         21.89          8.39        18.75 o                         
   2  12   8       1512.93       1445.56        55.35 o                         
   3  12   8          0.12        -10.74        16.74 o                         
   4  12   8       1882.46       1754.00        98.63 o                         
   5  12   8         60.88         52.11        32.40 o                         
   6  12   8        329.15        377.01        49.53 o                         
   7  12   8         19.47         24.44        32.40 o                         
   8  12   8       2071.03       2158.78       104.59 o                         
  -7  13   8        234.21        192.25        56.12 o                         
  -6  13   8         35.54        -19.15        36.84 o                         
  -5  13   8        256.48        244.08        41.73 o                         
  -4  13   8       1485.79       1279.11        70.00 o                         
  -3  13   8          1.06          3.10        24.12 o                         
  -2  13   8        755.61        685.02        55.50 o                         
  -1  13   8       1294.20       1440.71        59.13 o                         
   0  13   8       1114.13       1040.68        74.29 o                         
   1  13   8        687.69        725.74        48.68 o                         
   2  13   8       2761.63       2754.38        80.25 o                         
   3  13   8       2074.54       1995.20        95.38 o                         
   4  13   8         28.88         18.60        46.48 o                         
   5  13   8       1083.02       1226.28        96.36 o                         
   6  13   8        853.03        947.43        81.58 o                         
  -2  14   8         50.63         91.38        38.55 o                         
  -1  14   8        127.25         95.70        43.65 o                         
   0  14   8          0.04         -4.62        24.13 o                         
   1  14   8       1670.81       1728.96        64.83 o                         
   2  14   8        295.30        305.80        38.20 o                         
 -15   0   9       1744.81       1582.61       112.23 o                         
 -13   0   9       2650.44       2439.68       123.00 o                         
 -11   0   9        162.50        180.95        24.53 o                         
  -9   0   9       8299.40       8453.10       339.45 o                         
  -7   0   9         17.19         26.08         6.12 o                         
  -5   0   9       6048.17       5415.52        84.16 o                         
  -3   0   9       5280.98       6616.20       177.99 o                         
  -1   0   9       4597.37       4516.31        64.88 o                         
   1   0   9       8586.43       8475.48       194.99 o                         
   3   0   9        471.03        590.60        21.25 o                         
   5   0   9        886.94        971.68        68.59 o                         
   7   0   9         78.02         71.03        12.16 o                         
   9   0   9       2213.03       2291.16       104.30 o                         
  11   0   9        216.49        128.11        35.14 o                         
  13   0   9       2299.53       2113.17       120.17 o                         
  15   0   9        406.02        417.19        69.15 o                         
 -17   1   9        500.21        487.48        41.95 o                         
 -16   1   9        144.53        158.71        44.21 o                         
 -15   1   9        818.80        784.68        64.92 o                         
 -14   1   9       2207.64       2311.68       138.31 o                         
 -13   1   9        508.88        521.76        35.78 o                         
 -12   1   9         40.36         31.54        12.20 o                         
 -11   1   9       2933.35       2965.17        70.34 o                         
 -10   1   9       6506.24       6556.02       123.72 o                         
  -9   1   9         22.44         24.23         8.91 o                         
  -8   1   9       1283.67       1282.71        29.74 o                         
  -7   1   9       1206.03       1144.65        22.10 o                         
  -6   1   9       8696.10       8908.22       100.72 o                         
  -5   1   9       1162.16       1159.91        23.76 o                         
  -4   1   9        763.52       1063.53        34.06 o                         
  -3   1   9          2.08          5.55         3.33 o                         
  -2   1   9      10410.55      11120.11       107.26 o                         
  -1   1   9       5754.62       6102.54        61.38 o                         
   0   1   9       4365.35       4568.56        44.04 o                         
   1   1   9        116.12        100.98         6.43 o                         
   2   1   9        269.77        243.62         9.76 o                         
   3   1   9        818.59        700.51        16.93 o                         
   4   1   9      24013.66      24449.00       285.89 o                         
   5   1   9        391.43        381.40        23.24 o                         
   6   1   9       1657.29       1704.49        39.54 o                         
   7   1   9        524.26        531.59        22.01 o                         
   8   1   9        411.69        443.44        22.77 o                         
   9   1   9        388.57        315.11        31.66 o                         
  10   1   9       3516.34       3292.00       167.22 o                         
  11   1   9       1166.62       1084.68        54.51 o                         
  12   1   9       1044.62       1117.50        59.98 o                         
  13   1   9          8.51          6.80        32.31 o                         
  14   1   9        324.20        235.80        38.02 o                         
  15   1   9        579.11        626.59        59.26 o                         
  16   1   9        340.48        338.70        49.68 o                         
 -16   2   9        660.56        668.87        86.16 o                         
 -15   2   9        168.23        216.66        38.87 o                         
 -14   2   9        247.17        218.12        27.00 o                         
 -13   2   9        129.62        100.45        20.85 o                         
 -12   2   9       4384.65       4167.59       100.78 o                         
 -11   2   9       1081.68       1026.63        31.44 o                         
 -10   2   9        238.38        246.00        19.39 o                         
  -9   2   9        185.46        213.03        20.03 o                         
  -8   2   9       3888.63       3960.74        79.44 o                         
  -7   2   9       3436.61       3490.85        48.07 o                         
  -6   2   9       8925.42       9426.11       149.89 o                         
  -5   2   9       3826.30       3931.10        58.16 o                         
  -4   2   9       5589.58       5727.31        66.46 o                         
  -3   2   9          0.68          2.09         3.33 o                         
  -2   2   9      38729.14      40627.68       376.11 o                         
  -1   2   9         18.71         34.62         4.05 o                         
   0   2   9          9.26          4.89         3.07 o                         
   1   2   9        102.99        136.57         6.86 o                         
   2   2   9      12073.38      11582.61       140.25 o                         
   3   2   9         47.36         53.87         7.82 o                         
   4   2   9        519.71        406.76        25.87 o                         
   5   2   9       1092.02       1165.96        29.96 o                         
   6   2   9      13640.10      12589.49       268.28 o                         
   7   2   9         20.91         31.77         9.27 o                         
   8   2   9       7349.27       7157.18       118.92 o                         
   9   2   9         40.81         64.78        12.62 o                         
  10   2   9       1354.42       1247.54        68.02 o                         
  11   2   9        473.29        533.04        46.05 o                         
  12   2   9       5303.75       5085.73       137.05 o                         
  13   2   9        532.19        544.41        66.32 o                         
  14   2   9         25.71         17.29        27.22 o                         
  15   2   9         71.02         34.34        32.84 o                         
  16   2   9       3336.20       3509.31       126.65 o                         
 -16   3   9        357.90        389.01        51.23 o                         
 -15   3   9        244.42        269.77        56.91 o                         
 -14   3   9        522.90        558.77        53.55 o                         
 -13   3   9        672.32        621.28        58.53 o                         
 -12   3   9        302.90        301.15        38.12 o                         
 -11   3   9       1018.52        957.54        40.52 o                         
 -10   3   9       1170.89       1181.74        42.28 o                         
  -9   3   9        124.19        154.61        14.85 o                         
  -8   3   9         34.62         54.66        10.49 o                         
  -7   3   9       1636.81       1584.87        27.71 o                         
  -6   3   9       1394.16       1499.77        36.16 o                         
  -5   3   9         29.07         26.01         6.91 o                         
  -4   3   9      10071.88      10294.56       133.36 o                         
  -3   3   9       5717.48       5764.27        76.75 o                         
  -2   3   9        161.92        183.61         8.91 o                         
  -1   3   9       5968.91       6250.81        65.46 o                         
   0   3   9      11243.54      10981.64       119.44 o                         
   1   3   9        386.97        292.75        14.73 o                         
   2   3   9       1283.02       1369.46        30.75 o                         
   3   3   9       5936.87       5758.70        90.93 o                         
   4   3   9      15797.14      15484.97       218.60 o                         
   5   3   9         45.26         46.10        13.00 o                         
   6   3   9      10045.13       9936.05       158.04 o                         
   7   3   9       4848.31       4740.57       161.24 o                         
   8   3   9       4520.27       4260.12        80.08 o                         
   9   3   9        569.88        577.85        40.27 o                         
  10   3   9       4753.51       4730.32       123.85 o                         
  11   3   9       2152.08       2106.55        78.93 o                         
  12   3   9          3.10         33.55        22.58 o                         
  13   3   9         93.81        135.85        32.04 o                         
  14   3   9       2793.34       2737.07       103.75 o                         
  15   3   9        325.85        302.97        48.49 o                         
 -16   4   9          4.71         -1.13        47.61 o                         
 -15   4   9        730.61        761.77        56.63 o                         
 -14   4   9          6.85         14.44        25.97 o                         
 -13   4   9        156.83        187.21        41.45 o                         
 -12   4   9         24.61         28.97        13.59 o                         
 -11   4   9        233.53        208.80        20.14 o                         
 -10   4   9       1727.19       1761.50        54.65 o                         
  -9   4   9       1350.15       1280.85        42.20 o                         
  -8   4   9       3274.13       3188.76        68.54 o                         
  -7   4   9        411.14        342.77        18.90 o                         
  -6   4   9        777.60        797.38        23.71 o                         
  -5   4   9       4724.20       4991.86        73.18 o                         
  -4   4   9       1591.25       1682.26        32.28 o                         
  -3   4   9       4829.03       4947.60        68.88 o                         
  -2   4   9      10526.36      11449.07       140.32 o                         
  -1   4   9       5290.91       5070.76        62.44 o                         
   0   4   9        470.38        504.33        13.38 o                         
   1   4   9      11683.26      11682.40       128.86 o                         
   2   4   9         65.06         75.46         9.48 o                         
   3   4   9       2680.47       2746.29        58.93 o                         
   4   4   9       1516.47       1639.66        44.00 o                         
   5   4   9      11240.36      11017.69       165.28 o                         
   6   4   9         15.29         10.37         7.98 o                         
   7   4   9         33.41         32.08         9.17 o                         
   8   4   9        393.87        429.06        22.29 o                         
   9   4   9       6138.10       6040.25       228.44 o                         
  10   4   9        218.20        172.16        29.19 o                         
  11   4   9        570.75        584.44        51.02 o                         
  12   4   9         41.38         38.60        26.64 o                         
  13   4   9       2205.60       2508.31       103.73 o                         
  14   4   9        100.32         66.96        44.78 o                         
  15   4   9        708.72        672.14        64.69 o                         
 -15   5   9        296.72        340.66        49.29 o                         
 -14   5   9        792.80        912.38        67.63 o                         
 -13   5   9        688.07        656.20        56.09 o                         
 -12   5   9        213.23        223.64        22.91 o                         
 -11   5   9       1684.36       1668.37        54.65 o                         
 -10   5   9        356.69        365.58        49.29 o                         
  -9   5   9        745.20        805.72        80.49 o                         
  -8   5   9        957.16       1118.09        50.90 o                         
  -7   5   9       3163.87       3260.73        57.93 o                         
  -6   5   9        813.22        712.11        32.56 o                         
  -5   5   9        853.01        895.40        24.48 o                         
  -4   5   9       1867.37       1931.08        36.16 o                         
  -3   5   9         10.03          1.10         4.79 o                         
  -2   5   9         32.22         18.09         6.34 o                         
  -1   5   9        730.01        687.46        24.56 o                         
   0   5   9       5648.85       5648.90        71.29 o                         
   1   5   9       2506.75       2552.61        45.40 o                         
   2   5   9       1401.95       1443.20        40.34 o                         
   3   5   9        844.04        925.48        43.38 o                         
   4   5   9       3835.48       3967.48        73.10 o                         
   5   5   9        300.56        368.74        27.86 o                         
   6   5   9       1905.00       1878.06        54.08 o                         
   7   5   9        120.30        157.82        17.31 o                         
   8   5   9       2446.18       2427.42        77.17 o                         
   9   5   9        265.84        277.83        48.18 o                         
  10   5   9        589.81        533.34        69.72 o                         
  11   5   9        531.10        506.81        48.45 o                         
  12   5   9        484.47        431.85        46.85 o                         
  13   5   9        269.99        243.71        40.33 o                         
  14   5   9       1609.67       1669.28        86.48 o                         
  15   5   9        119.20        109.60        53.28 o                         
 -15   6   9         19.57         58.99        37.98 o                         
 -14   6   9         16.48         58.53        31.32 o                         
 -13   6   9        360.33        324.49        34.04 o                         
 -12   6   9       3179.54       3449.33        86.64 o                         
 -11   6   9        231.27        185.74        25.34 o                         
 -10   6   9          3.82        -12.62        12.62 o                         
  -9   6   9        387.98        378.80        31.83 o                         
  -8   6   9       4162.15       4275.01        77.93 o                         
  -7   6   9        213.97        203.50        30.86 o                         
  -6   6   9       5890.04       5694.41       130.92 o                         
  -5   6   9          6.74         -8.50        10.29 o                         
  -4   6   9        630.67        621.60        25.38 o                         
  -3   6   9       5705.12       5928.51        85.41 o                         
  -2   6   9       5551.63       5568.02        79.95 o                         
  -1   6   9        262.99        292.75        13.70 o                         
   0   6   9       1068.22       1236.98        24.01 o                         
   1   6   9        893.47        887.01        26.14 o                         
   2   6   9       1547.89       1499.74        39.24 o                         
   3   6   9        483.96        530.71        23.59 o                         
   4   6   9       3663.29       3681.75        71.66 o                         
   5   6   9        304.12        327.32        21.44 o                         
   6   6   9         38.23         86.34        15.19 o                         
   7   6   9        385.30        395.17        25.54 o                         
   8   6   9        492.31        465.12        41.14 o                         
   9   6   9        267.46        316.98        36.88 o                         
  10   6   9       2620.62       2574.53        92.09 o                         
  11   6   9         53.40         43.34        27.21 o                         
  12   6   9       1885.92       1977.13        86.15 o                         
  13   6   9         30.94          2.08        28.05 o                         
  14   6   9        205.95        240.58        47.05 o                         
 -14   7   9       2242.22       2497.49       158.71 o                         
 -13   7   9        264.58        353.89        36.49 o                         
 -12   7   9        984.57        888.75        51.92 o                         
 -11   7   9        364.21        309.87        32.02 o                         
 -10   7   9       2125.00       2149.76       121.51 o                         
  -9   7   9        755.70        806.87        41.59 o                         
  -8   7   9       1827.85       1792.40        54.94 o                         
  -7   7   9       4288.46       4384.81        90.81 o                         
  -6   7   9       3531.76       3580.05        76.48 o                         
  -5   7   9          6.82          4.06        11.17 o                         
  -4   7   9       3866.84       3910.47        65.97 o                         
  -3   7   9       4960.40       4892.77        75.48 o                         
  -2   7   9         55.30         72.57        10.47 o                         
  -1   7   9       1609.61       1656.62        33.72 o                         
   0   7   9       2288.33       2311.54        53.44 o                         
   1   7   9       4362.77       4143.39        86.23 o                         
   2   7   9          0.08          5.23         8.19 o                         
   3   7   9       5502.98       5465.74        96.46 o                         
   4   7   9       3707.09       3800.20        76.37 o                         
   5   7   9         48.44         34.90        15.29 o                         
   6   7   9        305.34        319.58        22.99 o                         
   7   7   9       3471.52       3476.24        74.59 o                         
   8   7   9        891.58        894.16        55.69 o                         
   9   7   9        888.58        961.46        64.62 o                         
  10   7   9        297.40        289.40        40.43 o                         
  11   7   9        821.43        757.02        62.03 o                         
  12   7   9          0.12         52.62        65.75 o                         
  13   7   9       1419.04       1492.17       138.88 o                         
  14   7   9       1288.64       1514.59       142.84 o                         
 -14   8   9         21.92        -13.80        24.88 o                         
 -13   8   9        910.57        913.83        56.61 o                         
 -12   8   9        191.17        175.72        34.20 o                         
 -11   8   9        909.99       1001.41        56.29 o                         
 -10   8   9         60.18         80.20        45.76 o                         
  -9   8   9       4173.72       4222.62       116.16 o                         
  -8   8   9         82.12         84.76        19.06 o                         
  -7   8   9       2993.57       2995.81        73.14 o                         
  -6   8   9        144.06        120.50        23.33 o                         
  -5   8   9       8050.30       8067.82       118.83 o                         
  -4   8   9          1.15          0.59        15.36 o                         
  -3   8   9         38.83         16.02         9.92 o                         
  -2   8   9        263.59        267.58        26.18 o                         
  -1   8   9       3012.78       3161.57        68.98 o                         
   0   8   9         52.96         49.39        13.11 o                         
   1   8   9       1575.85       1565.04        44.96 o                         
   2   8   9          0.14          7.29         9.44 o                         
   3   8   9       4594.33       4744.59       150.21 o                         
   4   8   9          4.89          3.74        10.42 o                         
   5   8   9       5160.35       5130.53        98.25 o                         
   6   8   9          0.75         -9.20        11.29 o                         
   7   8   9        343.33        357.65        40.08 o                         
   8   8   9         15.10          9.36        22.03 o                         
   9   8   9       2044.28       2122.58        86.04 o                         
  10   8   9         69.49         87.36        31.29 o                         
  11   8   9       1333.41       1380.24        75.75 o                         
  12   8   9         17.59         15.11        29.25 o                         
  13   8   9        365.38        380.82        54.35 o                         
 -13   9   9       1197.18       1346.09        79.49 o                         
 -12   9   9         82.64         53.90        25.74 o                         
 -11   9   9        890.09        971.83        64.33 o                         
 -10   9   9        847.39        837.67        49.69 o                         
  -9   9   9        862.28        923.76        48.45 o                         
  -8   9   9        407.07        431.65        34.40 o                         
  -7   9   9       2891.87       2774.25        86.81 o                         
  -6   9   9       1131.15       1110.37        54.56 o                         
  -5   9   9          5.32         16.94        15.31 o                         
  -4   9   9       1326.14       1269.95        45.40 o                         
  -3   9   9       4099.23       4129.90        87.87 o                         
  -2   9   9        144.93        146.70        19.33 o                         
  -1   9   9       2545.83       2445.43        61.74 o                         
   0   9   9       1129.96       1094.36        49.08 o                         
   1   9   9       1347.70       1277.12        43.35 o                         
   2   9   9         20.35         17.42        13.72 o                         
   3   9   9       2703.16       2652.51        79.70 o                         
   4   9   9         15.28         18.01        13.25 o                         
   5   9   9        177.00        209.20        20.42 o                         
   6   9   9        158.96        130.77        24.93 o                         
   7   9   9       5066.59       5071.71       141.14 o                         
   8   9   9          0.78        -12.17        23.89 o                         
   9   9   9        201.20        199.87       109.40 o                         
  10   9   9         71.21         50.30        30.34 o                         
  11   9   9       2879.37       3036.22       112.46 o                         
  12   9   9        509.60        480.42        53.75 o                         
 -12  10   9        887.24       1087.38        76.16 o                         
 -11  10   9        122.32         99.16        71.99 o                         
 -10  10   9        491.91        546.62        53.09 o                         
  -9  10   9        801.77        772.70        60.66 o                         
  -8  10   9        257.62        244.63        37.57 o                         
  -7  10   9          0.96          3.95        20.80 o                         
  -6  10   9       1693.30       1615.24        70.05 o                         
  -5  10   9         13.18         -5.70        16.07 o                         
  -4  10   9        432.18        409.98        31.99 o                         
  -3  10   9          7.76          0.10        17.34 o                         
  -2  10   9       1955.53       1808.12        55.70 o                         
  -1  10   9        917.77        845.11        39.10 o                         
   0  10   9          0.37          0.28        13.51 o                         
   1  10   9        174.46        181.59        22.66 o                         
   2  10   9       2318.15       2259.47        62.42 o                         
   3  10   9        475.98        477.16        32.96 o                         
   4  10   9        499.66        523.87        34.21 o                         
   5  10   9        285.32        245.09        25.83 o                         
   6  10   9       1151.31       1173.04        53.11 o                         
   7  10   9         18.84         -6.79        21.38 o                         
   8  10   9       1021.72       1011.66        59.71 o                         
   9  10   9         10.10         -8.50        27.22 o                         
  10  10   9        291.32        253.88        63.49 o                         
  11  10   9        171.05        212.50        40.86 o                         
 -10  11   9        486.77        484.08        86.16 o                         
  -9  11   9         25.36        -43.08        43.08 o                         
  -8  11   9        310.96        240.83        38.13 o                         
  -7  11   9        595.67        518.29        49.52 o                         
  -6  11   9         42.97         -0.91        23.97 o                         
  -5  11   9         48.59         17.68        28.91 o                         
  -4  11   9        107.46         64.03        24.81 o                         
  -3  11   9        654.85        637.54        41.09 o                         
  -2  11   9         47.74         47.78        17.55 o                         
  -1  11   9        279.49        279.40        27.93 o                         
   0  11   9        562.71        608.89        39.05 o                         
   1  11   9        150.98        130.83        22.11 o                         
   2  11   9       1010.24       1021.82        49.61 o                         
   3  11   9        558.58        524.96        36.11 o                         
   4  11   9       1301.72       1287.76        68.96 o                         
   5  11   9        280.25        265.00        39.67 o                         
   6  11   9        112.59         95.23        33.64 o                         
   7  11   9        810.66        796.90        68.45 o                         
   8  11   9       1468.38       1537.85        84.43 o                         
   9  11   9         92.67        156.61        41.94 o                         
  10  11   9        168.76        160.64        45.67 o                         
  -9  12   9       1911.68       1921.58       145.11 o                         
  -8  12   9        133.45        121.79        35.16 o                         
  -7  12   9        526.44        501.44       100.90 o                         
  -6  12   9        279.06        254.80        41.68 o                         
  -5  12   9       1753.57       1756.86        90.69 o                         
  -4  12   9        191.44        126.94        30.77 o                         
  -3  12   9       1772.93       1914.99       147.38 o                         
  -2  12   9          6.42          8.00        25.90 o                         
  -1  12   9       3075.64       3051.45        82.21 o                         
   0  12   9        387.28        394.12        35.66 o                         
   1  12   9       2808.96       2810.59        78.50 o                         
   2  12   9        669.11        662.10        41.67 o                         
   3  12   9        868.16        861.61        51.04 o                         
   4  12   9         45.14         39.68        41.95 o                         
   5  12   9       4170.17       4310.04       138.51 o                         
   6  12   9         53.03         98.19        34.01 o                         
   7  12   9         17.81         18.08        60.65 o                         
   8  12   9        107.58         85.88        38.02 o                         
  -6  13   9        390.95        478.29        54.99 o                         
  -5  13   9        101.56         51.02        32.65 o                         
  -4  13   9        773.18        695.98        77.66 o                         
  -3  13   9       2342.03       2291.21        89.30 o                         
  -2  13   9         12.42         27.21        28.91 o                         
  -1  13   9        744.53        754.56        86.16 o                         
   0  13   9        624.19        682.32        55.35 o                         
   1  13   9        969.55        912.78        50.03 o                         
   2  13   9        458.66        420.59        53.18 o                         
   3  13   9        402.34        485.98        98.06 o                         
   4  13   9        340.21        368.47        53.30 o                         
   5  13   9        247.41        281.36        49.30 o                         
   6  13   9        964.25       1089.46       124.70 o                         
  -2  14   9       1535.09       1504.52        86.16 o                         
  -1  14   9         42.49         24.40        25.75 o                         
   0  14   9        307.09        321.44        45.75 o                         
   1  14   9         21.10         27.22        20.50 o                         
 -16   0  10       1035.81       1035.05       122.44 o                         
 -14   0  10       1311.96       1172.22       106.57 o                         
 -12   0  10       3883.45       3818.40       100.22 o                         
 -10   0  10        181.66        194.83        21.79 o                         
  -8   0  10       7231.45       6962.51       136.70 o                         
  -6   0  10        917.11        925.19        21.53 o                         
  -4   0  10      20014.76      19952.59       328.86 o                         
  -2   0  10      10432.84      10945.27       148.46 o                         
   0   0  10          8.29         35.78         4.99 o                         
   2   0  10       3858.16       4820.46        90.49 o                         
   4   0  10       2671.87       2557.98        57.78 o                         
   6   0  10          3.17          2.78         6.99 o                         
   8   0  10       1608.36       1489.65        78.22 o                         
  10   0  10        264.83        295.89        46.48 o                         
  12   0  10          1.54          3.40        30.61 o                         
  14   0  10       1719.03       1680.11       113.37 o                         
  16   0  10        800.36       1007.84       113.37 o                         
 -16   1  10       1698.89       1666.50        71.42 o                         
 -15   1  10          8.61        -22.94        25.97 o                         
 -14   1  10       1015.93       1046.24        71.58 o                         
 -13   1  10       2613.55       2475.98        67.00 o                         
 -12   1  10       1429.75       1345.14        46.97 o                         
 -11   1  10        358.45        345.99        29.88 o                         
 -10   1  10       4831.83       4705.37        92.10 o                         
  -9   1  10       4475.81       4288.81        98.31 o                         
  -8   1  10          5.07          8.63         6.48 o                         
  -7   1  10       3592.04       3572.70        58.55 o                         
  -6   1  10       1718.67       1646.61        31.02 o                         
  -5   1  10       6944.42       6845.04        78.48 o                         
  -4   1  10         30.30          3.83         3.24 o                         
  -3   1  10       7775.02       8024.73        87.67 o                         
  -2   1  10       5305.71       5555.52        57.00 o                         
  -1   1  10      12793.08      13022.84       124.64 o                         
   0   1  10       2151.10       2121.48        23.64 o                         
   1   1  10       7580.84       7507.47        92.52 o                         
   2   1  10        206.83        150.33         8.76 o                         
   3   1  10        128.41        113.38         8.28 o                         
   4   1  10        899.50        828.85        20.11 o                         
   5   1  10       5608.54       5283.15        74.45 o                         
   6   1  10        454.65        418.36        20.04 o                         
   7   1  10          1.61         10.34         7.48 o                         
   8   1  10       2100.57       2085.62        49.53 o                         
   9   1  10        170.12        148.70        36.28 o                         
  10   1  10        491.79        435.93        49.88 o                         
  11   1  10       1063.85        987.69        53.64 o                         
  12   1  10        349.56        285.40        35.67 o                         
  13   1  10          0.03         -1.70        24.05 o                         
  14   1  10        362.32        359.37        71.42 o                         
  15   1  10        925.20        830.53       127.54 o                         
  16   1  10       1307.89       1440.30        87.60 o                         
 -16   2  10        124.95        119.04        47.61 o                         
 -15   2  10       1527.45       1435.17        79.25 o                         
 -14   2  10        190.89        177.36        36.31 o                         
 -13   2  10        319.55        390.86        32.18 o                         
 -12   2  10          1.75        -11.31        17.11 o                         
 -11   2  10       4772.82       4500.17        93.15 o                         
 -10   2  10       1442.22       1388.67        56.67 o                         
  -9   2  10         46.11         59.14        14.13 o                         
  -8   2  10         19.86         12.69         8.00 o                         
  -7   2  10       2861.71       2906.19        65.13 o                         
  -6   2  10          2.91          5.65         6.10 o                         
  -5   2  10       9652.66       9533.49       121.19 o                         
  -4   2  10        699.53        575.87        15.31 o                         
  -3   2  10       4070.54       3984.60        48.37 o                         
  -2   2  10       7666.01       8330.67        83.80 o                         
  -1   2  10      45467.35      46674.86       431.19 o                         
   0   2  10       3162.16       3035.93        32.37 o                         
   1   2  10       1356.16       1640.87        24.35 o                         
   2   2  10       1206.15       1285.35        24.64 o                         
   3   2  10      28205.32      27742.95       322.21 o                         
   4   2  10        176.87        152.55        12.12 o                         
   5   2  10       1908.89       1824.49        52.20 o                         
   6   2  10        394.63        398.46        26.85 o                         
   7   2  10      11414.13      10895.82       165.67 o                         
   8   2  10       1469.65       1326.46        37.54 o                         
   9   2  10       5822.13       5577.50       100.74 o                         
  10   2  10        219.20        257.84        32.28 o                         
  11   2  10        197.06        163.05        44.21 o                         
  12   2  10        343.89        330.37        45.91 o                         
  13   2  10       6737.48       6865.92       174.29 o                         
  14   2  10        273.07        221.37        42.03 o                         
  15   2  10        421.98        383.12        50.90 o                         
  16   2  10          1.94         34.16        38.55 o                         
 -16   3  10        133.48        146.43       117.34 o                         
 -15   3  10        316.41        334.69        87.86 o                         
 -14   3  10          0.47        -16.94        16.94 o                         
 -13   3  10        150.04        100.19        56.75 o                         
 -12   3  10        857.37        862.50        42.54 o                         
 -11   3  10          1.08         25.79        14.80 o                         
 -10   3  10       3544.41       3553.77        78.43 o                         
  -9   3  10       2927.20       2879.78        54.54 o                         
  -8   3  10          8.33         -0.44         8.00 o                         
  -7   3  10       2433.21       2544.60        47.14 o                         
  -6   3  10       6939.19       7114.74        98.05 o                         
  -5   3  10       4151.74       4254.92        63.11 o                         
  -4   3  10        829.87        901.08        28.96 o                         
  -3   3  10       1782.52       1787.93        31.54 o                         
  -2   3  10       7058.86       7190.52        82.89 o                         
  -1   3  10        799.94        917.46        26.36 o                         
   0   3  10       2282.16       2338.65        32.84 o                         
   1   3  10      11915.23      11496.35       139.36 o                         
   2   3  10        261.14        196.04        12.96 o                         
   3   3  10       2500.95       2493.42        57.29 o                         
   4   3  10       6264.05       6100.50       124.56 o                         
   5   3  10      10571.50      10050.13       379.69 o                         
   6   3  10         87.41         76.60        10.68 o                         
   7   3  10      11775.19      11140.15       170.04 o                         
   8   3  10       6060.30       5803.97       102.06 o                         
   9   3  10       3922.69       3734.77        84.34 o                         
  10   3  10        124.46         74.67        27.21 o                         
  11   3  10       6922.61       6623.44       161.92 o                         
  12   3  10       1000.08       1025.20        64.87 o                         
  13   3  10        592.67        695.92       104.30 o                         
  14   3  10        111.03         68.17        30.43 o                         
  15   3  10       1694.83       1605.88        84.17 o                         
 -16   4  10          0.27         23.81        53.28 o                         
 -15   4  10         55.57         -8.75        22.43 o                         
 -14   4  10        911.30       1080.64        72.56 o                         
 -13   4  10        832.10        788.34        46.88 o                         
 -12   4  10        399.44        414.97        26.94 o                         
 -11   4  10         68.11         82.22        15.93 o                         
 -10   4  10        451.24        403.83        24.12 o                         
  -9   4  10       1025.04        957.38        30.33 o                         
  -8   4  10       2417.79       2343.80        73.96 o                         
  -7   4  10        145.93        144.33        13.18 o                         
  -6   4  10        303.49        288.97        16.49 o                         
  -5   4  10          5.02          4.66         6.04 o                         
  -4   4  10       1299.93       1202.26        31.09 o                         
  -3   4  10         24.49         40.10         6.89 o                         
  -2   4  10       7625.51       7865.51        89.52 o                         
  -1   4  10       1020.57       1236.30        22.50 o                         
   0   4  10       8707.17       9108.39       103.23 o                         
   1   4  10       1181.32       1236.42        22.67 o                         
   2   4  10       8257.45       8203.83       129.99 o                         
   3   4  10        849.17        788.86        24.86 o                         
   4   4  10       2920.36       2797.91        55.48 o                         
   5   4  10        993.15       1002.82        30.10 o                         
   6   4  10       5691.47       5792.04        98.60 o                         
   7   4  10         88.09        116.04        13.45 o                         
   8   4  10          1.73         -2.65        11.31 o                         
   9   4  10          4.95         12.43        10.76 o                         
  10   4  10       8555.94       8629.94       193.15 o                         
  11   4  10         18.71         41.24        23.64 o                         
  12   4  10          9.74          5.99        22.84 o                         
  13   4  10        268.75        268.02        41.66 o                         
  14   4  10       2230.47       2305.40        97.80 o                         
  15   4  10        484.28        414.59       137.17 o                         
 -15   5  10        305.11        233.58        41.39 o                         
 -14   5  10       1355.52       1330.94       126.97 o                         
 -13   5  10       1544.52       1611.79       119.37 o                         
 -12   5  10         61.26         54.45        16.75 o                         
 -11   5  10        211.26        184.42        28.64 o                         
 -10   5  10        660.36        705.43        75.82 o                         
  -9   5  10        332.60        350.68        31.08 o                         
  -8   5  10        412.85        375.30        26.98 o                         
  -7   5  10        289.59        303.81        20.45 o                         
  -6   5  10       1167.07       1294.44        40.25 o                         
  -5   5  10          2.38          1.10         6.26 o                         
  -4   5  10         35.92         30.59         7.20 o                         
  -3   5  10       2663.86       2595.38        43.35 o                         
  -2   5  10       1222.92       1245.90        43.53 o                         
  -1   5  10       5226.58       5182.22        65.82 o                         
   0   5  10        169.14        150.71         9.44 o                         
   1   5  10       1960.32       1918.52        37.58 o                         
   2   5  10       5969.62       6124.88       100.08 o                         
   3   5  10       3114.93       3147.46        61.06 o                         
   4   5  10       2955.18       2836.75        58.19 o                         
   5   5  10         89.22        100.16        12.62 o                         
   6   5  10         24.35         17.06         9.63 o                         
   7   5  10       2013.52       2007.11        54.12 o                         
   8   5  10       1401.58       1427.68        41.34 o                         
   9   5  10       1562.69       1564.92        66.13 o                         
  10   5  10          2.41          8.26        19.34 o                         
  11   5  10       1043.81       1134.74        62.89 o                         
  12   5  10        424.55        470.52        50.10 o                         
  13   5  10       1418.46       1575.28        82.19 o                         
  14   5  10        206.85        201.07        42.28 o                         
  15   5  10        715.73        694.51       169.48 o                         
 -15   6  10       3699.21       3669.85       205.76 o                         
 -14   6  10         57.03         18.14        43.08 o                         
 -13   6  10        122.40         84.25        22.89 o                         
 -12   6  10        732.33        833.39        56.41 o                         
 -11   6  10       2676.63       2875.32        75.84 o                         
 -10   6  10         31.31         12.81        15.87 o                         
  -9   6  10       1138.30       1126.16        43.48 o                         
  -8   6  10        467.99        461.76        30.39 o                         
  -7   6  10       5618.45       5666.17       163.01 o                         
  -6   6  10        149.63        156.27        17.67 o                         
  -5   6  10       9664.42       9659.10       180.06 o                         
  -4   6  10       1425.66       1453.41        39.31 o                         
  -3   6  10        814.13        851.48        24.17 o                         
  -2   6  10        109.29        108.44        10.59 o                         
  -1   6  10       2110.08       2080.75        37.82 o                         
   0   6  10          5.77          2.56         5.22 o                         
   1   6  10        127.83        173.28        18.33 o                         
   2   6  10       1061.40       1079.48        29.78 o                         
   3   6  10       3217.94       3250.59        65.37 o                         
   4   6  10         61.18         46.55        10.68 o                         
   5   6  10        855.30        727.95        31.77 o                         
   6   6  10       2630.41       2477.66        56.98 o                         
   7   6  10       1927.82       1980.22        50.87 o                         
   8   6  10        129.61        117.02        25.61 o                         
   9   6  10        512.52        457.09        44.81 o                         
  10   6  10       1531.42       1484.06       196.69 o                         
  11   6  10       1088.57        965.19        85.59 o                         
  12   6  10        143.57        135.79        33.89 o                         
  13   6  10       1280.87       1244.46        77.79 o                         
  14   6  10          3.72         77.16        37.77 o                         
 -14   7  10         15.16        -12.31        35.14 o                         
 -13   7  10       2433.33       2463.22        77.17 o                         
 -12   7  10         34.52         66.20        23.56 o                         
 -11   7  10        304.50        330.80        36.66 o                         
 -10   7  10        500.85        605.10        40.24 o                         
  -9   7  10       1458.15       1482.12        63.77 o                         
  -8   7  10       1002.45       1021.47        41.13 o                         
  -7   7  10       3100.87       3132.21        83.34 o                         
  -6   7  10       2418.60       2528.81        72.85 o                         
  -5   7  10       1630.75       1661.68        63.40 o                         
  -4   7  10        150.05        138.27        19.31 o                         
  -3   7  10       3649.66       3481.29        67.51 o                         
  -2   7  10       1780.91       1810.55        50.73 o                         
  -1   7  10       1528.12       1559.99        34.21 o                         
   0   7  10         10.85         -2.30         8.87 o                         
   1   7  10       2145.91       2105.69        45.16 o                         
   2   7  10       8401.14       8005.59       115.51 o                         
   3   7  10         13.76         17.59         9.49 o                         
   4   7  10       4164.30       4033.72        79.69 o                         
   5   7  10       3453.31       3368.54       114.72 o                         
   6   7  10        128.41        109.78        15.85 o                         
   7   7  10         57.38         42.45        13.73 o                         
   8   7  10       2073.49       2104.88       170.62 o                         
   9   7  10        442.46        472.88        46.47 o                         
  10   7  10         98.09         75.87        26.63 o                         
  11   7  10        548.22        642.83        57.78 o                         
  12   7  10       1367.84       1395.16       121.87 o                         
  13   7  10          3.46         -6.14        28.73 o                         
 -14   8  10       1093.28       1297.95        76.81 o                         
 -13   8  10        137.27        192.33        32.16 o                         
 -12   8  10       1953.85       1936.25        67.94 o                         
 -11   8  10        254.85        273.05        31.96 o                         
 -10   8  10       2888.10       2898.44        79.25 o                         
  -9   8  10         23.46         27.65        19.08 o                         
  -8   8  10       4545.67       4552.42        97.40 o                         
  -7   8  10        126.92        120.79        19.93 o                         
  -6   8  10        351.86        337.02        26.56 o                         
  -5   8  10        257.75        234.58        19.23 o                         
  -4   8  10       9063.44       8939.09       197.19 o                         
  -3   8  10          5.54          8.21        16.77 o                         
  -2   8  10         47.07         50.22        13.32 o                         
  -1   8  10        306.01        338.29        24.13 o                         
   0   8  10      16364.83      15424.73       231.72 o                         
   1   8  10         19.14         16.41        11.68 o                         
   2   8  10       5566.53       5480.35        89.79 o                         
   3   8  10        569.26        527.28        29.94 o                         
   4   8  10       2841.31       2933.26        60.05 o                         
   5   8  10        133.48        113.08        17.37 o                         
   6   8  10       5103.62       5187.44       100.76 o                         
   7   8  10        357.57        309.01        37.57 o                         
   8   8  10         17.35         -4.08        22.03 o                         
   9   8  10         16.35         18.47        24.94 o                         
  10   8  10       2793.98       2801.28       103.33 o                         
  11   8  10        281.83        300.89        44.07 o                         
  12   8  10       1517.23       1471.62       134.34 o                         
  13   8  10         40.91         47.61        56.68 o                         
 -13   9  10       1264.30       1311.15        63.69 o                         
 -12   9  10        106.25        124.61        28.82 o                         
 -11   9  10         16.64         25.59        23.30 o                         
 -10   9  10        358.45        336.79        34.76 o                         
  -9   9  10        731.18        751.01        46.28 o                         
  -8   9  10        551.58        606.09        39.31 o                         
  -7   9  10       1730.31       1733.26        54.98 o                         
  -6   9  10       3104.08       2995.54       244.87 o                         
  -5   9  10       1120.74       1025.49        51.95 o                         
  -4   9  10        191.90        178.45        21.88 o                         
  -3   9  10       5984.15       5554.06       107.51 o                         
  -2   9  10       4300.17       4189.10        87.79 o                         
  -1   9  10        906.68        848.53        36.08 o                         
   0   9  10        192.51        172.96        32.98 o                         
   1   9  10       2350.52       2277.69        64.96 o                         
   2   9  10        531.46        595.60        45.06 o                         
   3   9  10        163.55        146.61        17.28 o                         
   4   9  10       2716.39       2690.08        59.75 o                         
   5   9  10       1836.65       1893.78        49.63 o                         
   6   9  10         46.46         57.75        16.09 o                         
   7   9  10          7.98        -13.04        20.84 o                         
   8   9  10       3865.87       3796.93       215.97 o                         
   9   9  10         69.15         33.91        53.85 o                         
  10   9  10         92.98         99.40        34.70 o                         
  11   9  10          0.56         -5.17        31.14 o                         
  12   9  10        713.38        795.84       103.16 o                         
 -12  10  10        424.92        482.37       154.75 o                         
 -11  10  10       1798.26       1977.94       109.40 o                         
 -10  10  10        109.78        149.25        35.83 o                         
  -9  10  10        960.69        951.06        66.64 o                         
  -8  10  10         83.53         86.45        38.55 o                         
  -7  10  10        146.72        137.79        34.58 o                         
  -6  10  10          5.99         36.48        22.58 o                         
  -5  10  10       1081.97       1036.81        97.50 o                         
  -4  10  10        574.14        508.65        71.42 o                         
  -3  10  10        273.38        292.26        26.97 o                         
  -2  10  10        714.93        791.91        38.87 o                         
  -1  10  10       1484.48       1491.99        52.89 o                         
   0  10  10        108.06        152.13        22.77 o                         
   1  10  10        118.30        121.29        38.74 o                         
   2  10  10        763.23        807.24        41.14 o                         
   3  10  10       2155.96       2184.96        61.35 o                         
   4  10  10          0.01        -12.01        14.44 o                         
   5  10  10        179.25        213.37        24.53 o                         
   6  10  10          1.97          2.75        19.57 o                         
   7  10  10        934.64        923.68        56.94 o                         
   8  10  10         17.14          5.16        22.65 o                         
   9  10  10        119.18        175.31       100.33 o                         
  10  10  10        557.83        554.58        59.69 o                         
  11  10  10         86.32         86.16        49.88 o                         
 -10  11  10        472.46        454.60        83.89 o                         
  -9  11  10        565.27        450.09        56.48 o                         
  -8  11  10          0.16         14.97        27.65 o                         
  -7  11  10         44.35         30.81        34.58 o                         
  -6  11  10        809.76        826.08        73.12 o                         
  -5  11  10        141.55        137.51        29.53 o                         
  -4  11  10        230.85        234.09        46.48 o                         
  -3  11  10        211.52        162.78        29.37 o                         
  -2  11  10        919.05        859.97        44.51 o                         
  -1  11  10        588.97        536.67        37.55 o                         
   0  11  10        946.66        932.32        64.50 o                         
   1  11  10        121.37        123.22        21.35 o                         
   2  11  10        170.44        186.85        24.86 o                         
   3  11  10        242.73        198.09        25.99 o                         
   4  11  10       1338.70       1342.80        51.51 o                         
   5  11  10        186.53        214.64        55.55 o                         
   6  11  10        696.53        719.40        79.36 o                         
   7  11  10        376.85        314.01        51.29 o                         
   8  11  10       1369.33       1566.85        92.95 o                         
   9  11  10        599.92        661.25        74.82 o                         
  -9  12  10        157.50         81.62        61.22 o                         
  -8  12  10       1067.46        861.59        88.99 o                         
  -7  12  10          0.79          8.03        27.58 o                         
  -6  12  10        169.40        113.73        34.59 o                         
  -5  12  10         58.27         49.68        27.23 o                         
  -4  12  10       1341.64       1348.92        69.88 o                         
  -3  12  10         64.04         39.98        23.68 o                         
  -2  12  10       1900.42       1939.14       107.13 o                         
  -1  12  10          3.95        -12.19        17.14 o                         
   0  12  10       1369.01       1314.90        74.86 o                         
   1  12  10          0.06        -17.83        17.83 o                         
   2  12  10       1834.34       1869.58        94.09 o                         
   3  12  10        106.39         88.85        23.48 o                         
   4  12  10        219.32        294.65        95.23 o                         
   5  12  10        150.70         99.27        35.16 o                         
   6  12  10       2135.68       2313.82       173.45 o                         
   7  12  10          4.64         -7.53        31.60 o                         
   8  12  10         55.12         25.08        45.91 o                         
  -6  13  10       3190.17       3212.53       116.24 o                         
  -5  13  10        202.56        133.59        34.59 o                         
  -4  13  10          3.82          2.95        23.66 o                         
  -3  13  10        120.49        117.50        32.88 o                         
  -2  13  10       1621.27       1541.57       107.70 o                         
  -1  13  10        102.42        130.01        33.78 o                         
   0  13  10       1162.25       1146.78        67.07 o                         
   1  13  10       1420.93       1445.16        60.37 o                         
   2  13  10        420.04        423.41        37.96 o                         
   3  13  10         64.48         75.96        35.61 o                         
   4  13  10        709.03        798.93       184.79 o                         
   5  13  10        785.51        706.55       113.37 o                         
  -1  14  10       1562.30       1802.81        86.73 o                         
   0  14  10        385.03        455.86        50.84 o                         
 -15   0  11        372.52        443.27        71.42 o                         
 -13   0  11       2184.66       1995.27       112.23 o                         
 -11   0  11      10209.29      10066.15       206.96 o                         
  -9   0  11       7763.20       7439.03       158.15 o                         
  -7   0  11      21428.71      20759.20       349.25 o                         
  -5   0  11       2132.10       2390.59        52.83 o                         
  -3   0  11      10826.34      11093.07       152.37 o                         
  -1   0  11       6780.20       6653.09        94.18 o                         
   1   0  11       7502.51       7525.42       214.83 o                         
   3   0  11       1993.97       1657.83        84.46 o                         
   5   0  11       3466.26       3523.79        77.31 o                         
   7   0  11        907.51        888.18        40.81 o                         
   9   0  11       6423.62       5971.07       198.39 o                         
  11   0  11        513.86        404.72        57.82 o                         
  13   0  11         42.72         54.42        37.41 o                         
  15   0  11        137.07        116.77        49.88 o                         
 -16   1  11        398.96        409.26        56.68 o                         
 -15   1  11        791.71        740.00        62.89 o                         
 -14   1  11         43.07        -21.54        21.54 o                         
 -13   1  11        845.96        893.29        62.74 o                         
 -12   1  11       2680.71       2475.07        86.95 o                         
 -11   1  11        243.13        246.30        22.50 o                         
 -10   1  11       2054.52       2085.12        60.85 o                         
  -9   1  11       3027.23       2975.00        52.62 o                         
  -8   1  11       4361.21       4583.27       126.08 o                         
  -7   1  11        302.30        318.45        16.36 o                         
  -6   1  11       1357.70       1219.52        27.00 o                         
  -5   1  11       8861.32       9045.86       114.03 o                         
  -4   1  11       7030.08       6878.09        77.48 o                         
  -3   1  11       2265.01       2250.58        27.38 o                         
  -2   1  11      12359.73      12931.41       124.45 o                         
  -1   1  11      16628.45      17369.22       164.60 o                         
   0   1  11       9722.64      10268.33        92.97 o                         
   1   1  11        718.28        628.41        13.23 o                         
   2   1  11      14336.64      14005.10       167.19 o                         
   3   1  11         26.69         66.94         8.17 o                         
   4   1  11        935.84        968.80        35.53 o                         
   5   1  11       1814.27       1633.75        33.87 o                         
   6   1  11       4671.58       4534.12        68.29 o                         
   7   1  11       1450.64       1287.14        49.26 o                         
   8   1  11       1831.81       1829.67        46.51 o                         
   9   1  11        514.04        464.67        39.26 o                         
  10   1  11        249.76        187.96        27.75 o                         
  11   1  11        345.20        297.83        35.67 o                         
  12   1  11        461.18        538.61        50.10 o                         
  13   1  11       2297.24       2277.55        89.38 o                         
  14   1  11          0.05        -23.39        23.39 o                         
  15   1  11         75.44        120.96        37.27 o                         
 -16   2  11         12.52          4.53        38.55 o                         
 -15   2  11         43.62         39.35        27.92 o                         
 -14   2  11       1825.35       1713.11       172.32 o                         
 -13   2  11        998.88        925.66        60.79 o                         
 -12   2  11         64.95         43.00        26.07 o                         
 -11   2  11          4.78        -17.99        17.99 o                         
 -10   2  11       2880.40       2948.88        67.91 o                         
  -9   2  11          0.40          2.99        10.83 o                         
  -8   2  11        219.67        222.34        14.77 o                         
  -7   2  11        354.45        324.45        16.16 o                         
  -6   2  11       7891.75       7965.25       120.27 o                         
  -5   2  11       1584.09       1544.70        29.97 o                         
  -4   2  11       8274.94       8265.34        92.63 o                         
  -3   2  11       6352.85       6844.64        77.62 o                         
  -2   2  11      10864.42      11371.42       111.74 o                         
  -1   2  11        377.45        430.77        10.15 o                         
   0   2  11      19417.33      19671.82       173.03 o                         
   1   2  11       1476.86       1506.81        23.44 o                         
   2   2  11        469.85        439.57        13.69 o                         
   3   2  11        616.90        663.06        19.80 o                         
   4   2  11      20439.67      20072.79       239.80 o                         
   5   2  11         66.64         47.39         9.83 o                         
   6   2  11       2458.82       2274.87        49.05 o                         
   7   2  11        823.55        786.06        27.75 o                         
   8   2  11       5916.29       5659.67       100.34 o                         
   9   2  11        223.10        238.46        19.77 o                         
  10   2  11       5954.43       5878.19       143.89 o                         
  11   2  11          0.14        -18.44        18.44 o                         
  12   2  11        165.50        147.33        35.71 o                         
  13   2  11        221.51        289.10        40.33 o                         
  14   2  11       1152.28        996.69       102.03 o                         
  15   2  11        106.35         80.17        33.55 o                         
 -16   3  11        693.23        753.82       185.36 o                         
 -15   3  11       1399.56       1229.21       152.48 o                         
 -14   3  11        915.45       1000.47        50.52 o                         
 -13   3  11        895.11        937.45        45.04 o                         
 -12   3  11       1432.75       1389.51        55.94 o                         
 -11   3  11        464.04        463.08        31.72 o                         
 -10   3  11          1.46         -7.59        10.86 o                         
  -9   3  11       1557.64       1622.00        38.59 o                         
  -8   3  11         28.77         14.13         8.81 o                         
  -7   3  11        788.70        763.42        23.65 o                         
  -6   3  11        154.14        188.33        14.07 o                         
  -5   3  11       4209.39       4458.46        65.96 o                         
  -4   3  11       2658.80       2775.98        44.84 o                         
  -3   3  11        422.51        420.52        14.06 o                         
  -2   3  11       1424.14       1370.05        23.73 o                         
  -1   3  11      12956.49      13303.26       134.44 o                         
   0   3  11       3771.21       4361.02        74.69 o                         
   1   3  11        786.29        792.69        18.31 o                         
   2   3  11       9947.79       9724.54       161.16 o                         
   3   3  11       3701.66       3691.05        64.92 o                         
   4   3  11        263.82        271.29        19.85 o                         
   5   3  11       1769.98       1790.49        49.53 o                         
   6   3  11      12079.88      11922.71       178.80 o                         
   7   3  11       2253.60       1970.47        47.26 o                         
   8   3  11       2438.57       2556.59        65.43 o                         
   9   3  11       4307.74       3953.89        79.56 o                         
  10   3  11       1026.40        915.17        39.88 o                         
  11   3  11         14.33         38.96        21.60 o                         
  12   3  11       6263.59       6522.78       166.73 o                         
  13   3  11       1413.13       1461.27        72.94 o                         
  14   3  11         33.40         71.36        31.23 o                         
  15   3  11        158.09        130.44        62.35 o                         
 -16   4  11         43.87         87.29        52.15 o                         
 -15   4  11         72.88         89.98        78.22 o                         
 -14   4  11          3.23         -8.06        18.41 o                         
 -13   4  11       1676.65       1675.27        58.91 o                         
 -12   4  11        130.36        114.01        17.30 o                         
 -11   4  11       1033.20       1041.35        35.58 o                         
 -10   4  11         76.54         69.94        13.79 o                         
  -9   4  11       1210.32       1260.41        35.16 o                         
  -8   4  11          0.88         -0.74         8.69 o                         
  -7   4  11       3358.88       3392.31        58.80 o                         
  -6   4  11        627.98        646.25        21.39 o                         
  -5   4  11         72.07         92.43         9.98 o                         
  -4   4  11         54.90         56.21         8.15 o                         
  -3   4  11       2838.21       2677.00        43.65 o                         
  -2   4  11       3242.02       3185.51        39.80 o                         
  -1   4  11       6007.49       6211.44        74.50 o                         
   0   4  11       1657.96       1817.64        29.09 o                         
   1   4  11       1755.69       1560.37        26.62 o                         
   2   4  11       1604.29       1687.50        38.22 o                         
   3   4  11      10038.64      10007.90       149.69 o                         
   4   4  11        359.23        361.79        18.73 o                         
   5   4  11       1996.60       1961.71        45.53 o                         
   6   4  11        104.36        113.72        13.45 o                         
   7   4  11       7200.06       7323.60       139.50 o                         
   8   4  11        573.38        540.26        43.70 o                         
   9   4  11         25.45         18.50        11.80 o                         
  10   4  11       1177.69       1194.93        60.91 o                         
  11   4  11       4534.26       4380.66       126.16 o                         
  12   4  11         10.09         31.21        24.94 o                         
  13   4  11        495.75        526.43        97.50 o                         
  14   4  11        665.50        708.15        98.63 o                         
  15   4  11       1678.53       1745.46        92.02 o                         
 -15   5  11        921.74        799.46        76.96 o                         
 -14   5  11        650.89        939.82       107.70 o                         
 -13   5  11         96.16        131.89        32.14 o                         
 -12   5  11       2049.53       2224.22        54.85 o                         
 -11   5  11       1647.19       1626.00        44.95 o                         
 -10   5  11         10.38          2.61        14.14 o                         
  -9   5  11        180.04        164.51        21.50 o                         
  -8   5  11       1226.05       1298.18        42.26 o                         
  -7   5  11        844.76        819.84        34.69 o                         
  -6   5  11       5311.42       5368.46        80.85 o                         
  -5   5  11       4967.24       4945.50        74.05 o                         
  -4   5  11         43.54         28.73         7.60 o                         
  -3   5  11        300.88        363.46        18.69 o                         
  -2   5  11          4.99          4.57         5.52 o                         
  -1   5  11      12832.31      13189.12       147.02 o                         
   0   5  11         35.96         48.34         7.07 o                         
   1   5  11        758.73        821.72        29.62 o                         
   2   5  11        822.08        875.27        24.51 o                         
   3   5  11       2114.25       2224.26        58.25 o                         
   4   5  11       1734.49       1694.80        41.83 o                         
   5   5  11       1148.61       1234.48        35.30 o                         
   6   5  11        193.25        287.60        20.49 o                         
   7   5  11        263.07        211.66        18.56 o                         
   8   5  11        637.87        682.79        30.40 o                         
   9   5  11        367.75        247.77        33.67 o                         
  10   5  11        169.11        181.05        35.14 o                         
  11   5  11         62.16         10.70        35.14 o                         
  12   5  11        733.89        706.59        57.92 o                         
  13   5  11        523.44        569.88        56.92 o                         
  14   5  11       1135.87       1277.57        80.54 o                         
 -15   6  11        104.62        173.98        82.76 o                         
 -14   6  11       3597.33       3808.74       163.25 o                         
 -13   6  11         17.25          6.36        26.62 o                         
 -12   6  11          0.06         -7.34        17.38 o                         
 -11   6  11       3470.93       3686.94        87.64 o                         
 -10   6  11       4459.93       4589.09        98.04 o                         
  -9   6  11         46.72         39.89        15.68 o                         
  -8   6  11       3119.60       3173.58        72.94 o                         
  -7   6  11       1738.57       1875.62        51.60 o                         
  -6   6  11       3478.96       3496.83        73.88 o                         
  -5   6  11        797.73        831.86        42.28 o                         
  -4   6  11       5299.44       5304.27        77.68 o                         
  -3   6  11       1789.51       1866.21        37.64 o                         
  -2   6  11        133.86        110.79        10.78 o                         
  -1   6  11         24.25         21.52         7.69 o                         
   0   6  11       3178.63       3205.29        73.73 o                         
   1   6  11          5.38          4.23         7.01 o                         
   2   6  11        804.39        862.57        26.50 o                         
   3   6  11        860.70        927.17        31.32 o                         
   4   6  11       4746.20       4886.02        89.56 o                         
   5   6  11         59.62         55.67        17.61 o                         
   6   6  11         63.80         63.70        12.62 o                         
   7   6  11        852.20        881.77        33.24 o                         
   8   6  11       1755.08       1738.65        49.53 o                         
   9   6  11        687.54        624.32        50.50 o                         
  10   6  11        376.34        378.14        60.08 o                         
  11   6  11        447.09        497.16        71.42 o                         
  12   6  11        756.13        686.80        60.52 o                         
  13   6  11        193.08        198.25        40.86 o                         
  14   6  11       1660.54       1792.96       171.19 o                         
 -14   7  11          0.06         34.04        30.04 o                         
 -13   7  11        432.73        450.64        61.59 o                         
 -12   7  11       1317.82       1342.67        55.22 o                         
 -11   7  11       1005.69       1044.29        49.30 o                         
 -10   7  11        701.71        808.51        42.34 o                         
  -9   7  11        552.75        567.24        36.68 o                         
  -8   7  11       5429.85       5496.68       108.24 o                         
  -7   7  11        657.92        714.39        37.90 o                         
  -6   7  11       5166.93       5022.30        96.52 o                         
  -5   7  11       1300.12       1267.31        59.02 o                         
  -4   7  11       1963.32       1894.31        41.58 o                         
  -3   7  11         17.21         12.26         7.87 o                         
  -2   7  11       4743.46       4928.58        75.17 o                         
  -1   7  11       4062.27       3810.49        61.11 o                         
   0   7  11       1811.04       1741.49        45.63 o                         
   1   7  11       2229.81       2082.36        59.07 o                         
   2   7  11       3393.04       3218.45        60.28 o                         
   3   7  11       7749.78       7494.57       155.61 o                         
   4   7  11        502.38        497.88        26.94 o                         
   5   7  11       3728.69       3666.08       116.83 o                         
   6   7  11        954.53       1011.90        36.03 o                         
   7   7  11        983.40        923.91        45.70 o                         
   8   7  11        102.05        123.28        27.58 o                         
   9   7  11       3152.31       3195.11       110.53 o                         
  10   7  11       1652.08       1729.71        78.45 o                         
  11   7  11        488.82        493.29        50.43 o                         
  12   7  11        383.36        512.51        57.28 o                         
  13   7  11        631.05        762.04        69.25 o                         
 -13   8  11        168.43        154.88        29.87 o                         
 -12   8  11         14.25         -0.45        20.87 o                         
 -11   8  11       4728.47       4605.22       106.77 o                         
 -10   8  11          0.11         -7.24        17.88 o                         
  -9   8  11        805.06        818.05        49.86 o                         
  -8   8  11        132.19        139.42        21.58 o                         
  -7   8  11       6110.59       6317.65       119.46 o                         
  -6   8  11        246.89        270.76        25.03 o                         
  -5   8  11        738.11        738.33        35.02 o                         
  -4   8  11         64.02         37.63        14.08 o                         
  -3   8  11       8894.33       8763.68       145.98 o                         
  -2   8  11         94.03        114.44        16.61 o                         
  -1   8  11        206.37        166.24        18.47 o                         
   0   8  11        787.02        744.25        31.28 o                         
   1   8  11      11421.12      11297.05       179.18 o                         
   2   8  11        199.29        190.48        17.10 o                         
   3   8  11        344.20        376.06        23.45 o                         
   4   8  11        207.93        160.96        17.20 o                         
   5   8  11       2186.78       2150.03        56.67 o                         
   6   8  11        359.18        330.73        28.93 o                         
   7   8  11       6400.55       6696.96       164.73 o                         
   8   8  11        171.19        149.21        34.58 o                         
   9   8  11         60.48         40.48        28.45 o                         
  10   8  11        388.87        533.16        60.08 o                         
  11   8  11       3164.32       3186.48       115.58 o                         
  12   8  11         51.01         65.73        34.44 o                         
  13   8  11        247.03        173.31        45.22 o                         
 -13   9  11          1.63         26.71        27.17 o                         
 -12   9  11        846.26        893.76        55.15 o                         
 -11   9  11        444.53        438.30        41.58 o                         
 -10   9  11        698.13        631.57        44.69 o                         
  -9   9  11        154.09        143.45        25.20 o                         
  -8   9  11       1497.44       1562.69        64.28 o                         
  -7   9  11        716.60        749.17        40.21 o                         
  -6   9  11       2422.43       2423.54        83.76 o                         
  -5   9  11        999.65        957.88        53.85 o                         
  -4   9  11        566.47        561.02        70.29 o                         
  -3   9  11         11.59          7.51        12.30 o                         
  -2   9  11       3548.98       3579.02        87.91 o                         
  -1   9  11       4333.69       4340.94        90.24 o                         
   0   9  11        641.70        641.09        32.12 o                         
   1   9  11        514.72        517.25        31.59 o                         
   2   9  11       1186.93       1147.48        41.48 o                         
   3   9  11        691.06        647.06        31.11 o                         
   4   9  11         81.10         68.62        15.73 o                         
   5   9  11       2168.96       2201.91        54.75 o                         
   6   9  11        710.34        734.44        34.65 o                         
   7   9  11        209.88        206.78        64.05 o                         
   8   9  11        139.74        140.04        58.38 o                         
   9   9  11       3790.84       3781.95       177.99 o                         
  10   9  11       1161.77       1163.49        80.49 o                         
  11   9  11        521.93        613.03        62.59 o                         
  12   9  11         24.62         26.47        33.26 o                         
 -11  10  11        368.70        497.53        54.98 o                         
 -10  10  11       3004.55       2998.10       105.40 o                         
  -9  10  11          4.45          5.67        24.53 o                         
  -8  10  11        204.63        184.89        34.58 o                         
  -7  10  11        411.75        452.96        44.81 o                         
  -6  10  11       1081.86       1093.32        59.23 o                         
  -5  10  11         36.31         57.32        23.81 o                         
  -4  10  11       1104.66       1077.44        54.38 o                         
  -3  10  11        720.01        673.23        90.13 o                         
  -2  10  11        110.76        117.67        24.10 o                         
  -1  10  11          0.68          3.26        21.88 o                         
   0  10  11       3512.58       3156.27        76.00 o                         
   1  10  11        281.05        311.24        27.52 o                         
   2  10  11        109.27        107.00        19.11 o                         
   3  10  11        251.96        230.58        24.75 o                         
   4  10  11       1573.68       1590.87        71.96 o                         
   5  10  11         39.34         37.12        14.87 o                         
   6  10  11        103.39         94.24        26.69 o                         
   7  10  11        383.41        346.03        38.11 o                         
   8  10  11        622.09        640.86        53.90 o                         
   9  10  11         82.03         31.60        31.18 o                         
  10  10  11         63.26         74.92        52.15 o                         
  11  10  11          6.64         45.23        38.87 o                         
 -10  11  11        150.74        102.03        57.82 o                         
  -9  11  11       2437.70       2505.08       128.11 o                         
  -8  11  11        816.83        920.55       104.30 o                         
  -7  11  11          3.54         -1.74        23.89 o                         
  -6  11  11        814.89        789.51        58.43 o                         
  -5  11  11       1156.04       1161.75       125.27 o                         
  -4  11  11        752.81        788.15        88.43 o                         
  -3  11  11        371.39        380.26        39.48 o                         
  -2  11  11        549.32        495.98        43.53 o                         
  -1  11  11        271.51        280.55        28.79 o                         
   0  11  11         76.97         99.10        20.81 o                         
   1  11  11        277.65        302.20        44.77 o                         
   2  11  11        370.52        362.91        31.62 o                         
   3  11  11        294.76        262.90        28.05 o                         
   4  11  11        771.10        788.79        43.01 o                         
   5  11  11       1310.63       1339.73        74.69 o                         
   6  11  11         11.46         15.30        26.45 o                         
   7  11  11          1.45        -23.64        36.84 o                         
   8  11  11        822.07        819.01        71.58 o                         
   9  11  11       1021.58       1053.22        68.15 o                         
  -8  12  11         28.76        -17.01        37.41 o                         
  -7  12  11        551.30        482.58        51.65 o                         
  -6  12  11        110.16         77.31        30.17 o                         
  -5  12  11         28.83        -11.34        21.77 o                         
  -4  12  11        100.67        159.41        40.81 o                         
  -3  12  11       1073.21        994.18        88.43 o                         
  -2  12  11         20.23         44.14        24.33 o                         
  -1  12  11        461.59        433.08        52.15 o                         
   0  12  11         67.94         20.35        28.87 o                         
   1  12  11        867.91        884.00        46.55 o                         
   2  12  11        382.25        369.01        37.01 o                         
   3  12  11       3313.01       3277.03        86.71 o                         
   4  12  11        284.32        256.99        66.32 o                         
   5  12  11        413.83        482.71       111.10 o                         
   6  12  11          5.74         28.42        29.25 o                         
   7  12  11       2953.38       2927.01       119.79 o                         
  -6  13  11        251.72        292.70       109.40 o                         
  -5  13  11       1160.61       1168.62        70.24 o                         
  -4  13  11        889.53        877.51        65.69 o                         
  -3  13  11        135.44        146.05        32.28 o                         
  -2  13  11        468.78        446.60        47.39 o                         
  -1  13  11        907.78        876.72        64.23 o                         
   0  13  11         40.45          1.96        29.48 o                         
   1  13  11        143.84        108.15        33.24 o                         
   2  13  11       1230.11       1195.10        68.36 o                         
   3  13  11       1168.65       1141.83        82.09 o                         
   4  13  11        376.88        267.51        48.45 o                         
   5  13  11        505.44        474.11        61.13 o                         
 -16   0  12       2100.59       2044.02       130.37 o                         
 -14   0  12       1389.40       1376.28        98.63 o                         
 -12   0  12       3927.89       3818.22       156.45 o                         
 -10   0  12      12577.77      12204.03       342.37 o                         
  -8   0  12       1810.30       1805.95        85.03 o                         
  -6   0  12      19331.91      19793.71       375.81 o                         
  -4   0  12       3474.61       3557.26        71.49 o                         
  -2   0  12       6974.58       6443.83        92.31 o                         
   0   0  12       7104.04       6835.14        84.37 o                         
   2   0  12       6363.08       5604.63       104.93 o                         
   4   0  12       1048.18        952.65        31.29 o                         
   6   0  12       1034.39       1122.18        59.52 o                         
   8   0  12        685.69        624.66        61.22 o                         
  10   0  12         64.09         55.55        27.21 o                         
  12   0  12        840.32        696.08        77.09 o                         
  14   0  12         27.14         56.68        37.41 o                         
 -16   1  12        126.97         99.76        54.42 o                         
 -15   1  12       1773.86       1748.34       136.61 o                         
 -14   1  12       4108.76       3906.97       121.01 o                         
 -13   1  12        223.30        158.13        30.46 o                         
 -12   1  12       1905.07       1814.85        73.74 o                         
 -11   1  12        177.99        232.48        23.76 o                         
 -10   1  12       1388.75       1299.79        56.41 o                         
  -9   1  12          5.57          6.86         9.71 o                         
  -8   1  12       4687.76       4685.39       128.51 o                         
  -7   1  12       2662.11       2533.96        53.78 o                         
  -6   1  12        477.18        545.16        28.96 o                         
  -5   1  12       1336.04       1260.41        24.67 o                         
  -4   1  12      12785.15      13011.54       138.83 o                         
  -3   1  12       2622.46       2482.81        29.71 o                         
  -2   1  12        854.99        886.40        14.14 o                         
  -1   1  12      13723.67      13538.41       130.49 o                         
   0   1  12       1130.47       1062.01        16.35 o                         
   1   1  12      10065.88      10313.91       112.14 o                         
   2   1  12        186.03         94.33         9.98 o                         
   3   1  12      20131.93      19721.57       233.36 o                         
   4   1  12       1857.74       1875.81        44.22 o                         
   5   1  12        806.40        708.51        20.31 o                         
   6   1  12       1633.50       1546.15        32.73 o                         
   7   1  12        589.62        584.74        25.67 o                         
   8   1  12       2571.36       2555.19        57.88 o                         
   9   1  12          0.44         -7.49         9.65 o                         
  10   1  12        486.76        449.35        40.88 o                         
  11   1  12        955.90        816.51        56.92 o                         
  12   1  12          3.32          7.37        21.64 o                         
  13   1  12        351.13        360.94        53.28 o                         
  14   1  12         75.77         23.24        28.06 o                         
  15   1  12         18.56         31.90        29.25 o                         
 -16   2  12          2.35         46.48        43.08 o                         
 -15   2  12        622.98        576.58        55.16 o                         
 -14   2  12        126.55        137.95        35.71 o                         
 -13   2  12       2021.06       1917.46        79.97 o                         
 -12   2  12        595.31        546.44        47.92 o                         
 -11   2  12         66.56         53.03        21.47 o                         
 -10   2  12          3.61         -4.68        11.52 o                         
  -9   2  12       2305.44       2376.01        56.67 o                         
  -8   2  12         64.21         60.21         9.91 o                         
  -7   2  12       1896.79       1967.95        38.04 o                         
  -6   2  12       1102.09       1235.67        27.22 o                         
  -5   2  12      11951.77      12186.82       151.21 o                         
  -4   2  12          7.63          5.36         3.75 o                         
  -3   2  12       2917.18       2982.28        35.86 o                         
  -2   2  12       3400.07       3908.55        44.19 o                         
  -1   2  12       3948.88       3863.99        39.59 o                         
   0   2  12       2303.76       2379.41        27.54 o                         
   1   2  12       5314.52       5013.45        59.89 o                         
   2   2  12       3074.55       2903.33        44.40 o                         
   3   2  12        584.19        617.11        17.50 o                         
   4   2  12         57.02         64.92         7.94 o                         
   5   2  12      19835.12      19169.25       269.46 o                         
   6   2  12       5422.06       5059.05        88.55 o                         
   7   2  12       1667.96       1685.74        42.87 o                         
   8   2  12         10.62         10.38         9.76 o                         
   9   2  12       8590.84       8102.51       136.53 o                         
  10   2  12        577.99        471.63        42.49 o                         
  11   2  12       2597.84       2620.53        90.57 o                         
  12   2  12         65.55         87.29        28.86 o                         
  13   2  12       1001.96        908.64        67.21 o                         
  14   2  12         85.28        127.90        35.24 o                         
  15   2  12       2122.24       2234.04        98.56 o                         
 -16   3  12        115.22         82.76        34.47 o                         
 -15   3  12        309.13        369.79       100.90 o                         
 -14   3  12       1019.52       1061.86        67.63 o                         
 -13   3  12        272.88        317.27        40.06 o                         
 -12   3  12       1463.10       1493.67        82.19 o                         
 -11   3  12       1813.32       1815.25        54.40 o                         
 -10   3  12        550.28        531.31        31.54 o                         
  -9   3  12       1985.71       1913.25        42.55 o                         
  -8   3  12       3841.50       3878.99        82.76 o                         
  -7   3  12       2942.89       2940.44        51.65 o                         
  -6   3  12         29.42         21.89         7.67 o                         
  -5   3  12        571.54        493.27        18.95 o                         
  -4   3  12       1680.44       1583.99        30.83 o                         
  -3   3  12        936.48        940.81        21.68 o                         
  -2   3  12        656.90        741.21        18.67 o                         
  -1   3  12       2420.99       2543.44        29.46 o                         
   0   3  12       7354.84       7509.38        78.37 o                         
   1   3  12       1702.10       1608.14        26.58 o                         
   2   3  12        386.72        354.58        24.38 o                         
   3   3  12       8441.98       8612.28       129.88 o                         
   4   3  12       7135.92       6993.47       110.96 o                         
   5   3  12        629.54        596.80        42.33 o                         
   6   3  12       7494.42       7430.67       120.84 o                         
   7   3  12        869.21        937.23        31.50 o                         
   8   3  12         60.99         66.39        12.63 o                         
   9   3  12       4460.27       4430.74        87.26 o                         
  10   3  12       2945.63       2928.70        68.42 o                         
  11   3  12        630.41        609.36        51.30 o                         
  12   3  12        580.31        635.24        58.95 o                         
  13   3  12       5100.88       5268.82       179.69 o                         
  14   3  12       1108.50       1110.63        77.75 o                         
  15   3  12        155.58        265.19        51.58 o                         
 -16   4  12       1658.69       1597.35        73.69 o                         
 -15   4  12         87.85         91.96        33.89 o                         
 -14   4  12         16.62         36.59        20.97 o                         
 -13   4  12        329.61        384.12        38.70 o                         
 -12   4  12       4017.00       4123.15        77.14 o                         
 -11   4  12        606.43        650.48        32.49 o                         
 -10   4  12       1091.04       1068.27        33.39 o                         
  -9   4  12        691.97        639.83        26.41 o                         
  -8   4  12       4519.25       4573.80        74.37 o                         
  -7   4  12        824.53        813.61        25.44 o                         
  -6   4  12       2405.07       2501.56        46.05 o                         
  -5   4  12        253.51        228.37        13.96 o                         
  -4   4  12         21.27         27.55         8.02 o                         
  -3   4  12       3826.35       3923.12        58.17 o                         
  -2   4  12      16411.34      17280.46       169.15 o                         
  -1   4  12       1811.47       1738.03        28.71 o                         
   0   4  12        990.47       1022.31        27.98 o                         
   1   4  12        389.44        370.37        17.20 o                         
   2   4  12       2774.86       2926.75        55.80 o                         
   3   4  12        451.55        430.75        19.71 o                         
   4   4  12       2560.79       2670.31        54.69 o                         
   5   4  12       3963.40       3786.70        71.46 o                         
   6   4  12          1.07          6.66         8.15 o                         
   7   4  12        521.35        551.61        26.15 o                         
   8   4  12       6142.00       5901.99       106.08 o                         
   9   4  12        299.33        302.40        23.45 o                         
  10   4  12        144.17        135.66        27.21 o                         
  11   4  12        675.78        705.50       143.98 o                         
  12   4  12       2573.74       2592.24        98.44 o                         
  13   4  12        232.14        217.22        39.53 o                         
  14   4  12         50.86         64.39        30.50 o                         
  15   4  12        169.21        193.56        46.05 o                         
 -15   5  12       1302.05       1468.11       117.90 o                         
 -14   5  12        996.71        859.23       144.54 o                         
 -13   5  12        270.35        250.64        37.27 o                         
 -12   5  12        309.17        352.09        25.46 o                         
 -11   5  12       3303.30       3329.64        69.19 o                         
 -10   5  12       2319.78       2295.40        51.86 o                         
  -9   5  12         69.93         96.06        17.24 o                         
  -8   5  12       1608.43       1646.47        47.50 o                         
  -7   5  12       1301.13       1299.81        33.59 o                         
  -6   5  12          1.87         -3.44         7.21 o                         
  -5   5  12         61.00         82.91        10.64 o                         
  -4   5  12       5008.40       5010.86        73.48 o                         
  -3   5  12       1524.08       1495.76        27.03 o                         
  -2   5  12        831.89        884.84        22.58 o                         
  -1   5  12       2287.58       2518.49        38.90 o                         
   0   5  12       1066.09       1095.86        22.55 o                         
   1   5  12       1377.94       1431.29        32.12 o                         
   2   5  12       2473.44       2413.14        45.40 o                         
   3   5  12         19.15         18.54         8.38 o                         
   4   5  12        232.35        180.91        16.29 o                         
   5   5  12        712.69        653.04        26.13 o                         
   6   5  12        411.54        464.59        28.01 o                         
   7   5  12        719.04        752.07        31.10 o                         
   8   5  12       1625.24       1672.32        57.15 o                         
   9   5  12       1146.87       1133.61        58.01 o                         
  10   5  12        372.91        410.30        97.50 o                         
  11   5  12         68.24         40.14        26.31 o                         
  12   5  12         48.91         54.75        30.05 o                         
  13   5  12        427.10        401.43        68.59 o                         
  14   5  12        341.90        267.94        83.33 o                         
 -15   6  12        618.44        710.82       104.30 o                         
 -14   6  12        152.80        167.94        36.23 o                         
 -13   6  12       1984.90       2136.22        67.40 o                         
 -12   6  12          0.45          2.04        18.07 o                         
 -11   6  12         29.19         45.74        18.43 o                         
 -10   6  12        680.53        760.95        64.19 o                         
  -9   6  12       5576.75       5841.01       112.17 o                         
  -8   6  12         29.42         10.92        12.84 o                         
  -7   6  12       3994.98       3938.44        81.46 o                         
  -6   6  12        530.28        618.45        30.66 o                         
  -5   6  12       4433.48       4539.58        85.65 o                         
  -4   6  12        215.72        229.26        19.03 o                         
  -3   6  12       1419.32       1531.72        33.46 o                         
  -2   6  12       3195.13       3327.93        54.55 o                         
  -1   6  12       1583.77       1518.47        29.44 o                         
   0   6  12        778.21        834.09        20.59 o                         
   1   6  12       1633.99       1694.45        37.89 o                         
   2   6  12        804.85        876.62        26.74 o                         
   3   6  12         95.50         89.49        14.45 o                         
   4   6  12         80.74         60.61        12.33 o                         
   5   6  12       1535.41       1682.62        45.52 o                         
   6   6  12         11.38         21.90        13.45 o                         
   7   6  12         68.90         91.17        15.34 o                         
   8   6  12        863.17        916.98        42.45 o                         
   9   6  12       1057.32       1082.01        59.26 o                         
  10   6  12        136.21        134.39        31.95 o                         
  11   6  12       1129.94       1275.60        69.31 o                         
  12   6  12        140.72        100.52        43.65 o                         
  13   6  12        365.16        346.84        49.68 o                         
  14   6  12        736.22        747.14        68.94 o                         
 -14   7  12        260.85        279.73        44.07 o                         
 -13   7  12        193.65        170.55        29.93 o                         
 -12   7  12        493.04        603.37        41.58 o                         
 -11   7  12       2457.23       2623.38        73.92 o                         
 -10   7  12       1383.34       1418.10        52.31 o                         
  -9   7  12        569.02        549.94        47.86 o                         
  -8   7  12        457.23        481.84        45.70 o                         
  -7   7  12       4261.19       4306.70        88.83 o                         
  -6   7  12        209.14        207.88        21.04 o                         
  -5   7  12       4737.06       4584.03        88.19 o                         
  -4   7  12       1741.86       1809.63        40.13 o                         
  -3   7  12        736.59        729.50        23.70 o                         
  -2   7  12        255.89        287.19        16.52 o                         
  -1   7  12      14857.77      14617.02       184.31 o                         
   0   7  12       9138.09       8836.08       137.78 o                         
   1   7  12         28.60          8.33         9.60 o                         
   2   7  12       1117.16       1004.87        31.06 o                         
   3   7  12       9731.67       9558.45       135.88 o                         
   4   7  12       2307.82       2383.30        57.22 o                         
   5   7  12       1089.94       1057.06        37.44 o                         
   6   7  12       3026.04       3082.77        69.55 o                         
   7   7  12       2211.46       2223.26        58.01 o                         
   8   7  12         12.52         25.44        31.18 o                         
   9   7  12        116.42         91.28        28.02 o                         
  10   7  12       1445.25       1549.94        76.91 o                         
  11   7  12        223.21        193.12        38.82 o                         
  12   7  12         68.62        105.48        37.57 o                         
  13   7  12         54.89         38.34        34.01 o                         
 -13   8  12         71.19         -2.47        23.80 o                         
 -12   8  12         80.14         45.31        24.33 o                         
 -11   8  12         42.61         43.50        22.18 o                         
 -10   8  12       1091.47       1175.32        50.05 o                         
  -9   8  12         88.89         80.89        21.52 o                         
  -8   8  12        646.85        690.60        40.14 o                         
  -7   8  12        381.46        406.36        34.62 o                         
  -6   8  12       4533.30       4729.53        95.24 o                         
  -5   8  12        112.92        137.80        18.58 o                         
  -4   8  12       1306.09       1261.59        41.94 o                         
  -3   8  12        640.28        586.80        31.08 o                         
  -2   8  12      12166.11      11591.68       184.60 o                         
  -1   8  12         14.96         30.02        13.22 o                         
   0   8  12         62.38         67.58        14.40 o                         
   1   8  12          0.96         -0.41        10.11 o                         
   2   8  12      10747.71      10540.56       149.25 o                         
   3   8  12         67.02         47.81        13.47 o                         
   4   8  12       3257.10       3261.27        65.16 o                         
   5   8  12        457.59        480.99        27.90 o                         
   6   8  12       2106.82       2122.48        58.11 o                         
   7   8  12        750.91        775.31        59.30 o                         
   8   8  12       3247.94       3254.55       152.48 o                         
   9   8  12        135.48        112.23        31.66 o                         
  10   8  12        117.71        104.07        41.95 o                         
  11   8  12         82.07         51.76        31.47 o                         
  12   8  12       1541.97       1783.53       168.92 o                         
 -12   9  12         54.94         70.70        26.36 o                         
 -11   9  12       1882.22       1899.46        68.02 o                         
 -10   9  12        734.68        719.33        46.65 o                         
  -9   9  12       1122.51       1141.19        49.08 o                         
  -8   9  12        791.14        807.10        45.41 o                         
  -7   9  12       1703.68       1650.89        54.82 o                         
  -6   9  12        328.85        356.13        38.89 o                         
  -5   9  12       1371.05       1266.22        58.59 o                         
  -4   9  12        717.01        716.54        48.19 o                         
  -3   9  12       1476.51       1528.87        60.96 o                         
  -2   9  12        114.23         97.77        20.37 o                         
  -1   9  12       1660.75       1697.73        96.34 o                         
   0   9  12       1907.98       1929.49        54.65 o                         
   1   9  12        213.70        253.40        37.01 o                         
   2   9  12        188.51        198.26        21.73 o                         
   3   9  12       2927.47       2923.14        63.08 o                         
   4   9  12       1927.88       1939.19        50.07 o                         
   5   9  12        514.40        560.81        31.32 o                         
   6   9  12       1874.80       1909.07        51.68 o                         
   7   9  12       2350.51       2297.07        90.16 o                         
   8   9  12       1054.47       1129.25        70.78 o                         
   9   9  12        370.53        468.63        78.22 o                         
  10   9  12       2567.27       2653.11       137.17 o                         
  11   9  12        519.68        522.13       144.54 o                         
 -11  10  12         95.59        165.74        38.07 o                         
 -10  10  12        994.46        967.77        99.20 o                         
  -9  10  12       2504.97       2483.56       193.29 o                         
  -8  10  12        137.41        118.95        28.60 o                         
  -7  10  12        511.08        444.49        45.61 o                         
  -6  10  12       1986.80       2091.98       176.29 o                         
  -5  10  12       1874.33       1894.50       148.51 o                         
  -4  10  12          0.87         -4.70        16.42 o                         
  -3  10  12       2217.56       2222.67        77.78 o                         
  -2  10  12       1002.32       1036.34        52.25 o                         
  -1  10  12         67.22         48.97        16.10 o                         
   0  10  12        310.23        321.00        28.56 o                         
   1  10  12       3485.18       3344.52        79.45 o                         
   2  10  12         21.14          5.35        14.32 o                         
   3  10  12         70.43         72.05        17.75 o                         
   4  10  12         13.40         -3.56        14.84 o                         
   5  10  12        806.88        808.05        45.49 o                         
   6  10  12         98.21         42.88        23.49 o                         
   7  10  12        394.90        382.88        39.60 o                         
   8  10  12        131.73        130.75        30.32 o                         
   9  10  12        734.58        781.87       109.97 o                         
  10  10  12          5.51          3.02        58.95 o                         
 -10  11  12        175.72        164.63        40.51 o                         
  -9  11  12          6.22        -41.95        41.95 o                         
  -8  11  12        468.80        472.74        79.36 o                         
  -7  11  12       1344.28       1457.82        72.30 o                         
  -6  11  12        217.21        220.94        56.12 o                         
  -5  11  12        812.90        777.11        56.61 o                         
  -4  11  12        701.87        722.26        75.96 o                         
  -3  11  12         14.98         30.33        27.78 o                         
  -2  11  12        561.57        516.50        45.46 o                         
  -1  11  12       1002.12        890.93        53.23 o                         
   0  11  12        453.47        455.23        39.69 o                         
   1  11  12        285.32        296.79        29.18 o                         
   2  11  12       1135.29       1150.41        47.38 o                         
   3  11  12        114.28        103.36        22.33 o                         
   4  11  12          2.64         -7.32        16.74 o                         
   5  11  12        599.33        595.44        56.41 o                         
   6  11  12        129.64        196.81        41.66 o                         
   7  11  12          1.21        -29.25        29.25 o                         
   8  11  12         98.91         94.16        29.66 o                         
   9  11  12        829.02        833.18        59.78 o                         
  -8  12  12        271.81        239.21        64.62 o                         
  -7  12  12        729.38        645.68        58.01 o                         
  -6  12  12        649.54        713.83        61.22 o                         
  -5  12  12        319.43        313.35        40.25 o                         
  -4  12  12          1.20          9.26        23.41 o                         
  -3  12  12        570.52        530.43        62.35 o                         
  -2  12  12        431.87        430.99        61.22 o                         
  -1  12  12         90.01         98.25        29.10 o                         
   0  12  12         45.06         42.52        25.79 o                         
   1  12  12         29.40         29.65        20.85 o                         
   2  12  12        908.25        966.23        50.72 o                         
   3  12  12        237.67        251.97        32.40 o                         
   4  12  12       2583.88       2429.36       103.18 o                         
   5  12  12          0.78        -23.26        25.61 o                         
   6  12  12        216.68        133.30        90.13 o                         
   7  12  12          0.75        -22.70        32.04 o                         
  -6  13  12         32.58         -4.25        27.21 o                         
  -5  13  12         53.92         22.87        29.14 o                         
  -4  13  12       1011.78        964.41        69.06 o                         
  -3  13  12        280.97        313.54        43.55 o                         
  -2  13  12          8.07         42.24        25.31 o                         
  -1  13  12        110.72         74.82        29.93 o                         
   0  13  12       1386.81       1372.25        71.30 o                         
   1  13  12        718.81        696.63        56.41 o                         
   2  13  12          0.75         10.25        22.83 o                         
   3  13  12         45.17        101.51        85.03 o                         
   4  13  12       1793.61       1906.31        96.11 o                         
   5  13  12        296.81        279.18        51.23 o                         
 -15   0  13       2651.49       2375.05       138.31 o                         
 -13   0  13       1461.68       1537.27        99.76 o                         
 -11   0  13       1166.64       1162.02        80.49 o                         
  -9   0  13       2285.91       2199.33       100.90 o                         
  -7   0  13       1375.44       1276.52        68.02 o                         
  -5   0  13      37291.15      38277.06       621.08 o                         
  -3   0  13       7681.19       8285.60       117.16 o                         
  -1   0  13      15322.03      15116.15       222.52 o                         
   1   0  13        231.46        369.58        22.67 o                         
   3   0  13      10338.65      10144.82       180.28 o                         
   5   0  13       3414.91       2948.65        69.25 o                         
   7   0  13          2.99         13.24        10.47 o                         
   9   0  13       1350.24       1261.78        80.49 o                         
  11   0  13        373.54        283.42        49.88 o                         
  13   0  13       2795.85       2929.42       149.65 o                         
  15   0  13        174.73        230.14        56.68 o                         
 -16   1  13        319.82        328.77        35.14 o                         
 -15   1  13         21.10         50.24        30.34 o                         
 -14   1  13        136.53        146.96        35.16 o                         
 -13   1  13       3175.14       3192.79       180.25 o                         
 -12   1  13         37.65         30.52        20.80 o                         
 -11   1  13       1995.57       2054.28        53.43 o                         
 -10   1  13        247.96        322.25        23.00 o                         
  -9   1  13       5928.56       5760.80       101.22 o                         
  -8   1  13        588.38        546.58        46.73 o                         
  -7   1  13       7729.60       7780.47       107.67 o                         
  -6   1  13       7121.70       7296.32        95.90 o                         
  -5   1  13        336.61        364.15        10.24 o                         
  -4   1  13      11654.33      12026.55       129.21 o                         
  -3   1  13       3266.93       3106.95        35.65 o                         
  -2   1  13       5719.29       5793.02        60.41 o                         
  -1   1  13       1368.51       1372.00        17.49 o                         
   0   1  13       9426.28       9290.67        85.92 o                         
   1   1  13        826.92        704.30        14.96 o                         
   2   1  13       4551.36       4617.16        63.85 o                         
   3   1  13       6790.46       6942.25        91.59 o                         
   4   1  13       8083.33       7691.71       123.71 o                         
   5   1  13        550.99        573.46        19.96 o                         
   6   1  13        388.54        395.65        17.17 o                         
   7   1  13        491.04        450.62        41.02 o                         
   8   1  13       3077.69       3200.98        67.57 o                         
   9   1  13        323.80        284.87        22.69 o                         
  10   1  13        305.18        329.63        36.41 o                         
  11   1  13         56.01         69.09        22.58 o                         
  12   1  13       2012.92       1931.75       120.74 o                         
  13   1  13          0.93          0.12        26.04 o                         
  14   1  13        178.72        182.53        40.81 o                         
  15   1  13        637.99        709.42        76.52 o                         
 -16   2  13       1652.67       1592.82       115.64 o                         
 -15   2  13        490.37        385.61        47.29 o                         
 -14   2  13        515.87        496.49        50.48 o                         
 -13   2  13        594.62        640.38        53.69 o                         
 -12   2  13       2615.23       2517.79        87.20 o                         
 -11   2  13       1058.44       1031.83        53.09 o                         
 -10   2  13          3.60         -4.69        17.60 o                         
  -9   2  13         36.01         46.52        12.64 o                         
  -8   2  13       3773.63       3929.66        63.21 o                         
  -7   2  13         40.25         62.55         9.09 o                         
  -6   2  13         47.13         58.16         8.52 o                         
  -5   2  13        429.57        464.98        32.45 o                         
  -4   2  13       4835.80       4675.28        57.10 o                         
  -3   2  13        302.64        342.53         9.60 o                         
  -2   2  13       2407.70       2231.01        28.74 o                         
  -1   2  13        138.31        179.93         6.69 o                         
   0   2  13        662.61        574.71        11.34 o                         
   1   2  13          8.98          7.21         4.02 o                         
   2   2  13      13476.58      13389.78       163.07 o                         
   3   2  13       2076.21       2025.38        48.44 o                         
   4   2  13        559.24        498.32        16.77 o                         
   5   2  13          1.60          1.35        14.11 o                         
   6   2  13       6642.84       6534.90       142.25 o                         
   7   2  13       1127.65       1292.43        58.53 o                         
   8   2  13        408.52        348.30        23.48 o                         
   9   2  13        107.01        112.88        15.92 o                         
  10   2  13       2723.50       2651.02        64.68 o                         
  11   2  13        138.58        158.36        42.51 o                         
  12   2  13       2919.67       2931.46       102.19 o                         
  13   2  13        217.12        221.20        39.70 o                         
  14   2  13        485.44        515.86        94.66 o                         
  15   2  13         27.38         35.65        31.66 o                         
 -16   3  13        269.33        241.38        63.49 o                         
 -15   3  13        192.40        138.30        35.16 o                         
 -14   3  13        855.63        872.62        65.24 o                         
 -13   3  13        435.62        429.14        63.49 o                         
 -12   3  13         22.38         26.59        16.17 o                         
 -11   3  13        991.38        960.41        38.63 o                         
 -10   3  13       1825.78       1838.76        51.49 o                         
  -9   3  13        131.96        115.31        13.53 o                         
  -8   3  13          9.46         16.39        10.64 o                         
  -7   3  13        968.88       1041.13        27.39 o                         
  -6   3  13        906.56        859.15        23.72 o                         
  -5   3  13       1102.49       1255.63        28.19 o                         
  -4   3  13       2906.26       3114.95        49.37 o                         
  -3   3  13       6085.76       6499.92        76.32 o                         
  -2   3  13       4441.02       4435.60        50.81 o                         
  -1   3  13        103.18        134.49         7.12 o                         
   0   3  13        269.32        273.52         9.72 o                         
   1   3  13       4183.57       4094.09        48.29 o                         
   2   3  13       1009.89       1024.60        27.56 o                         
   3   3  13        930.90        923.49        26.98 o                         
   4   3  13       2084.91       2032.92        44.83 o                         
   5   3  13       1749.32       1747.28        42.04 o                         
   6   3  13         87.42        106.86        13.75 o                         
   7   3  13        935.75        873.77        31.07 o                         
   8   3  13       6196.72       5953.44       106.71 o                         
   9   3  13          1.65         23.30        12.11 o                         
  10   3  13       5439.86       5535.45       105.94 o                         
  11   3  13        519.20        452.57        44.81 o                         
  12   3  13        417.52        408.67        46.09 o                         
  13   3  13         11.95         54.26        29.05 o                         
  14   3  13       1623.29       1540.86        82.97 o                         
  15   3  13       1236.22       1428.85        83.74 o                         
 -16   4  13         11.45          0.00        45.35 o                         
 -15   4  13       3385.34       3292.87       124.70 o                         
 -14   4  13        519.03        508.50        78.79 o                         
 -13   4  13         14.79         25.18        18.78 o                         
 -12   4  13        235.11        238.58        21.78 o                         
 -11   4  13       5375.27       5390.92        89.89 o                         
 -10   4  13        807.91        804.82        30.36 o                         
  -9   4  13        354.83        359.97        21.60 o                         
  -8   4  13       2370.25       2454.51        49.72 o                         
  -7   4  13       1470.81       1524.01        35.60 o                         
  -6   4  13       3908.88       4080.98        65.05 o                         
  -5   4  13       2718.08       2784.22        48.07 o                         
  -4   4  13        191.63        192.13        12.65 o                         
  -3   4  13        105.47         97.73         9.09 o                         
  -2   4  13       1679.19       1701.96        25.85 o                         
  -1   4  13       6432.07       6686.39        79.82 o                         
   0   4  13        707.54        691.43        18.49 o                         
   1   4  13        301.92        316.95        17.28 o                         
   2   4  13       2386.73       2331.98        47.90 o                         
   3   4  13        121.54        152.22        14.27 o                         
   4   4  13         23.79         26.12         8.74 o                         
   5   4  13       2052.86       2208.57        50.22 o                         
   6   4  13        147.49        194.27        17.46 o                         
   7   4  13        419.66        444.19        38.70 o                         
   8   4  13         10.75         11.34        10.45 o                         
   9   4  13       3531.73       3400.38        74.35 o                         
  10   4  13         11.23          1.04        18.23 o                         
  11   4  13         37.12         36.58        22.84 o                         
  12   4  13        619.58        695.69       134.91 o                         
  13   4  13       1858.76       1831.63        85.76 o                         
  14   4  13         97.68        130.79        38.58 o                         
  15   4  13        618.92        600.19        64.50 o                         
 -15   5  13         12.54         86.16        53.28 o                         
 -14   5  13       1129.29       1096.77        94.66 o                         
 -13   5  13       1923.12       1916.16        63.14 o                         
 -12   5  13       1533.91       1656.82        51.54 o                         
 -11   5  13        802.17        821.57        58.58 o                         
 -10   5  13       6610.68       6761.88       105.90 o                         
  -9   5  13       3832.32       3895.57        82.10 o                         
  -8   5  13        244.41        241.92        19.79 o                         
  -7   5  13       4107.89       4144.82        69.20 o                         
  -6   5  13       5286.18       5226.20       105.54 o                         
  -5   5  13         69.55         69.20        10.31 o                         
  -4   5  13         51.35         56.89         8.39 o                         
  -3   5  13       3257.93       3307.54        46.55 o                         
  -2   5  13         72.27         43.32         6.94 o                         
  -1   5  13        662.13        666.26        17.67 o                         
   0   5  13        608.95        564.98        19.80 o                         
   1   5  13        726.32        783.51        23.15 o                         
   2   5  13       1682.01       1682.90        57.43 o                         
   3   5  13       2989.02       3014.18        61.21 o                         
   4   5  13       1301.77       1431.83        39.35 o                         
   5   5  13       2194.75       2205.25        51.54 o                         
   6   5  13       2425.28       2341.30        54.88 o                         
   7   5  13       3017.60       2975.43        65.56 o                         
   8   5  13          2.23         11.28        11.60 o                         
   9   5  13       1227.35       1183.90        43.28 o                         
  10   5  13        450.08        500.45        54.42 o                         
  11   5  13        926.15        955.95        79.36 o                         
  12   5  13         10.22         29.54        28.38 o                         
  13   5  13        114.72        154.48        37.45 o                         
  14   5  13        756.11        728.53        79.36 o                         
 -15   6  13         19.00         29.48        51.02 o                         
 -14   6  13        934.10       1039.99        72.40 o                         
 -13   6  13          0.08         26.40        25.88 o                         
 -12   6  13       1815.95       1972.05        80.03 o                         
 -11   6  13         12.49         13.19        16.83 o                         
 -10   6  13          0.07         -9.20        12.91 o                         
  -9   6  13        442.73        478.46        32.56 o                         
  -8   6  13       6152.55       6327.90       116.53 o                         
  -7   6  13        224.80        265.61        23.33 o                         
  -6   6  13       1788.46       1677.41        46.87 o                         
  -5   6  13       3450.76       3383.37        77.38 o                         
  -4   6  13       3584.40       3642.78        71.16 o                         
  -3   6  13        458.37        453.72        25.04 o                         
  -2   6  13       6464.56       6635.77        92.94 o                         
  -1   6  13       3778.00       4003.74        56.74 o                         
   0   6  13       2410.62       2419.65        39.53 o                         
   1   6  13         87.81         74.92        10.96 o                         
   2   6  13      10362.01      10212.97       139.13 o                         
   3   6  13        294.85        324.28        19.87 o                         
   4   6  13        356.56        377.05        23.83 o                         
   5   6  13         19.50         -6.90        13.60 o                         
   6   6  13       3142.28       3130.01       117.86 o                         
   7   6  13        199.72        242.53        35.79 o                         
   8   6  13       1037.24       1055.15        38.69 o                         
   9   6  13        116.93         94.18        26.85 o                         
  10   6  13        334.65        316.34        41.28 o                         
  11   6  13        165.69        114.39        33.09 o                         
  12   6  13       1689.85       1757.93        96.93 o                         
  13   6  13         42.19        -25.80        33.55 o                         
  14   6  13        299.78        254.13        48.88 o                         
 -14   7  13        538.43        627.32        86.73 o                         
 -13   7  13         62.48         53.39        25.56 o                         
 -12   7  13        113.23        110.99        25.05 o                         
 -11   7  13         47.28         39.61        19.74 o                         
 -10   7  13       1905.23       1988.06        61.17 o                         
  -9   7  13         24.37         12.96        16.00 o
[truncated: 523,020 more chars]
