# Supplementary material for: Synthesis and structure of two isomers of a molybdenum(II) 2-butyne com­plex stabilized by bioinspired S,N-bidentate ligands
Source: Acta Crystallogr C Struct Chem. 2022 Mar 5;78(Pt 4):218–22. doi: 10.1107/S2053229622002029 (PMC8981119; doi:10.1107/S2053229622002029)
Supplement: Supplementary file 3 [file c-78-00218-2sup3.hkl]

data_2                                                                          
_shelx_title ' ME86B3_0m_a.res P2(1)/c M.Ehweiner (Me2C3H2NO-C6H4S)2Mo(CO)C2Me2 
_shelx_refln_list_code          4                                               
_shelx_F_calc_maximum      317.66                                               
_exptl_crystal_F_000      1216.00                                               
_reflns_d_resolution_high  0.7107                                               
                                                                                
loop_                                                                           
 _space_group_symop_operation_xyz                                               
 'x, y, z'                                                                      
 '-x, y+1/2, -z+1/2'                                                            
 '-x, -y, -z'                                                                   
 'x, -y-1/2, z-1/2'                                                             
                                                                                
_cell_length_a     9.1512                                                       
_cell_length_b    21.3515                                                       
_cell_length_c    13.1781                                                       
_cell_angle_alpha  90.000                                                       
_cell_angle_beta   98.483                                                       
_cell_angle_gamma  90.000                                                       
                                                                                
_shelx_F_squared_multiplier     1.000                                           
                                                                                
loop_                                                                           
 _refln_index_h                                                                 
 _refln_index_k                                                                 
 _refln_index_l                                                                 
 _refln_F_squared_calc                                                          
 _refln_F_squared_meas                                                          
 _refln_F_squared_sigma                                                         
 _refln_observed_status                                                         
   1   0   0       1578.25       1539.57        55.08 o                         
   2   0   0        269.26        202.24        37.17 o                         
   3   0   0      22562.57      22595.84       637.19 o                         
   4   0   0       4044.64       3687.26       149.74 o                         
   5   0   0       6891.88       6695.67       175.30 o                         
   6   0   0        489.81        501.71        33.51 o                         
   7   0   0       4539.37       4362.65       139.56 o                         
   8   0   0        138.16        188.99        42.72 o                         
   9   0   0       7757.02       8032.94       313.04 o                         
  10   0   0        142.75        176.72        83.80 o                         
  11   0   0         20.64        166.44        88.13 o                         
  12   0   0       1925.19       1855.74       181.46 o                         
   1   1   0      22288.02      22138.71       318.09 o                         
   2   1   0        799.79        739.69        33.01 o                         
   3   1   0       4015.53       3601.72        75.97 o                         
   4   1   0       1201.36       1237.84        42.80 o                         
   5   1   0       4483.15       4512.59        93.50 o                         
   6   1   0          5.23         -0.80        20.16 o                         
   7   1   0       4569.45       4664.76       102.97 o                         
   8   1   0       2797.59       2826.95        81.13 o                         
   9   1   0        369.98        347.92        59.04 o                         
  10   1   0       1697.37       1677.78       107.68 o                         
  11   1   0       1513.05       1642.46       114.51 o                         
  12   1   0          4.91        -11.23        64.51 o                         
   0   2   0       8419.73       9003.20       357.40 o                         
   1   2   0      11995.84      12381.38       201.76 o                         
   2   2   0      16322.91      16249.80       227.10 o                         
   3   2   0        863.26        941.96        36.88 o                         
   4   2   0        313.58        325.47        25.10 o                         
   5   2   0        129.74        130.33        26.94 o                         
   6   2   0       1355.88       1320.04        52.06 o                         
   7   2   0          0.10        -21.10        28.89 o                         
   8   2   0        986.54       1075.65        66.34 o                         
   9   2   0         37.16        -36.85        67.84 o                         
  10   2   0         10.14        -36.43        83.77 o                         
  11   2   0          4.77         31.22        65.06 o                         
  12   2   0       1485.41       1220.33       171.48 o                         
   1   3   0        781.24        787.73        33.56 o                         
   2   3   0        104.62        106.25        19.42 o                         
   3   3   0       1924.73       2228.87        50.82 o                         
   4   3   0       6122.15       6082.02       112.18 o                         
   5   3   0       1019.90       1184.17        52.36 o                         
   6   3   0      10419.31      10523.64       218.30 o                         
   7   3   0        334.75        393.76        43.52 o                         
   8   3   0       1499.59       1575.85       130.27 o                         
   9   3   0         73.11         53.03        61.73 o                         
  10   3   0       1623.09       1853.70       138.60 o                         
  11   3   0          0.06         42.17        63.51 o                         
  12   3   0          5.55         -5.34        72.50 o                         
   0   4   0      23416.23      23426.45       914.37 o                         
   1   4   0       3736.22       3769.44       100.55 o                         
   2   4   0       6777.97       6567.85       125.81 o                         
   3   4   0          3.92         31.83        26.05 o                         
   4   4   0         49.11        145.54        25.84 o                         
   5   4   0       6235.60       6207.94       141.66 o                         
   6   4   0        292.84        339.05        43.75 o                         
   7   4   0      11224.40      11413.01       269.67 o                         
   8   4   0       1052.61       1108.23        78.18 o                         
   9   4   0      12604.58      12613.00       358.03 o                         
  10   4   0        130.20         34.66        89.27 o                         
  11   4   0       2356.40       2163.07       215.60 o                         
  12   4   0        691.74        730.52       107.00 o                         
   1   5   0       7366.01       7269.41       173.35 o                         
   2   5   0       1026.15       1067.32        58.93 o                         
   3   5   0       3192.07       2925.59       102.66 o                         
   4   5   0       2074.62       2037.84        59.82 o                         
   5   5   0         17.54         -5.76        25.22 o                         
   6   5   0      16267.56      16386.58       359.97 o                         
   7   5   0         76.36        130.42        53.91 o                         
   8   5   0       9795.49       9471.22       242.92 o                         
   9   5   0       1738.20       1677.97       119.70 o                         
  10   5   0       5329.77       5144.11       300.48 o                         
  11   5   0       1171.52        883.84       115.92 o                         
  12   5   0       3358.20       3326.60       196.50 o                         
   0   6   0         22.21        131.35        56.00 o                         
   1   6   0          4.30         -4.83        28.49 o                         
   2   6   0      10862.37      10865.98       219.39 o                         
   3   6   0      15062.78      16109.73       282.54 o                         
   4   6   0        339.84        270.17        40.60 o                         
   5   6   0      13279.40      13222.70       234.18 o                         
   6   6   0        207.22        180.24        44.68 o                         
   7   6   0       2677.24       2670.46       107.70 o                         
   8   6   0        119.12         31.98        49.18 o                         
   9   6   0       5385.99       5246.22       196.39 o                         
  10   6   0         67.43         74.66        60.71 o                         
  11   6   0       2915.17       3022.97       177.40 o                         
  12   6   0        752.09        598.84       140.85 o                         
   1   7   0         79.97        120.86        33.92 o                         
   2   7   0        323.06        298.17        45.91 o                         
   3   7   0        551.58        767.54        53.74 o                         
   4   7   0       1855.49       1841.42        63.81 o                         
   5   7   0         75.02         56.42        24.45 o                         
   6   7   0        912.98        915.99        45.87 o                         
   7   7   0        269.95        287.10        56.01 o                         
   8   7   0        539.21        490.08        69.68 o                         
   9   7   0        280.66        209.14        79.83 o                         
  10   7   0       1983.52       1927.50       135.54 o                         
  11   7   0          2.36         -0.95        67.21 o                         
  12   7   0        475.30        382.03        97.15 o                         
   0   8   0      12168.53      11511.11       513.19 o                         
   1   8   0        102.85         89.19        45.43 o                         
   2   8   0      15079.24      15073.51       296.01 o                         
   3   8   0       1261.22       1450.65        78.06 o                         
   4   8   0         59.05         91.37        38.72 o                         
   5   8   0        160.83        256.45        38.84 o                         
   6   8   0       1485.47       1680.12        83.18 o                         
   7   8   0       1176.93       1145.88        68.61 o                         
   8   8   0        554.73        597.27        76.49 o                         
   9   8   0        570.89        462.93       108.33 o                         
  10   8   0         14.47        -35.16        58.66 o                         
  11   8   0        131.97         96.93        70.49 o                         
  12   8   0        839.95        658.68       107.49 o                         
   1   9   0      41225.31      41069.50      1404.20 o                         
   2   9   0        265.93        337.63        91.12 o                         
   3   9   0       4310.49       4005.95       121.01 o                         
   4   9   0       4274.92       4244.29       120.79 o                         
   5   9   0       1922.99       2042.88        88.33 o                         
   6   9   0       1744.47       1677.48        69.84 o                         
   7   9   0        127.43        144.51        21.48 o                         
   8   9   0       3592.90       3504.07       155.24 o                         
   9   9   0        307.50        369.09       146.76 o                         
  10   9   0        883.21        603.63        93.16 o                         
  11   9   0        174.79        303.83        79.07 o                         
  12   9   0          0.85        -65.96        65.96 o                         
   0  10   0      19153.47      18876.13       579.64 o                         
   1  10   0        379.61        672.87        68.10 o                         
   2  10   0      12570.71      11225.52       398.27 o                         
   3  10   0       1492.15       1502.19       104.29 o                         
   4  10   0      12396.07      12379.54       249.98 o                         
   5  10   0       2523.44       2631.72        85.61 o                         
   6  10   0       2202.54       2182.75        92.32 o                         
   7  10   0       2900.12       3134.95        95.40 o                         
   8  10   0        650.70        712.16        82.64 o                         
   9  10   0       3166.99       3300.84       275.82 o                         
  10  10   0        876.11        764.90       168.05 o                         
  11  10   0       1207.76       1334.12       128.93 o                         
  12  10   0       1379.44       1391.57       138.12 o                         
   1  11   0       9001.48       8317.11       479.59 o                         
   2  11   0       4218.17       4157.89       160.17 o                         
   3  11   0       7214.20       6794.73       181.23 o                         
   4  11   0        102.61         59.96        28.71 o                         
   5  11   0       7100.38       7117.81       166.22 o                         
   6  11   0       2777.24       2908.10       131.65 o                         
   7  11   0        424.04        366.28        52.92 o                         
   8  11   0        334.26        361.46       112.80 o                         
   9  11   0        879.20        787.49        92.25 o                         
  10  11   0        332.17        195.25       105.42 o                         
  11  11   0        596.34        236.62       122.01 o                         
   0  12   0        173.26        396.09       110.99 o                         
   1  12   0        988.65       1032.93       105.83 o                         
   2  12   0        700.75        698.81        79.46 o                         
   3  12   0        243.80        361.33        52.61 o                         
   4  12   0       4642.20       4697.26       147.63 o                         
   5  12   0        298.05        358.90        42.26 o                         
   6  12   0        695.66        841.81        69.31 o                         
   7  12   0       2603.96       2701.18       103.06 o                         
   8  12   0        432.26        333.62        97.84 o                         
   9  12   0          0.46         37.52        58.35 o                         
  10  12   0        237.97        135.23        92.45 o                         
  11  12   0        135.92         66.41        70.97 o                         
   1  13   0        855.99        686.59        89.78 o                         
   2  13   0        288.45        346.60        70.09 o                         
   3  13   0         11.21         27.97        41.63 o                         
   4  13   0       3589.18       3601.51       238.24 o                         
   5  13   0         39.44         45.79        40.10 o                         
   6  13   0        456.16        391.39        48.35 o                         
   7  13   0          2.25        -34.58        34.58 o                         
   8  13   0       6122.81       5680.35       246.81 o                         
   9  13   0        268.69        174.59        65.54 o                         
  10  13   0       1217.56       1400.14       126.02 o                         
  11  13   0        150.64         15.58       103.99 o                         
   0  14   0      18622.18      18522.65       833.93 o                         
   1  14   0        390.65        374.98       163.43 o                         
   2  14   0       5293.06       5108.41       198.52 o                         
   3  14   0       3385.90       3285.04       207.81 o                         
   4  14   0       1063.08       1041.36        79.25 o                         
   5  14   0      10366.06      10584.92       272.58 o                         
   6  14   0         10.66        -10.07        34.14 o                         
   7  14   0       7976.21       8321.57       387.98 o                         
   8  14   0        487.76        560.84        79.25 o                         
   9  14   0       4952.04       5172.20       212.86 o                         
  10  14   0          0.36        -53.71        53.71 o                         
  11  14   0       1149.55       1184.04       148.28 o                         
   1  15   0        716.52        744.76       107.21 o                         
   2  15   0       1938.00       2038.46       138.95 o                         
   3  15   0       2028.73       2225.36       118.31 o                         
   4  15   0       5078.70       5078.78       225.16 o                         
   5  15   0       4157.42       4258.94       154.22 o                         
   6  15   0       1761.52       2046.91       117.98 o                         
   7  15   0        205.46        163.56        44.47 o                         
   8  15   0       3885.83       3959.45       177.34 o                         
   9  15   0        265.26        303.96       113.16 o                         
  10  15   0       3272.74       3246.19       180.47 o                         
  11  15   0        129.60        210.78        85.44 o                         
   0  16   0        339.84        294.27       123.21 o                         
   1  16   0        783.05        687.29       107.16 o                         
   2  16   0         56.05        -18.45        61.66 o                         
   3  16   0        221.09        202.75        55.74 o                         
   4  16   0       8631.72       8502.05       328.62 o                         
   5  16   0       3518.18       3448.94       142.21 o                         
   6  16   0        441.95        449.77        67.97 o                         
   7  16   0       5030.67       5019.09       210.81 o                         
   8  16   0         79.39         90.57        92.02 o                         
   9  16   0        657.48        724.55       140.38 o                         
  10  16   0       1490.33       1658.19       157.61 o                         
   1  17   0       2388.94       2446.08       184.77 o                         
   2  17   0         24.55        -57.27        57.27 o                         
   3  17   0       1237.36        909.21        85.55 o                         
   4  17   0        222.75        234.14        61.86 o                         
   5  17   0        187.16        141.89        58.71 o                         
   6  17   0         17.58         32.37        53.63 o                         
   7  17   0        289.91        133.55        76.57 o                         
   8  17   0         48.62        -22.10        89.74 o                         
   9  17   0         41.99         35.94        97.86 o                         
  10  17   0        373.07        125.58       200.08 o                         
   0  18   0       3798.33       3410.06       318.71 o                         
   1  18   0         57.46        127.45        84.32 o                         
   2  18   0       4450.92       4448.70       209.23 o                         
   3  18   0        440.76        363.00        67.06 o                         
   4  18   0         61.26         88.01        69.22 o                         
   5  18   0        204.14        200.89        74.51 o                         
   6  18   0        406.08        586.44        82.22 o                         
   7  18   0        355.01        321.65        87.01 o                         
   8  18   0        433.19        340.07       138.99 o                         
   9  18   0       1088.52       1168.37       167.75 o                         
  10  18   0         56.14        320.08       120.84 o                         
   1  19   0       6078.90       6199.80       327.17 o                         
   2  19   0       2807.63       2725.21       181.12 o                         
   3  19   0       2645.44       2738.70       146.38 o                         
   4  19   0        169.29        138.00        57.78 o                         
   5  19   0       1511.68       1558.76       112.66 o                         
   6  19   0       1277.98       1138.81       102.72 o                         
   7  19   0       1523.07       1605.10       183.07 o                         
   8  19   0        988.73       1244.17       331.43 o                         
   9  19   0          5.75        -54.27       148.66 o                         
   0  20   0       2300.97       1882.71       261.69 o                         
   1  20   0       1048.68        989.70       147.83 o                         
   2  20   0       6606.46       6920.03       274.72 o                         
   3  20   0       4737.92       4934.54       186.54 o                         
   4  20   0       7779.48       7464.39       236.25 o                         
   5  20   0       2112.74       2100.77       136.39 o                         
   6  20   0       2083.37       2249.35       155.76 o                         
   7  20   0       1633.01       1711.59       148.86 o                         
   8  20   0         93.18        -23.10       167.50 o                         
   9  20   0        981.03        994.60       199.57 o                         
   1  21   0       2709.39       2809.12       196.71 o                         
   2  21   0        106.45         -0.69        82.03 o                         
   3  21   0       1145.87       1240.93       109.98 o                         
   4  21   0       1481.56       1475.96       133.01 o                         
   5  21   0       1665.95       1818.11       131.27 o                         
   6  21   0         60.73         67.00        68.55 o                         
   7  21   0         81.72        -83.32        83.32 o                         
   8  21   0        134.26        104.67       119.01 o                         
   9  21   0         14.80         24.07       180.74 o                         
   0  22   0         85.49          3.05       134.41 o                         
   1  22   0        673.65        702.52       118.38 o                         
   2  22   0         34.74        -31.22       101.20 o                         
   3  22   0        219.61        147.00        72.83 o                         
   4  22   0        163.14        239.37       126.86 o                         
   5  22   0          0.71          4.75        61.16 o                         
   6  22   0        349.98        367.23        99.20 o                         
   7  22   0        142.62        156.41        86.49 o                         
   8  22   0         16.35         98.36       126.77 o                         
   1  23   0       1797.48       1911.37       176.40 o                         
   2  23   0        590.15        720.72       125.12 o                         
   3  23   0        932.59        730.74        96.59 o                         
   4  23   0       2870.63       3365.62       221.48 o                         
   5  23   0        221.78        266.17        83.67 o                         
   6  23   0        601.41        543.29        95.05 o                         
   7  23   0          0.29          2.37       184.81 o                         
   8  23   0        978.04       1081.69       177.31 o                         
   0  24   0        481.81        512.17       194.48 o                         
   1  24   0        654.84        603.13       122.79 o                         
   2  24   0       2117.38       2210.15       192.50 o                         
   3  24   0       1813.79       1869.78       183.23 o                         
   4  24   0       2749.54       2986.56       173.13 o                         
   5  24   0       3989.70       4389.94       293.74 o                         
   6  24   0       1483.44       1413.58       224.13 o                         
   7  24   0        380.55         43.01       193.46 o                         
   1  25   0        783.62        826.58       139.72 o                         
   2  25   0        592.58        586.12       161.61 o                         
   3  25   0       3167.60       2934.42       254.61 o                         
   4  25   0       1339.41       1490.99       170.21 o                         
   5  25   0       1529.69       1703.56       146.81 o                         
   6  25   0       1327.52       1282.18       168.18 o                         
   7  25   0         29.08        129.40       117.67 o                         
   0  26   0        206.65        252.60       159.62 o                         
   1  26   0        689.33        629.72       140.48 o                         
   2  26   0        912.52        955.63       154.06 o                         
   3  26   0        255.95         60.94       122.44 o                         
   4  26   0        350.49        218.44       159.97 o                         
   5  26   0        317.31        276.49       117.21 o                         
   6  26   0          8.30        -33.17       103.57 o                         
   1  27   0          0.92        -18.63        94.88 o                         
   2  27   0         32.01        -17.85       110.68 o                         
   3  27   0         40.22        -81.93       207.47 o                         
   4  27   0         67.72       -113.91       113.91 o                         
   5  27   0         97.08        140.28       116.48 o                         
   0  28   0       1121.42       1004.79       219.22 o                         
   1  28   0        435.00        425.11       128.99 o                         
   2  28   0        794.51       1006.98       179.27 o                         
   3  28   0       1169.79       1077.32       165.46 o                         
   4  28   0       1404.31       1428.40       185.97 o                         
   1  29   0        522.11        630.78       144.87 o                         
   2  29   0        499.97        527.98       154.45 o                         
   3  29   0       3002.71       2772.68       251.30 o                         
   0  30   0       1753.04       1686.50       276.62 o                         
 -12   1   1        100.59         12.79        69.85 o                         
 -11   1   1        876.71        915.72        93.09 o                         
 -10   1   1       1780.18       1682.39       111.13 o                         
  -9   1   1        309.14        358.53        61.88 o                         
  -8   1   1        433.41        428.98        87.39 o                         
  -7   1   1        896.22        894.29        63.64 o                         
  -6   1   1       6077.32       6178.08       125.21 o                         
  -5   1   1          7.97          0.44        16.78 o                         
  -4   1   1       3962.07       3838.31        82.18 o                         
  -3   1   1        416.57        396.75        24.04 o                         
  -2   1   1       2444.27       2234.52        48.48 o                         
  -1   1   1      21367.75      20855.14       282.68 o                         
   0   1   1      10532.40      10173.20       229.25 o                         
   1   1   1       3963.79       4024.17        64.45 o                         
   2   1   1       2456.93       2369.33        45.21 o                         
   3   1   1      13150.66      13191.46       218.14 o                         
   4   1   1       3457.43       3567.25        69.12 o                         
   5   1   1          3.33         -6.80        13.51 o                         
   6   1   1       4763.39       4746.98       100.51 o                         
   7   1   1        813.36        864.02        59.36 o                         
   8   1   1       2842.91       2822.58        87.57 o                         
   9   1   1        814.25        853.48        81.86 o                         
  10   1   1        613.63        742.53        78.77 o                         
  11   1   1         28.93         85.92        59.44 o                         
  12   1   1        237.25        385.25       101.00 o                         
 -12   2   1       3641.68       3702.85       290.51 o                         
 -11   2   1         41.11        177.46        69.84 o                         
 -10   2   1        772.23        809.42        81.65 o                         
  -9   2   1       1676.78       1810.28       106.94 o                         
  -8   2   1        470.02        486.40        58.23 o                         
  -7   2   1      17572.11      17320.60       382.76 o                         
  -6   2   1        128.08        110.71        23.75 o                         
  -5   2   1      25845.03      25956.85       426.71 o                         
  -4   2   1        272.05        332.10        27.90 o                         
  -3   2   1       3699.47       3399.77        70.68 o                         
  -2   2   1       2174.74       2340.00        49.15 o                         
  -1   2   1       3641.62       3392.81        64.13 o                         
   0   2   1      51752.50      51340.68       971.52 o                         
   1   2   1       6286.26       6190.62       107.93 o                         
   2   2   1      70378.25      71031.93      1018.13 o                         
   3   2   1        463.68        394.49        18.11 o                         
   4   2   1      19089.15      19431.47       318.47 o                         
   5   2   1       2074.12       2182.00        55.37 o                         
   6   2   1        842.96        788.94        41.11 o                         
   7   2   1       9298.34       9353.47       178.51 o                         
   8   2   1        158.90        198.18        30.32 o                         
   9   2   1       7964.48       7626.68       222.62 o                         
  10   2   1        173.28         71.22        63.78 o                         
  11   2   1       1559.94       1598.49       127.81 o                         
  12   2   1         40.89         83.55        80.88 o                         
 -12   3   1        226.28        227.57        77.70 o                         
 -11   3   1       1704.37       1506.30       127.03 o                         
 -10   3   1       4976.71       4702.50       190.14 o                         
  -9   3   1         82.51        143.14        50.98 o                         
  -8   3   1       4635.53       4661.86       218.84 o                         
  -7   3   1         10.63          8.46        38.86 o                         
  -6   3   1      11370.61      11102.84       259.39 o                         
  -5   3   1        439.06        433.55        33.38 o                         
  -4   3   1       6366.66       6354.26       127.17 o                         
  -3   3   1       1307.79       1223.15        38.42 o                         
  -2   3   1        675.64        739.66        33.19 o                         
  -1   3   1      27544.65      26734.79       463.61 o                         
   0   3   1       7623.33       7127.76       152.12 o                         
   1   3   1        787.45        708.79        32.97 o                         
   2   3   1         10.66          2.65        17.72 o                         
   3   3   1       9514.34       9427.44       151.32 o                         
   4   3   1         41.23         46.14        23.57 o                         
   5   3   1       1099.30       1063.89        38.29 o                         
   6   3   1       1730.77       1677.32        53.42 o                         
   7   3   1        418.07        477.83        41.67 o                         
   8   3   1       2533.57       2585.68        98.78 o                         
   9   3   1       6596.80       6349.97       217.37 o                         
  10   3   1       2396.72       2362.13       146.22 o                         
  11   3   1        345.03        310.90        80.66 o                         
  12   3   1       3022.84       2664.77       269.32 o                         
 -12   4   1       1461.56       1281.01       128.01 o                         
 -11   4   1         66.34         16.13        63.72 o                         
 -10   4   1       1015.81       1073.54       153.68 o                         
  -9   4   1       2357.94       2438.72       141.33 o                         
  -8   4   1        862.01        888.75       131.96 o                         
  -7   4   1       1676.06       1671.37        89.97 o                         
  -6   4   1         48.95         65.75        32.76 o                         
  -5   4   1       4300.45       4387.81       144.76 o                         
  -4   4   1        890.11        953.87        42.12 o                         
  -3   4   1        675.28        673.42        35.37 o                         
  -2   4   1        242.00        225.49        30.61 o                         
  -1   4   1       2214.10       2067.15        67.90 o                         
   0   4   1        486.97        429.75        36.21 o                         
   1   4   1       4103.70       4372.72       108.69 o                         
   2   4   1       1534.30       1437.07        68.58 o                         
   3   4   1       1657.88       1868.85        49.23 o                         
   4   4   1       8601.99       9113.06       142.83 o                         
   5   4   1       4391.44       4784.60       109.19 o                         
   6   4   1       1344.04       1285.65        56.37 o                         
   7   4   1       4206.20       4284.39       119.10 o                         
   8   4   1        294.63        246.08        53.94 o                         
   9   4   1       1023.72        975.18        93.64 o                         
  10   4   1         86.34         80.10        64.40 o                         
  11   4   1        867.33        802.66        99.99 o                         
  12   4   1         17.44        -74.79        74.79 o                         
 -12   5   1        128.73         31.55        77.82 o                         
 -11   5   1        305.19        328.42        80.22 o                         
 -10   5   1         28.45        -24.76        61.12 o                         
  -9   5   1          0.15        -19.62        44.51 o                         
  -8   5   1         17.55         12.14        47.74 o                         
  -7   5   1         68.64         38.77        39.86 o                         
  -6   5   1        657.30        719.68       101.95 o                         
  -5   5   1         31.13         36.97        20.37 o                         
  -4   5   1        262.69        332.98        30.99 o                         
  -3   5   1        311.89        293.35        40.22 o                         
  -2   5   1        305.32        350.24        37.76 o                         
  -1   5   1        985.47       1056.03        74.07 o                         
   0   5   1        167.53        227.28        37.09 o                         
   1   5   1       1161.12       1270.47        53.33 o                         
   2   5   1       4974.11       5234.44       118.77 o                         
   3   5   1          0.23          6.04        29.16 o                         
   4   5   1        331.86        330.67        24.43 o                         
   5   5   1        247.59        290.05        23.08 o                         
   6   5   1         20.05         33.89        21.05 o                         
   7   5   1       1002.94       1047.86        51.16 o                         
   8   5   1       1937.73       1955.43       145.94 o                         
   9   5   1        161.85        103.68        58.09 o                         
  10   5   1         11.34         -5.55        58.80 o                         
  11   5   1         22.95        -59.85        59.85 o                         
  12   5   1        179.18        178.09       109.97 o                         
 -12   6   1       1363.72       1479.42       141.86 o                         
 -11   6   1         49.99        160.75        74.71 o                         
 -10   6   1        308.24        223.97        95.99 o                         
  -9   6   1       1479.72       1528.93       114.12 o                         
  -8   6   1         97.69         87.01        49.40 o                         
  -7   6   1       5923.79       6128.17       221.63 o                         
  -6   6   1        715.90        854.64        71.38 o                         
  -5   6   1       4220.64       4416.00       122.59 o                         
  -4   6   1        257.84        333.92        34.91 o                         
  -3   6   1         79.58         39.95        33.88 o                         
  -2   6   1       1387.74       1357.56        64.63 o                         
  -1   6   1        720.83        747.01        53.63 o                         
   0   6   1       9903.42      10130.27       223.44 o                         
   1   6   1       2765.41       2790.88        81.18 o                         
   2   6   1       5302.24       4622.41       113.84 o                         
   3   6   1        978.60       1071.75        56.54 o                         
   4   6   1       4417.19       4292.00        87.81 o                         
   5   6   1        337.58        378.25        27.34 o                         
   6   6   1        965.83        991.78        51.47 o                         
   7   6   1       1135.10       1121.33        56.26 o                         
   8   6   1       1017.00        927.69        76.66 o                         
   9   6   1       2875.79       2705.55       151.78 o                         
  10   6   1        998.17        990.28       211.81 o                         
  11   6   1        265.96        262.17        74.90 o                         
  12   6   1        199.95        169.23        91.95 o                         
 -12   7   1        160.81        119.32       109.88 o                         
 -11   7   1       1306.43       1205.83       121.24 o                         
 -10   7   1         28.97        -55.59        62.78 o                         
  -9   7   1        248.33        285.58        72.61 o                         
  -8   7   1       4942.96       4448.66       188.64 o                         
  -7   7   1          2.61         36.19        46.16 o                         
  -6   7   1       7632.72       7739.51       199.00 o                         
  -5   7   1        454.37        535.84        40.29 o                         
  -4   7   1      17321.98      17230.25       368.47 o                         
  -3   7   1         10.04         24.21        31.72 o                         
  -2   7   1       4759.94       4625.88       118.39 o                         
  -1   7   1      26129.89      26382.54       534.83 o                         
   0   7   1        420.04        503.64        76.71 o                         
   1   7   1      62228.16      62082.54      1201.33 o                         
   2   7   1       1116.98       1067.20        60.37 o                         
   3   7   1      10187.13       9673.47       187.89 o                         
   4   7   1          5.36         13.68        20.57 o                         
   5   7   1       5888.80       6068.06       116.49 o                         
   6   7   1       2514.27       2600.39        78.70 o                         
   7   7   1         50.74         51.37        34.37 o                         
   8   7   1       5900.54       5940.70       180.03 o                         
   9   7   1       2061.58       2242.82       125.18 o                         
  10   7   1       1542.60       1668.04       126.28 o                         
  11   7   1        138.20        240.36        78.04 o                         
  12   7   1        979.19        814.04       126.17 o                         
 -12   8   1       1444.68       1508.81       138.74 o                         
 -11   8   1        243.16        210.44        80.00 o                         
 -10   8   1       2888.78       2950.98       239.31 o                         
  -9   8   1       3761.99       3523.40       162.23 o                         
  -8   8   1         79.71         58.89        94.52 o                         
  -7   8   1       1806.00       1811.93       112.40 o                         
  -6   8   1         76.43         99.09        34.54 o                         
  -5   8   1       5780.95       5728.87       151.12 o                         
  -4   8   1       5506.17       5702.27       212.52 o                         
  -3   8   1       5520.52       5190.61       129.68 o                         
  -2   8   1       6957.94       6106.34       163.67 o                         
  -1   8   1       9400.95       9138.71       218.65 o                         
   0   8   1      20186.35      21126.61       505.70 o                         
   1   8   1       1405.93       1299.39        74.22 o                         
   2   8   1       2577.37       1990.32       114.82 o                         
   3   8   1       1045.38       1196.03        63.41 o                         
   4   8   1      20369.48      20632.65       353.31 o                         
   5   8   1       4016.93       4204.16       100.67 o                         
   6   8   1       3517.27       3607.92        91.16 o                         
   7   8   1       1151.06       1222.49        66.35 o                         
   8   8   1       2750.92       2911.95       124.76 o                         
   9   8   1       2592.20       2502.90       146.91 o                         
  10   8   1          0.44        -81.68        98.93 o                         
  11   8   1       1916.94       1883.39       143.86 o                         
  12   8   1        238.08        164.38        77.98 o                         
 -12   9   1         66.66         79.98        78.99 o                         
 -11   9   1        661.84        789.18       145.93 o                         
 -10   9   1        203.49        256.32        91.37 o                         
  -9   9   1       1463.80       1384.23       221.89 o                         
  -8   9   1         64.27         -1.52        52.44 o                         
  -7   9   1          5.21          6.19        32.48 o                         
  -6   9   1       2080.99       2271.91       131.24 o                         
  -5   9   1       1554.95       1573.86        90.09 o                         
  -4   9   1        582.44        575.29        61.43 o                         
  -3   9   1       2215.26       2050.55       101.37 o                         
  -2   9   1       5624.64       5532.15       156.86 o                         
  -1   9   1       1965.04       2178.77       189.22 o                         
   0   9   1        485.46        568.52        55.43 o                         
   1   9   1       5390.28       5061.07       164.51 o                         
   2   9   1          5.35          1.15        39.36 o                         
   3   9   1       2884.12       2554.29        87.16 o                         
   4   9   1         52.98         38.77        24.60 o                         
   5   9   1       5936.24       6044.22       132.46 o                         
   6   9   1          0.83         26.07        25.63 o                         
   7   9   1       1143.33       1185.04        84.93 o                         
   8   9   1       1067.35       1052.92       110.38 o                         
   9   9   1         90.19         81.12        56.15 o                         
  10   9   1         24.27          0.79        63.60 o                         
  11   9   1        148.74        102.89        76.61 o                         
  12   9   1        376.59        355.78       106.05 o                         
 -12  10   1         25.20        -43.20        74.26 o                         
 -11  10   1        195.40        123.87        75.68 o                         
 -10  10   1         22.67         11.25        63.35 o                         
  -9  10   1          8.57         22.66        54.28 o                         
  -8  10   1        386.70        412.51       126.03 o                         
  -7  10   1       2767.22       2907.32       103.16 o                         
  -6  10   1        837.09        976.23        66.17 o                         
  -5  10   1       2318.89       2401.93        94.71 o                         
  -4  10   1       4321.19       4468.31       160.28 o                         
  -3  10   1          2.19        -40.86        51.17 o                         
  -2  10   1         20.19         -1.54        59.46 o                         
  -1  10   1       1432.03       1698.36        92.12 o                         
   0  10   1        109.13         22.85        48.48 o                         
   1  10   1       2663.60       3047.41       127.58 o                         
   2  10   1        753.38        726.17        73.56 o                         
   3  10   1        200.98        353.91        60.15 o                         
   4  10   1          1.41        -21.35        31.50 o                         
   5  10   1        399.06        473.33        41.08 o                         
   6  10   1        652.89        739.29        53.96 o                         
   7  10   1       7809.61       7827.93       242.26 o                         
   8  10   1         40.85         39.78        50.80 o                         
   9  10   1        112.57         81.60        58.69 o                         
  10  10   1        364.98        369.40        81.11 o                         
  11  10   1         48.19         51.47        71.48 o                         
 -11  11   1        871.11        974.25       113.09 o                         
 -10  11   1       1114.43       1142.87       199.54 o                         
  -9  11   1        257.14        204.81        64.07 o                         
  -8  11   1       7227.47       7512.67       248.59 o                         
  -7  11   1        224.94        264.87        90.24 o                         
  -6  11   1       7084.46       7005.17       187.42 o                         
  -5  11   1          0.18         17.72        45.88 o                         
  -4  11   1       4047.19       3837.55       152.97 o                         
  -3  11   1         10.97         70.05        66.87 o                         
  -2  11   1         95.18        167.97        64.42 o                         
  -1  11   1       2595.89       2561.86       126.49 o                         
   0  11   1         19.24         11.77        91.13 o                         
   1  11   1       2512.48       2091.95       137.47 o                         
   2  11   1        897.29       1078.13        89.28 o                         
   3  11   1        520.50        557.46        63.78 o                         
   4  11   1          1.42        -15.87        26.87 o                         
   5  11   1       2143.56       2412.89        83.91 o                         
   6  11   1       1599.30       1520.76        73.65 o                         
   7  11   1        174.21        305.49        70.55 o                         
   8  11   1       3822.38       3873.97       167.12 o                         
   9  11   1       1774.69       1751.89       126.69 o                         
  10  11   1       3865.50       4037.93       215.85 o                         
  11  11   1          8.89         57.27        75.62 o                         
 -11  12   1        263.20        150.26        71.94 o                         
 -10  12   1       1259.40       1266.58       119.24 o                         
  -9  12   1       3403.98       3601.97       177.89 o                         
  -8  12   1       2062.78       1873.12       125.78 o                         
  -7  12   1       3538.90       3671.40       113.79 o                         
  -6  12   1        373.79        327.32        49.77 o                         
  -5  12   1      22411.40      23019.99       513.56 o                         
  -4  12   1        274.79        238.44        58.25 o                         
  -3  12   1       7593.77       7243.74       436.31 o                         
  -2  12   1       2797.74       2927.10       138.94 o                         
  -1  12   1       5195.31       5346.34       190.37 o                         
   0  12   1      11583.47      11525.88       448.02 o                         
   1  12   1         82.77         35.13        65.68 o                         
   2  12   1       9403.81       9015.05       273.37 o                         
   3  12   1        111.89        187.68        43.11 o                         
   4  12   1       6903.79       6913.19       191.08 o                         
   5  12   1       3358.96       3495.67       107.16 o                         
   6  12   1       1387.76       1492.21        75.47 o                         
   7  12   1       4669.75       4907.78       158.97 o                         
   8  12   1       1583.14       1530.94       113.73 o                         
   9  12   1       7624.55       7887.16       429.61 o                         
  10  12   1         50.48         25.41        62.93 o                         
  11  12   1       2879.40       2991.06       187.08 o                         
 -11  13   1       1581.47       1955.48       151.01 o                         
 -10  13   1       3377.03       3529.45       182.35 o                         
  -9  13   1       2419.13       2387.89       150.75 o                         
  -8  13   1       2543.68       2711.24       143.16 o                         
  -7  13   1       2804.44       2718.13       111.10 o                         
  -6  13   1       7794.37       8007.82       222.54 o                         
  -5  13   1       2106.83       2286.94       113.91 o                         
  -4  13   1       3012.23       2846.03       228.70 o                         
  -3  13   1       1980.88       2019.95       127.91 o                         
  -2  13   1       7669.46       7377.26       242.16 o                         
  -1  13   1        890.02        766.13       139.78 o                         
   0  13   1       3255.41       3414.39       177.48 o                         
   1  13   1       1017.20        911.38       103.99 o                         
   2  13   1        318.84        282.01        61.80 o                         
   3  13   1       2423.10       2431.19       107.80 o                         
   4  13   1       1482.93       1581.46        92.54 o                         
   5  13   1       5720.89       5748.99       172.51 o                         
   6  13   1       3387.92       3364.24       109.23 o                         
   7  13   1       4471.76       4722.15       159.80 o                         
   8  13   1       3610.67       3644.84       167.15 o                         
   9  13   1         81.78         25.08        56.76 o                         
  10  13   1       3613.43       3656.07       190.15 o                         
  11  13   1        593.44        549.06       140.94 o                         
 -11  14   1       2067.67       1997.81       155.05 o                         
 -10  14   1        911.62        855.23       104.25 o                         
  -9  14   1        335.04        436.51        76.47 o                         
  -8  14   1        164.97        170.21        58.42 o                         
  -7  14   1        602.94        577.94        90.07 o                         
  -6  14   1       1576.27       1540.81        99.61 o                         
  -5  14   1        408.97        480.96        64.97 o                         
  -4  14   1        571.49        646.03        67.16 o                         
  -3  14   1       4892.12       5134.33       198.09 o                         
  -2  14   1         61.39         91.06        60.01 o                         
  -1  14   1       2109.77       2244.91       169.03 o                         
   0  14   1          3.63        -57.16        57.16 o                         
   1  14   1        372.23        338.03        74.51 o                         
   2  14   1         36.14         68.83        41.70 o                         
   3  14   1       1945.71       1848.64        94.80 o                         
   4  14   1        137.52        147.17        53.50 o                         
   5  14   1        325.87        282.63        55.44 o                         
   6  14   1        945.16       1223.63        88.33 o                         
   7  14   1         78.77        139.74        57.02 o                         
   8  14   1        861.11        834.46       213.24 o                         
   9  14   1       1430.08       1362.65       117.31 o                         
  10  14   1        193.15         96.39        68.53 o                         
  11  14   1       1064.37       1224.40       125.63 o                         
 -11  15   1          0.37        194.80       127.48 o                         
 -10  15   1        321.89        351.29       186.34 o                         
  -9  15   1          0.19        -17.91        91.59 o                         
  -8  15   1         26.84        -55.48        85.62 o                         
  -7  15   1          9.01         -2.48        45.16 o                         
  -6  15   1        152.04        170.77        55.95 o                         
  -5  15   1         17.33        -35.60        48.78 o                         
  -4  15   1        709.31        622.36        71.19 o                         
  -3  15   1        393.91        397.66        77.38 o                         
  -2  15   1        193.11        121.54        63.43 o                         
  -1  15   1       2320.66       2398.01       149.49 o                         
   0  15   1        102.57        183.48        73.40 o                         
   1  15   1       5623.08       5711.39       264.23 o                         
   2  15   1       2677.83       2648.23       143.29 o                         
   3  15   1       1280.24       1311.74        88.62 o                         
   4  15   1          1.45         31.90        44.70 o                         
   5  15   1         30.22        -25.43        42.06 o                         
   6  15   1        142.14        183.27        77.60 o                         
   7  15   1         54.87         -0.95        59.99 o                         
   8  15   1        529.60        528.76        83.55 o                         
   9  15   1         65.50          7.08        77.75 o                         
  10  15   1        395.19        316.47       122.35 o                         
 -10  16   1        138.19        116.67       117.60 o                         
  -9  16   1         30.21         -4.20        95.08 o                         
  -8  16   1         14.42        -35.49        81.56 o                         
  -7  16   1        982.02       1221.62       196.74 o                         
  -6  16   1        217.69        177.11        57.19 o                         
  -5  16   1       7289.00       7429.68       338.18 o                         
  -4  16   1        546.50        501.99        66.55 o                         
  -3  16   1       1592.48       1672.78       129.05 o                         
  -2  16   1       4301.83       4050.82       188.07 o                         
  -1  16   1       1221.48       1206.02       129.02 o                         
   0  16   1       8268.10       8571.00       582.43 o                         
   1  16   1        606.60        489.06       102.33 o                         
   2  16   1       9408.63       8889.41       243.18 o                         
   3  16   1        179.46        290.83        60.40 o                         
   4  16   1      10615.80      10274.52       271.84 o                         
   5  16   1         45.65         33.47        47.94 o                         
   6  16   1        651.99        681.22        91.71 o                         
   7  16   1       1313.91       1542.12       135.00 o                         
   8  16   1        308.30        434.20       146.63 o                         
   9  16   1        477.14        403.93       125.24 o                         
  10  16   1         39.02         21.72        69.26 o                         
 -10  17   1       1096.26        878.26       134.54 o                         
  -9  17   1        964.52        797.48       326.85 o                         
  -8  17   1       1584.99       1731.27       182.17 o                         
  -7  17   1         50.63         98.94        67.49 o                         
  -6  17   1       2216.07       2452.77       138.90 o                         
  -5  17   1       3515.18       3528.90       152.79 o                         
  -4  17   1       2445.13       2362.73       131.04 o                         
  -3  17   1       9247.57       9073.35       305.10 o                         
  -2  17   1        534.67        533.19        96.57 o                         
  -1  17   1       4396.50       4288.32       200.96 o                         
   0  17   1       1580.60       1740.63       159.76 o                         
   1  17   1        641.11        746.31       115.09 o                         
   2  17   1         39.27         89.40        52.06 o                         
   3  17   1       7561.99       7347.58       217.24 o                         
   4  17   1        511.38        576.30        69.03 o                         
   5  17   1       5196.51       5457.34       184.15 o                         
   6  17   1        320.24        441.49        74.22 o                         
   7  17   1       5519.10       5624.63       238.46 o                         
   8  17   1        473.74        647.95       123.72 o                         
   9  17   1        128.50         73.39       107.16 o                         
  10  17   1        680.27        649.32       166.99 o                         
 -10  18   1        822.28        650.55       369.62 o                         
  -9  18   1        188.64        173.84       118.69 o                         
  -8  18   1       2219.93       2172.39       210.54 o                         
  -7  18   1        168.53        234.51        90.30 o                         
  -6  18   1          3.46        -37.33        54.83 o                         
  -5  18   1       1744.06       1894.65       124.18 o                         
  -4  18   1       3122.34       3230.17       157.17 o                         
  -3  18   1       6905.89       7177.55       492.47 o                         
  -2  18   1       8027.66       7918.68       333.38 o                         
  -1  18   1       3917.63       3831.60       190.78 o                         
   0  18   1       5627.04       5760.02       420.02 o                         
   1  18   1        748.40        862.90       124.56 o                         
   2  18   1       2212.73       2296.00       126.91 o                         
   3  18   1        338.64        358.62        65.14 o                         
   4  18   1       8796.06       9192.28       305.46 o                         
   5  18   1         68.86         69.54        53.77 o                         
   6  18   1       6839.28       7018.75       223.37 o                         
   7  18   1       1034.23       1059.33       115.05 o                         
   8  18   1        413.04        416.33       261.69 o                         
   9  18   1        321.87        331.67       111.34 o                         
  10  18   1         68.88         10.29       108.99 o                         
  -9  19   1          9.55         75.72       111.17 o                         
  -8  19   1         77.25        -88.33        88.33 o                         
  -7  19   1         34.29         -9.84        96.16 o                         
  -6  19   1        303.90        213.33        84.36 o                         
  -5  19   1        845.84        849.75        91.09 o                         
  -4  19   1       1250.54       1305.23       108.38 o                         
  -3  19   1       2500.19       2489.25       172.24 o                         
  -2  19   1       1053.11        971.00       115.87 o                         
  -1  19   1        731.59        563.17       105.28 o                         
   0  19   1        633.51        684.58       206.70 o                         
   1  19   1        746.35        622.96       120.21 o                         
   2  19   1        830.07        926.92        97.93 o                         
   3  19   1       1259.91       1211.46       126.39 o                         
   4  19   1        123.38         71.70        52.49 o                         
   5  19   1       4690.95       4987.96       221.38 o                         
   6  19   1        155.07        210.88        99.67 o                         
   7  19   1        232.76        398.33       176.15 o                         
   8  19   1        558.34        426.18       244.88 o                         
   9  19   1        445.19        310.78       113.02 o                         
  -9  20   1        960.89        660.04       153.14 o                         
  -8  20   1        121.67        171.51       106.83 o                         
  -7  20   1       2661.99       2483.63       175.92 o                         
  -6  20   1         30.40         44.57        80.46 o                         
  -5  20   1        272.45        184.16        72.50 o                         
  -4  20   1          2.15        -53.19        53.19 o                         
  -3  20   1        137.83        219.39        68.57 o                         
  -2  20   1        535.76        777.22       145.37 o                         
  -1  20   1       1718.63       1499.04       226.85 o                         
   0  20   1        476.38        411.79       196.52 o                         
   1  20   1       1347.96       1502.85       357.91 o                         
   2  20   1          6.41        203.65        80.66 o                         
   3  20   1        328.43        381.64        94.12 o                         
   4  20   1        150.64        107.93        58.92 o                         
   5  20   1         14.89        -42.35        53.14 o                         
   6  20   1          0.43        -61.14        61.14 o                         
   7  20   1        476.62        402.18        93.78 o                         
   8  20   1         19.06        -57.20        87.61 o                         
   9  20   1        754.20        683.60       139.23 o                         
  -9  21   1       1671.61       1971.57       216.61 o                         
  -8  21   1       2282.19       2561.22       234.29 o                         
  -7  21   1       1149.94       1088.13       288.67 o                         
  -6  21   1       2096.31       2164.57       261.75 o                         
  -5  21   1          0.09          4.16        60.72 o                         
  -4  21   1       7018.41       6767.01       230.38 o                         
  -3  21   1          7.94          9.13        59.76 o                         
  -2  21   1       3507.32       3569.23       302.72 o                         
  -1  21   1        420.14        413.86       110.51 o                         
   0  21   1        909.86        911.19       146.41 o                         
   1  21   1       4038.65       4179.70       241.92 o                         
   2  21   1         37.94        139.99        85.44 o                         
   3  21   1        983.78       1042.53       135.49 o                         
   4  21   1       3613.73       3733.49       171.42 o                         
   5  21   1       2797.28       3078.29       282.92 o                         
   6  21   1       1760.10       1937.38       131.69 o                         
   7  21   1         34.94         24.98        95.47 o                         
   8  21   1       2093.04       2047.59       433.77 o                         
  -8  22   1       4066.50       4559.15       517.77 o                         
  -7  22   1       1831.18       1857.37       241.23 o                         
  -6  22   1         25.02         56.60        69.85 o                         
  -5  22   1       2786.00       2699.88       252.33 o                         
  -4  22   1        187.46        261.69        77.35 o                         
  -3  22   1       7101.82       7307.42       297.30 o                         
  -2  22   1       2589.23       2746.18       248.40 o                         
  -1  22   1       4208.61       4169.56       231.65 o                         
   0  22   1         73.95        137.19       102.60 o                         
   1  22   1        537.07        434.89       101.09 o                         
   2  22   1       1621.54       1460.02       156.93 o                         
   3  22   1       1277.43       1409.48       193.14 o                         
   4  22   1       2346.59       2549.87       150.78 o                         
   5  22   1       4298.31       4560.37       193.51 o                         
   6  22   1       5033.49       5295.96       217.66 o                         
   7  22   1       1847.94       1949.13       340.09 o                         
   8  22   1        165.07        392.59       128.15 o                         
  -8  23   1       2164.51       2833.70       359.94 o                         
  -7  23   1        264.70        331.17       127.72 o                         
  -6  23   1       3908.43       4152.81       300.35 o                         
  -5  23   1          0.86         -0.48        70.90 o                         
  -4  23   1       1393.22       1208.48       119.79 o                         
  -3  23   1        908.34        817.24       131.95 o                         
  -2  23   1       3576.14       3771.30       305.94 o                         
  -1  23   1         51.68        132.30        96.10 o                         
   0  23   1          2.70         85.12       117.22 o                         
   1  23   1        111.20        243.02       107.02 o                         
   2  23   1         12.59         64.59        84.87 o                         
   3  23   1       2156.79       2077.31       184.46 o                         
   4  23   1       1019.57       1174.25       147.06 o                         
   5  23   1       1791.75       2015.33       143.37 o                         
   6  23   1       1163.75        991.51       107.58 o                         
   7  23   1        499.17        426.51       120.66 o                         
   8  23   1       1291.42       1357.37       253.03 o                         
  -7  24   1        771.86        429.26       132.22 o                         
  -6  24   1        914.73        888.83       139.45 o                         
  -5  24   1        352.69        254.13        84.26 o                         
  -4  24   1         75.89        121.16        78.55 o                         
  -3  24   1          1.22         -5.33        74.15 o                         
  -2  24   1        171.36         73.17        98.88 o                         
  -1  24   1       1706.75       1606.18       174.27 o                         
   0  24   1         92.00         -4.43        79.80 o                         
   1  24   1        387.47        283.96       109.40 o                         
   2  24   1        170.94        274.44       102.44 o                         
   3  24   1        365.99        258.82       144.44 o                         
   4  24   1        105.85         57.47       128.03 o                         
   5  24   1        262.54        151.05       107.26 o                         
   6  24   1        178.50        339.38       115.62 o                         
   7  24   1         93.13        157.17       116.03 o                         
  -7  25   1        101.35        225.39       125.51 o                         
  -6  25   1         23.51        -50.09        77.00 o                         
  -5  25   1        163.64         77.58        88.48 o                         
  -4  25   1        188.65        339.40       113.51 o                         
  -3  25   1       1022.48       1000.52       116.61 o                         
  -2  25   1        433.67        424.50       129.10 o                         
  -1  25   1       2138.00       2233.51       201.66 o                         
   0  25   1        123.31        132.01       160.41 o                         
   1  25   1        345.98        428.57       219.33 o                         
   2  25   1          0.12         87.56       103.44 o                         
   3  25   1       1602.79       1518.42       167.53 o                         
   4  25   1         50.34         42.52       107.22 o                         
   5  25   1       1813.05       1700.38       259.42 o                         
   6  25   1         87.08       -100.05       100.05 o                         
  -6  26   1        364.09        263.12       116.69 o                         
  -5  26   1        158.16        190.66       115.29 o                         
  -4  26   1        717.46        710.67       169.31 o                         
  -3  26   1       2641.56       2864.18       244.82 o                         
  -2  26   1       5550.99       6098.23       319.30 o                         
  -1  26   1       2235.75       2478.07       215.99 o                         
   0  26   1       1212.53       1218.87       156.36 o                         
   1  26   1        153.87         26.54       110.88 o                         
   2  26   1       3309.40       3615.39       434.80 o                         
   3  26   1        113.37         43.83       106.93 o                         
   4  26   1       2577.35       2909.38       324.89 o                         
   5  26   1        105.15        -12.89       127.36 o                         
   6  26   1       2894.53       3189.14       310.05 o                         
  -5  27   1        705.45        789.50       152.79 o                         
  -4  27   1       1182.33       1081.24       167.48 o                         
  -3  27   1       3089.08       3630.39       262.68 o                         
  -2  27   1       3193.38       3223.35       249.49 o                         
  -1  27   1       2943.01       3142.45       246.59 o                         
   0  27   1        900.31        728.96       139.28 o                         
   1  27   1       1927.64       2185.41       194.87 o                         
   2  27   1          3.24         27.87       125.91 o                         
   3  27   1       4624.41       4920.01       357.10 o                         
   4  27   1        117.18        -27.65       110.95 o                         
   5  27   1       3766.21       3472.37       500.69 o                         
  -4  28   1        869.94        881.84       159.81 o                         
  -3  28   1       1386.57       1430.56       184.72 o                         
  -2  28   1        607.96        730.98       153.00 o                         
  -1  28   1        601.15        464.64       138.65 o                         
   0  28   1       3229.40       3345.18       234.24 o                         
   1  28   1        402.77        394.74       142.56 o                         
   2  28   1       3382.21       3270.39       263.32 o                         
   3  28   1          0.15         67.68       127.91 o                         
   4  28   1       1355.84       1140.85       178.33 o                         
  -3  29   1        145.41        241.22       214.58 o                         
  -2  29   1        247.17        427.64       162.48 o                         
  -1  29   1        720.79        992.23       175.00 o                         
   0  29   1         95.16         10.83       114.52 o                         
   1  29   1       2386.58       2928.92       226.15 o                         
   2  29   1          6.54        174.25       135.16 o                         
   3  29   1          7.69         -4.46       128.31 o                         
 -12   0   2       2908.56       3359.75       246.34 o                         
 -11   0   2       1059.35        874.80       133.71 o                         
 -10   0   2       2715.86       2655.33       195.02 o                         
  -9   0   2       2234.74       2313.00       237.25 o                         
  -8   0   2        364.85        444.77        82.32 o                         
  -7   0   2        847.01        868.89        97.41 o                         
  -6   0   2       2534.28       2542.22        92.21 o                         
  -5   0   2      14603.95      14157.88       345.56 o                         
  -4   0   2         13.98         63.18        26.94 o                         
  -3   0   2      54382.97      54480.43      1208.95 o                         
  -2   0   2      24676.87      26541.34       516.19 o                         
  -1   0   2      59669.46      59198.46      1119.80 o                         
   0   0   2      61917.64      61386.03      1338.56 o                         
   1   0   2      10597.59      10294.72       203.33 o                         
   2   0   2     100909.49     100707.55      1902.69 o                         
   3   0   2      14445.82      14218.75       334.06 o                         
   4   0   2      33396.47      33269.93       752.62 o                         
   5   0   2        303.74        419.07        50.50 o                         
   6   0   2       7712.47       8442.92       228.04 o                         
   7   0   2         61.06         65.25        34.74 o                         
   8   0   2       3004.01       2945.05       180.80 o                         
   9   0   2       2863.37       2772.27       388.96 o                         
  10   0   2       1115.46       1339.34       137.56 o                         
  11   0   2       2024.00       1830.78       233.17 o                         
  12   0   2        187.97        130.33       122.19 o                         
 -12   1   2       3623.12       3440.37       176.01 o                         
 -11   1   2       3277.14       3176.62       159.19 o                         
 -10   1   2         63.55         16.12        49.57 o                         
  -9   1   2       1938.29       1956.51       177.24 o                         
  -8   1   2       4157.50       4330.41       153.14 o                         
  -7   1   2        103.80         17.39        37.94 o                         
  -6   1   2       4334.19       4446.00        96.75 o                         
  -5   1   2        517.93        648.83        32.04 o                         
  -4   1   2       4869.20       4682.59        95.81 o                         
  -3   1   2       1540.53       1487.03        39.31 o                         
  -2   1   2       3028.57       3503.36        61.63 o                         
  -1   1   2      15386.24      14992.77       209.06 o                         
   0   1   2      11222.84      11080.00       179.57 o                         
   1   1   2       9533.69       9237.50       152.29 o                         
   2   1   2      39779.51      40618.57       548.98 o                         
   3   1   2      31058.70      31076.56       455.77 o                         
   4   1   2       2195.71       2052.99        53.72 o                         
   5   1   2       2447.10       2382.87        62.30 o                         
   6   1   2          4.45        -17.10        19.14 o                         
   7   1   2       1041.94       1147.48        52.34 o                         
   8   1   2        223.90        206.42        42.57 o                         
   9   1   2       1646.70       1714.27       101.65 o                         
  10   1   2        568.13        538.92        70.29 o                         
  11   1   2        732.86        729.49       102.30 o                         
  12   1   2         60.33         -0.36        96.73 o                         
 -12   2   2        149.70        131.08       102.06 o                         
 -11   2   2          0.97        -38.27        54.90 o                         
 -10   2   2        626.24        687.12        98.62 o                         
  -9   2   2        550.66        516.72        66.66 o                         
  -8   2   2         20.60         19.27        63.78 o                         
  -7   2   2         26.53        -34.69        34.69 o                         
  -6   2   2       1089.20       1314.51        74.29 o                         
  -5   2   2       2392.65       2495.41        74.21 o                         
  -4   2   2        281.02        236.19        26.26 o                         
  -3   2   2      10562.13      11417.98       168.65 o                         
  -2   2   2       7863.64       8529.65       127.84 o                         
  -1   2   2      31644.21      32155.87       506.24 o                         
   0   2   2        197.78        270.85        20.98 o                         
   1   2   2       1835.61       1882.31        58.64 o                         
   2   2   2       6059.64       5911.35        98.70 o                         
   3   2   2       7939.03       8231.38       124.67 o                         
   4   2   2       4094.33       4148.35        86.01 o                         
   5   2   2       2889.23       2943.45        70.59 o                         
   6   2   2        121.10        109.60        23.62 o                         
   7   2   2          5.31         33.53        23.91 o                         
   8   2   2        656.78        619.54        54.43 o                         
   9   2   2        157.46         86.01        46.72 o                         
  10   2   2        350.52        402.19        74.13 o                         
  11   2   2          3.27        -90.30       113.92 o                         
  12   2   2         18.64         -6.80       123.76 o                         
 -12   3   2        110.14        180.73        78.86 o                         
 -11   3   2       1146.63       1043.23       112.57 o                         
 -10   3   2        385.40        413.53        76.73 o                         
  -9   3   2        278.85        251.07        57.03 o                         
  -8   3   2       2543.91       2603.17       117.44 o                         
  -7   3   2       4666.38       4809.39       147.10 o                         
  -6   3   2       1121.72       1148.90        71.55 o                         
  -5   3   2        555.77        475.74        38.13 o                         
  -4   3   2      11808.95      11891.70       204.77 o                         
  -3   3   2      27651.40      28750.82       401.02 o                         
  -2   3   2       1994.32       2172.46        52.16 o                         
  -1   3   2       1656.19       1671.20        61.02 o                         
   0   3   2       2609.31       2425.66        71.86 o                         
   1   3   2        606.31        634.49        38.00 o                         
   2   3   2       3113.85       3051.61        61.68 o                         
   3   3   2       5518.39       5484.04        98.33 o                         
   4   3   2        912.02        963.98        45.49 o                         
   5   3   2         46.83         15.09        18.23 o                         
   6   3   2       5519.96       5714.32       119.30 o                         
   7   3   2         14.94        -22.03        22.03 o                         
   8   3   2       4072.90       4044.59       133.88 o                         
   9   3   2        574.59        509.19        74.79 o                         
  10   3   2       3318.05       3283.07       247.61 o                         
  11   3   2       1224.22       1144.88       117.93 o                         
  12   3   2        178.16        167.88        78.24 o                         
 -12   4   2       2567.34       2226.59       189.36 o                         
 -11   4   2         27.38         32.71        66.77 o                         
 -10   4   2       5996.09       5592.82       211.89 o                         
  -9   4   2       1499.00       1449.62       111.84 o                         
  -8   4   2        771.95        735.18        77.67 o                         
  -7   4   2       7677.62       7760.45       204.94 o                         
  -6   4   2        474.84        509.87        46.71 o                         
  -5   4   2      23713.52      24391.65       566.77 o                         
  -4   4   2      10301.12      10428.79       183.76 o                         
  -3   4   2       2476.37       2045.21        54.65 o                         
  -2   4   2         29.15        104.96        27.62 o                         
  -1   4   2      12697.28      12465.01       213.17 o                         
   0   4   2        634.06        637.55        38.27 o                         
   1   4   2        697.58        619.10        40.93 o                         
   2   4   2       1827.20       1709.70        55.88 o                         
   3   4   2        223.51        314.96        25.24 o                         
   4   4   2       3377.28       3430.48        70.24 o                         
   5   4   2        242.04        289.38        30.75 o                         
   6   4   2        264.37        282.18        33.31 o                         
   7   4   2       1204.60       1165.33        57.42 o                         
   8   4   2       7353.25       6846.60       191.67 o                         
   9   4   2       5050.27       4952.29       263.43 o                         
  10   4   2       2565.62       2571.40       154.58 o                         
  11   4   2       1963.15       2039.69       178.12 o                         
  12   4   2        612.81        611.09       169.00 o                         
 -12   5   2          0.48        -69.29        69.29 o                         
 -11   5   2       5654.34       5731.02       287.14 o                         
 -10   5   2       1855.78       1903.85       132.24 o                         
  -9   5   2       5405.88       5836.93       210.65 o                         
  -8   5   2       3500.87       3809.24       155.25 o                         
  -7   5   2        102.92        129.31        46.43 o                         
  -6   5   2      28288.89      28945.99       590.37 o                         
  -5   5   2       4327.05       4347.30       102.32 o                         
  -4   5   2       5306.98       4833.01       104.58 o                         
  -3   5   2       7005.74       7497.76       134.05 o                         
  -2   5   2      12686.87      12687.22       243.29 o                         
  -1   5   2         49.89         89.02        28.97 o                         
   0   5   2       4847.65       4766.31       121.65 o                         
   1   5   2      15990.99      15777.64       325.22 o                         
   2   5   2        220.86        190.19        31.14 o                         
   3   5   2      10335.41      10222.56       172.25 o                         
   4   5   2        813.21       1016.91        39.80 o                         
   5   5   2       5386.25       5390.25       111.00 o                         
   6   5   2       1048.31        981.77        52.19 o                         
   7   5   2        130.40        156.96        32.77 o                         
   8   5   2       7123.77       7221.68       201.00 o                         
   9   5   2       6573.46       6629.42       224.96 o                         
  10   5   2       2269.32       2452.67       175.38 o                         
  11   5   2        925.05        858.77        97.91 o                         
  12   5   2       3619.24       3523.69       333.74 o                         
 -12   6   2       1122.20       1060.94       123.42 o                         
 -11   6   2         61.23          3.57        63.57 o                         
 -10   6   2       2914.80       2664.43       161.10 o                         
  -9   6   2       3159.66       3281.50       161.18 o                         
  -8   6   2       3074.32       3113.54       142.00 o                         
  -7   6   2       4372.23       4134.48       154.46 o                         
  -6   6   2       4670.83       4590.56       131.98 o                         
  -5   6   2       2457.67       2248.21        63.97 o                         
  -4   6   2       4568.25       4641.93       113.65 o                         
  -3   6   2       3918.33       3741.22       100.03 o                         
  -2   6   2       2102.53       2326.48       120.07 o                         
  -1   6   2      27538.07      26427.00       499.02 o                         
   0   6   2       2008.70       2040.02        79.30 o                         
   1   6   2       2418.32       2113.45        89.62 o                         
   2   6   2       3576.36       3425.78        92.31 o                         
   3   6   2       2450.92       2619.22        79.98 o                         
   4   6   2       2430.68       2247.52        60.01 o                         
   5   6   2        901.00       1004.03        41.54 o                         
   6   6   2       1928.03       1842.63        72.53 o                         
   7   6   2       5156.66       5194.83       132.66 o                         
   8   6   2       4961.11       4887.21       157.87 o                         
   9   6   2       2114.31       2116.03       140.84 o                         
  10   6   2        188.87        273.93        69.05 o                         
  11   6   2       2950.51       2969.79       174.97 o                         
  12   6   2       1269.21       1129.46       124.24 o                         
 -12   7   2         58.81         40.04        76.59 o                         
 -11   7   2        547.94        385.66        85.75 o                         
 -10   7   2       1094.91       1077.71       181.78 o                         
  -9   7   2        428.24        444.05        70.21 o                         
  -8   7   2       1486.61       1616.61       166.00 o                         
  -7   7   2       3862.96       3744.74       147.21 o                         
  -6   7   2          1.94          1.62        25.35 o                         
  -5   7   2       1854.31       2023.22        71.03 o                         
  -4   7   2        575.05        593.33        59.49 o                         
  -3   7   2       6055.95       6586.57       149.84 o                         
  -2   7   2       6873.22       7069.76       160.83 o                         
  -1   7   2        928.17        843.10        54.26 o                         
   0   7   2        120.83        128.00        37.44 o                         
   1   7   2        316.35        266.98        41.01 o                         
   2   7   2       1386.22       1328.60        61.32 o                         
   3   7   2       1720.84       1995.93        65.44 o                         
   4   7   2       3089.26       3022.65        88.99 o                         
   5   7   2       1062.82       1184.36        52.34 o                         
   6   7   2        521.77        512.08        35.21 o                         
   7   7   2       2553.90       2554.57        89.13 o                         
   8   7   2        407.75        287.75        82.89 o                         
   9   7   2        373.20        325.48        68.24 o                         
  10   7   2       1472.99       1458.61       160.68 o                         
  11   7   2          4.79         53.05        65.66 o                         
  12   7   2          7.05        -28.81        70.31 o                         
 -12   8   2       1128.89       1105.80       125.71 o                         
 -11   8   2        748.88        624.97       106.51 o                         
 -10   8   2         24.23         39.28        57.44 o                         
  -9   8   2        315.13        214.54        62.42 o                         
  -8   8   2         32.79        -13.75        43.19 o                         
  -7   8   2        234.81        378.30       114.61 o                         
  -6   8   2        459.48        401.32        44.18 o                         
  -5   8   2       4500.93       4545.04       128.87 o                         
  -4   8   2         95.28        142.46        39.21 o                         
  -3   8   2         72.86        188.86        43.89 o                         
  -2   8   2        877.08        894.20        59.52 o                         
  -1   8   2       1831.24       1866.32        81.64 o                         
   0   8   2       2370.10       2043.02        87.89 o                         
   1   8   2       2670.90       2621.61       123.31 o                         
   2   8   2       8905.20       8408.96       188.52 o                         
   3   8   2       6303.36       6195.59       144.78 o                         
   4   8   2       3081.86       2945.54       103.75 o                         
   5   8   2       2043.27       2120.64        69.92 o                         
   6   8   2         54.74         44.68        31.97 o                         
   7   8   2        403.76        397.77        44.88 o                         
   8   8   2       1114.46       1000.93        82.26 o                         
   9   8   2         37.38         21.58        51.01 o                         
  10   8   2        443.04        416.88        80.45 o                         
  11   8   2         22.35         59.94        71.70 o                         
 -12   9   2         54.24        176.91        76.62 o                         
 -11   9   2       1515.72       1614.23       134.60 o                         
 -10   9   2        999.08        855.68        99.60 o                         
  -9   9   2        358.93        397.57        74.34 o                         
  -8   9   2         84.28        122.67        51.04 o                         
  -7   9   2        623.95        695.68        51.95 o                         
  -6   9   2       7837.02       8125.95       222.52 o                         
  -5   9   2        105.30        149.27        49.46 o                         
  -4   9   2      10293.26      10783.55       299.23 o                         
  -3   9   2          3.60         80.49        56.50 o                         
  -2   9   2       7978.28       7656.27       323.23 o                         
  -1   9   2       4265.92       4222.81       130.88 o                         
   0   9   2       4252.93       3732.17       135.65 o                         
   1   9   2      29915.51      31004.60       633.40 o                         
   2   9   2       2231.14       1793.49        89.26 o                         
   3   9   2      22980.86      23025.22       442.64 o                         
   4   9   2       4682.65       4599.12       108.94 o                         
   5   9   2       4347.77       4251.40       105.79 o                         
   6   9   2         70.14         68.10        28.28 o                         
   7   9   2       1394.77       1601.23        59.68 o                         
   8   9   2          3.99        -40.65        40.65 o                         
   9   9   2        934.19        745.50        82.11 o                         
  10   9   2        863.02        865.74       102.86 o                         
  11   9   2       1551.17       1239.93       198.89 o                         
 -12  10   2       2379.64       2289.78       209.81 o                         
 -11  10   2         47.02         16.46        62.19 o                         
 -10  10   2       2593.05       2284.15       169.14 o                         
  -9  10   2        265.11        194.99        67.08 o                         
  -8  10   2       2282.56       2194.95       124.25 o                         
  -7  10   2       1297.68       1493.77        78.59 o                         
  -6  10   2        460.24        548.07       107.70 o                         
  -5  10   2       7708.42       7788.64       239.71 o                         
  -4  10   2        362.23        444.98        69.84 o                         
  -3  10   2       9753.94       9038.00       326.30 o                         
  -2  10   2       3947.48       3698.69       254.05 o                         
  -1  10   2       2458.34       1864.77       185.32 o                         
   0  10   2       8275.58       7724.30       386.93 o                         
   1  10   2      18108.64      18312.60       464.78 o                         
   2  10   2       3140.28       2726.28       115.94 o                         
   3  10   2       3435.08       3462.33       107.43 o                         
   4  10   2      17497.95      17971.20       319.63 o                         
   5  10   2       1506.90       1655.53        67.94 o                         
   6  10   2       3358.77       3374.43        97.32 o                         
   7  10   2         41.44         44.45        27.98 o                         
   8  10   2       5065.25       5132.06       173.04 o                         
   9  10   2        368.84        325.86        78.18 o                         
  10  10   2       1794.78       1905.31       282.53 o                         
  11  10   2       1797.68       1924.54       161.24 o                         
 -11  11   2        824.42        739.08       182.20 o                         
 -10  11   2        252.82        182.40        70.36 o                         
  -9  11   2        803.84        758.56        91.62 o                         
  -8  11   2        249.70        216.38        56.31 o                         
  -7  11   2       5506.90       5644.89       165.95 o                         
  -6  11   2       1591.45       1596.39       110.14 o                         
  -5  11   2       1176.68       1219.64        93.56 o                         
  -4  11   2       3436.78       3508.29       153.49 o                         
  -3  11   2       1045.25        918.42       112.01 o                         
  -2  11   2       6566.32       6530.46       402.71 o                         
  -1  11   2      13447.06      13563.95       454.54 o                         
   0  11   2      10155.31       9674.22       469.40 o                         
   1  11   2       1741.80       1718.44       108.05 o                         
   2  11   2       3238.81       3231.99       123.94 o                         
   3  11   2       6929.58       6851.50       168.44 o                         
   4  11   2          0.16        -30.92        30.93 o                         
   5  11   2       7833.39       7660.60       165.26 o                         
   6  11   2        394.01        394.25        42.49 o                         
   7  11   2       3198.53       3345.01       117.96 o                         
   8  11   2        514.35        521.65        72.08 o                         
   9  11   2        707.70        700.76        87.82 o                         
  10  11   2        108.45         51.98        61.09 o                         
  11  11   2         31.79         58.81        91.64 o                         
 -11  12   2         28.91        -50.38       104.27 o                         
 -10  12   2         30.38          2.12        57.83 o                         
  -9  12   2         26.13          9.84        53.76 o                         
  -8  12   2         48.29         93.42        51.09 o                         
  -7  12   2        884.64        803.84        83.81 o                         
  -6  12   2        559.71        576.42        76.06 o                         
  -5  12   2        293.09        336.83        97.97 o                         
  -4  12   2       2661.72       2636.36       161.08 o                         
  -3  12   2        897.03        689.36        96.26 o                         
  -2  12   2       4103.54       4338.36       211.20 o                         
  -1  12   2        186.41        234.96        95.20 o                         
   0  12   2        761.92       1121.07       151.72 o                         
   1  12   2        275.28        220.29       114.55 o                         
   2  12   2        215.33        140.75        73.48 o                         
   3  12   2        616.91        673.71        57.89 o                         
   4  12   2       1798.81       1763.14       114.19 o                         
   5  12   2       1148.95       1128.13        80.21 o                         
   6  12   2        717.30        777.86        55.35 o                         
   7  12   2       2832.54       2964.49       133.95 o                         
   8  12   2         46.21        118.94        56.42 o                         
   9  12   2        734.92        793.92       148.39 o                         
  10  12   2        325.33        331.80        80.65 o                         
  11  12   2         42.68         50.76       121.68 o                         
 -11  13   2        943.88        977.04       287.65 o                         
 -10  13   2        267.08        296.63       114.70 o                         
  -9  13   2       1515.84       1502.45       354.34 o                         
  -8  13   2       2500.57       3035.25       229.03 o                         
  -7  13   2         46.86        116.75        58.58 o                         
  -6  13   2       6264.48       6438.32       227.48 o                         
  -5  13   2       2008.49       2205.59       174.70 o                         
  -4  13   2       1412.42       1608.51       123.77 o                         
  -3  13   2       2831.44       2433.32       171.94 o                         
  -2  13   2        184.42        214.25        73.21 o                         
  -1  13   2        354.87        577.99       104.88 o                         
   0  13   2        207.74        120.95        67.12 o                         
   1  13   2        987.58       1028.68       147.13 o                         
   2  13   2         32.85         53.17        77.81 o                         
   3  13   2       1925.90       1930.54        95.43 o                         
   4  13   2          0.70         36.91        38.94 o                         
   5  13   2        297.96        251.99        58.40 o                         
   6  13   2         65.96         78.53        36.52 o                         
   7  13   2        874.85       1091.49        96.73 o                         
   8  13   2       2285.04       2372.33       165.87 o                         
   9  13   2        572.90        662.57        90.49 o                         
  10  13   2       1358.81       1551.68       131.27 o                         
  11  13   2        987.37       1035.55       121.25 o                         
 -11  14   2        102.69        288.60       151.21 o                         
 -10  14   2       1589.98       1749.46       264.23 o                         
  -9  14   2        634.16        602.55       210.77 o                         
  -8  14   2       3337.85       3346.51       243.11 o                         
  -7  14   2        707.68        834.47       100.48 o                         
  -6  14   2       1255.31       1353.61       115.33 o                         
  -5  14   2       6947.09       6990.75       237.70 o                         
  -4  14   2       7162.29       6994.61       239.08 o                         
  -3  14   2      13705.46      13150.54       466.60 o                         
  -2  14   2       1016.26        975.74       171.06 o                         
  -1  14   2      12927.72      13196.30       452.16 o                         
   0  14   2       1453.38       1407.08       132.43 o                         
   1  14   2       2810.88       2673.14       163.92 o                         
   2  14   2       7682.50       7303.84       249.90 o                         
   3  14   2        187.41        170.14        46.91 o                         
   4  14   2       5785.14       5720.95       174.65 o                         
   5  14   2        299.79        254.25        68.19 o                         
   6  14   2       5687.18       5421.30       171.91 o                         
   7  14   2       1345.88       1524.38        96.02 o                         
   8  14   2       1297.12       1510.66       178.95 o                         
   9  14   2       4222.91       4016.78       251.79 o                         
  10  14   2       1970.70       1994.16       148.24 o                         
 -11  15   2       1943.17       2203.69       575.81 o                         
 -10  15   2       2828.37       2641.67       236.82 o                         
  -9  15   2       2915.68       2998.34       248.97 o                         
  -8  15   2       3106.72       3218.28       461.26 o                         
  -7  15   2       2615.84       2734.99       134.96 o                         
  -6  15   2       2924.97       2898.98       167.66 o                         
  -5  15   2       3302.34       3261.97       172.13 o                         
  -4  15   2       3648.01       3571.05       186.51 o                         
  -3  15   2       1187.97       1115.65       136.26 o                         
  -2  15   2      12388.00      12334.73       366.02 o                         
  -1  15   2       1958.87       1990.40       161.70 o                         
   0  15   2       2162.67       2246.40       352.31 o                         
   1  15   2       1143.74        852.53       155.28 o                         
   2  15   2        249.84        177.05        71.97 o                         
   3  15   2        697.78        705.16        70.85 o                         
   4  15   2        955.59        907.21        91.41 o                         
   5  15   2        551.52        575.61        68.58 o                         
   6  15   2         23.30        132.95        60.11 o                         
   7  15   2       7569.31       7585.33       259.02 o                         
   8  15   2        816.24        911.66       135.61 o                         
   9  15   2       2635.22       2767.76       169.74 o                         
  10  15   2       1968.90       2052.73       152.23 o                         
 -10  16   2       2568.39       2694.58       243.40 o                         
  -9  16   2       1194.03       1190.04       171.93 o                         
  -8  16   2       1242.64       1045.80       234.70 o                         
  -7  16   2       1204.48       1354.45       164.88 o                         
  -6  16   2       2333.99       2289.56       129.09 o                         
  -5  16   2       1551.00       1699.36       113.08 o                         
  -4  16   2        254.72        172.96        59.61 o                         
  -3  16   2       1305.75       1209.95       153.91 o                         
  -2  16   2        158.67        101.06       101.22 o                         
  -1  16   2       6909.25       7133.62       256.77 o                         
   0  16   2         27.73         47.98        72.36 o                         
   1  16   2          2.27         94.04        75.01 o                         
   2  16   2        236.33        198.91        71.48 o                         
   3  16   2        774.53        872.12        77.72 o                         
   4  16   2       3156.35       3074.29       133.88 o                         
   5  16   2        290.33        307.06        60.81 o                         
   6  16   2       4266.99       4066.95       166.81 o                         
   7  16   2        173.40        111.62        68.41 o                         
   8  16   2       1656.51       1626.84       170.79 o                         
   9  16   2       1896.53       1659.32       178.98 o                         
  10  16   2        124.45        -86.94        86.94 o                         
 -10  17   2        166.40        -64.00       144.59 o                         
  -9  17   2         87.28         85.42       112.84 o                         
  -8  17   2         19.18        -52.78        86.79 o                         
  -7  17   2        248.65        224.86        68.57 o                         
  -6  17   2        325.21        405.06        82.01 o                         
  -5  17   2       1208.91       1303.73       106.10 o                         
  -4  17   2        982.22        929.54        89.17 o                         
  -3  17   2        755.51        704.15        99.30 o                         
  -2  17   2       1045.45       1072.99       110.79 o                         
  -1  17   2         45.96         42.68        60.28 o                         
   0  17   2          0.14         33.30        73.80 o                         
   1  17   2       1890.59       1993.23       167.74 o                         
   2  17   2       3042.82       3116.00       282.05 o                         
   3  17   2       1816.79       2007.51       115.73 o                         
   4  17   2        763.06        749.28        77.01 o                         
   5  17   2         40.72         54.66        48.47 o                         
   6  17   2        104.55        134.71       104.73 o                         
   7  17   2        710.14        636.01       190.41 o                         
   8  17   2       1078.96        852.39       164.95 o                         
   9  17   2          0.00        -36.51       177.68 o                         
  10  17   2        231.09        222.50       126.77 o                         
 -10  18   2       1446.92       1378.29       200.59 o                         
  -9  18   2        114.99        233.49       114.54 o                         
  -8  18   2         14.24         63.59        97.95 o                         
  -7  18   2        756.58        808.68        93.11 o                         
  -6  18   2        117.75         97.58        61.89 o                         
  -5  18   2        801.84        648.20        83.75 o                         
  -4  18   2         86.86         89.32        58.35 o                         
  -3  18   2       2275.75       2469.53       230.08 o                         
  -2  18   2       2634.46       2737.17       174.05 o                         
  -1  18   2        108.83         52.55        66.76 o                         
   0  18   2         12.91        -10.26        69.30 o                         
   1  18   2       1880.44       1897.40       175.46 o                         
   2  18   2       3232.14       3334.50       189.64 o                         
   3  18   2          1.27         -5.94        62.46 o                         
   4  18   2       1236.78       1238.14        97.06 o                         
   5  18   2        507.36        366.45        67.02 o                         
   6  18   2        418.67        395.76        71.71 o                         
   7  18   2        191.54        112.24       174.63 o                         
   8  18   2       1079.41       1004.40       220.45 o                         
   9  18   2        136.72         53.22       103.43 o                         
  -9  19   2       2260.98       2280.08       492.31 o                         
  -8  19   2        485.54        487.62       208.74 o                         
  -7  19   2        413.56        358.53        78.97 o                         
  -6  19   2       1302.42       1348.51       114.82 o                         
  -5  19   2          3.46        -50.41        55.41 o                         
  -4  19   2       2934.45       2983.98       159.73 o                         
  -3  19   2        699.57        620.64       120.35 o                         
  -2  19   2       4568.64       4513.17       218.10 o                         
  -1  19   2       2782.50       2435.17       208.66 o                         
   0  19   2       8239.76       7690.98       341.00 o                         
   1  19   2       2210.45       2118.88       187.18 o                         
   2  19   2        172.46         99.71        79.81 o                         
   3  19   2       4074.43       4155.44       217.81 o                         
   4  19   2       1551.80       1444.49       109.67 o                         
   5  19   2       2469.40       2499.33       138.96 o                         
   6  19   2          3.27        -36.78        55.41 o                         
   7  19   2       2710.26       2631.92       221.09 o                         
   8  19   2          0.53         12.14        93.16 o                         
   9  19   2       2106.11       1795.89       194.36 o                         
  -9  20   2       1003.25       1321.76       191.65 o                         
  -8  20   2       2929.63       3146.53       260.55 o                         
  -7  20   2        605.80        587.83       110.63 o                         
  -6  20   2       1705.56       1522.44       123.27 o                         
  -5  20   2        624.81        677.28       148.44 o                         
  -4  20   2         63.34         47.61        63.91 o                         
  -3  20   2       3826.48       3840.98       221.59 o                         
  -2  20   2        681.72        883.59       120.53 o                         
  -1  20   2       9029.71       8894.35       322.99 o                         
   0  20   2       3201.87       3364.23       459.60 o                         
   1  20   2       7712.61       8359.84       873.64 o                         
   2  20   2       2239.35       2247.61       174.51 o                         
   3  20   2        607.28        604.68       169.96 o                         
   4  20   2       6397.15       6636.34       218.02 o                         
   5  20   2         47.09         19.69        83.58 o                         
   6  20   2       7611.38       8133.87       296.29 o                         
   7  20   2        256.70        257.32       110.71 o                         
   8  20   2       2158.70       2300.36       212.66 o                         
   9  20   2        957.90       1008.30       158.33 o                         
  -9  21   2        371.90        317.48       132.99 o                         
  -8  21   2          3.35         74.20       104.38 o                         
  -7  21   2       1341.98       1231.52       280.52 o                         
  -6  21   2         16.05        -64.16        67.68 o                         
  -5  21   2         10.02         55.73        75.62 o                         
  -4  21   2       1773.57       1756.87       163.14 o                         
  -3  21   2       1065.72       1103.46       134.23 o                         
  -2  21   2       7950.07       7446.07       297.40 o                         
  -1  21   2        311.38        190.13        95.77 o                         
   0  21   2        421.07        331.82       103.14 o                         
   1  21   2       1859.06       1625.82       183.79 o                         
   2  21   2        127.75         35.39        84.20 o                         
   3  21   2        121.80         12.42       140.69 o                         
   4  21   2         95.35         -1.16        57.58 o                         
   5  21   2       4097.15       4410.73       187.50 o                         
   6  21   2          0.84        -48.75        61.59 o                         
   7  21   2       1401.03       1434.81       172.16 o                         
   8  21   2        463.94        315.27       120.66 o                         
  -8  22   2        257.44        326.69       129.34 o                         
  -7  22   2        138.26         14.96        84.23 o                         
  -6  22   2          2.57        -45.49        86.71 o                         
  -5  22   2         70.53         47.26        73.93 o                         
  -4  22   2        174.04        237.31        79.07 o                         
  -3  22   2         10.46          0.94        85.77 o                         
  -2  22   2         39.46        -19.85        76.48 o                         
  -1  22   2          0.15         42.83        89.96 o                         
   0  22   2        208.01        293.14       105.03 o                         
   1  22   2        180.24        -68.95        91.78 o                         
   2  22   2         32.70        140.63        98.87 o                         
   3  22   2          0.11        -56.53        81.33 o                         
   4  22   2         15.69         19.09        85.90 o                         
   5  22   2         45.12         13.33       105.38 o                         
   6  22   2        350.39        386.32        84.34 o                         
   7  22   2        337.27         65.11       117.30 o                         
   8  22   2          1.18        192.11       140.52 o                         
  -8  23   2       1043.17       1201.32       206.19 o                         
  -7  23   2        515.23        493.80       156.28 o                         
  -6  23   2         27.64        131.38       123.00 o                         
  -5  23   2        400.62        207.00        85.12 o                         
  -4  23   2       2660.91       2376.05       164.75 o                         
  -3  23   2         79.92       -101.49       106.40 o                         
  -2  23   2       2264.95       2050.00       182.54 o                         
  -1  23   2          3.88        120.43        92.57 o                         
   0  23   2       3867.75       3708.60       363.65 o                         
   1  23   2       1503.78       1489.39       170.28 o                         
   2  23   2          2.96        158.53        99.17 o                         
   3  23   2        530.99        461.92       122.76 o                         
   4  23   2         40.46        -42.27       158.52 o                         
   5  23   2       2880.63       2920.89       228.38 o                         
   6  23   2        393.75        323.01       125.66 o                         
   7  23   2       1692.53       1220.86       347.22 o                         
  -7  24   2        861.17        837.85       170.36 o                         
  -6  24   2        500.04        724.66       108.79 o                         
  -5  24   2       1352.51       1275.89       129.06 o                         
  -4  24   2          0.39         74.64        77.95 o                         
  -3  24   2       2875.99       2992.04       487.57 o                         
  -2  24   2        160.36        226.46       164.50 o                         
  -1  24   2       4456.27       4430.00       270.38 o                         
   0  24   2       1201.43       1264.24       159.59 o                         
   1  24   2       2015.93       2096.25       195.24 o                         
   2  24   2        567.57        428.27       201.50 o                         
   3  24   2         29.51        -25.16        94.27 o                         
   4  24   2       1841.51       1840.59       185.01 o                         
   5  24   2         39.72        151.79       106.09 o                         
   6  24   2       3436.00       3330.76       235.82 o                         
   7  24   2        151.40        377.76       284.09 o                         
  -7  25   2       1077.82       1092.06       191.64 o                         
  -6  25   2       1136.51       1150.79       133.99 o                         
  -5  25   2         87.49        -47.04        73.60 o                         
  -4  25   2       1695.26       1585.40       142.27 o                         
  -3  25   2        490.59        457.97       128.97 o                         
  -2  25   2       4811.40       4961.94       288.73 o                         
  -1  25   2        308.58         93.80       162.99 o                         
   0  25   2       1814.08       1758.36       184.25 o                         
   1  25   2        120.73          6.24        99.60 o                         
   2  25   2        748.71        780.10       183.87 o                         
   3  25   2        925.78        809.98       258.59 o                         
   4  25   2        203.48        317.41       112.42 o                         
   5  25   2       4926.74       5052.75       295.99 o                         
   6  25   2         19.56       -100.66       100.66 o                         
  -6  26   2        368.36        466.45       107.98 o                         
  -5  26   2        219.86        420.13       104.94 o                         
  -4  26   2          6.28         -0.59       103.45 o                         
  -3  26   2       1292.20       1591.66       148.19 o                         
  -2  26   2         17.53         97.54       113.85 o                         
  -1  26   2        569.86        491.15       131.11 o                         
   0  26   2         95.38         52.41       110.11 o                         
   1  26   2        547.01        611.79       128.61 o                         
   2  26   2        200.76        -94.13        94.13 o                         
   3  26   2         25.21          2.86       181.96 o                         
   4  26   2        894.59       1059.80       172.12 o                         
   5  26   2         12.27         64.08       110.24 o                         
   6  26   2        381.17        380.02       162.08 o                         
  -5  27   2          2.66        -27.05        85.12 o                         
  -4  27   2         51.96        254.33       129.45 o                         
  -3  27   2        225.89        244.81        99.61 o                         
  -2  27   2         19.11         87.07       113.91 o                         
  -1  27   2          3.45        129.79       124.02 o                         
   0  27   2          5.31        -79.06        97.80 o                         
   1  27   2          0.13         96.32       103.62 o                         
   2  27   2          5.44        -89.37       125.23 o                         
   3  27   2        147.69        244.80       122.03 o                         
   4  27   2         70.41       -107.19       107.19 o                         
   5  27   2        223.09        425.82       339.17 o                         
  -4  28   2         22.65        -74.31       118.33 o                         
  -3  28   2       1120.90        936.23       162.91 o                         
  -2  28   2        356.41        336.69       177.44 o                         
  -1  28   2       3026.47       3343.81       259.71 o                         
   0  28   2         72.51        -19.36       110.81 o                         
   1  28   2       1110.28        836.51       143.31 o                         
   2  28   2       1051.99       1001.04       151.42 o                         
   3  28   2         42.84       -112.19       112.19 o                         
   4  28   2       1186.03       1615.44       192.18 o                         
  -3  29   2       1165.32       1248.23       220.53 o                         
  -2  29   2       2084.82       1922.65       283.73 o                         
  -1  29   2        623.73        310.37       136.97 o                         
   0  29   2       1342.56       1475.45       185.47 o                         
   1  29   2          5.24        130.99       117.48 o                         
   2  29   2       1051.05       1201.21       170.59 o                         
 -12   1   3        452.92        506.30        85.66 o                         
 -11   1   3       1491.26       1744.60       170.67 o                         
 -10   1   3       1153.72       1135.77        96.03 o                         
  -9   1   3        345.98        410.17        65.00 o                         
  -8   1   3         34.83        -32.57        40.26 o                         
  -7   1   3       2175.12       2115.44       104.27 o                         
  -6   1   3       4162.41       4005.52       111.92 o                         
  -5   1   3       5543.49       5450.57       112.61 o                         
  -4   1   3       5498.07       5381.62       131.97 o                         
  -3   1   3       7797.58       7840.26       123.18 o                         
  -2   1   3       9393.75       9104.39       137.95 o                         
  -1   1   3        818.35        837.39        29.19 o                         
   0   1   3       3569.76       3801.97        75.51 o                         
   1   1   3         28.50         66.56        26.68 o                         
   2   1   3      15630.32      15311.23       216.07 o                         
   3   1   3      15627.84      15848.65       225.99 o                         
   4   1   3      10958.95      11094.07       176.70 o                         
   5   1   3       4189.34       4352.67        95.21 o                         
   6   1   3          0.76         68.99        24.31 o                         
   7   1   3       1056.22       1077.42        54.15 o                         
   8   1   3       1338.77       1415.61        74.32 o                         
   9   1   3        223.94        194.52        50.11 o                         
  10   1   3       1012.28       1077.28       122.89 o                         
  11   1   3        795.16        789.62       141.03 o                         
  12   1   3        609.88        536.79       115.52 o                         
 -12   2   3       1118.44        992.73       117.25 o                         
 -11   2   3         31.70        136.90        69.66 o                         
 -10   2   3       4897.05       4980.30       175.56 o                         
  -9   2   3       3063.15       2823.24       150.70 o                         
  -8   2   3       4413.13       4339.90       146.56 o                         
  -7   2   3       1079.50        923.56        70.67 o                         
  -6   2   3       4254.02       4238.58       143.64 o                         
  -5   2   3      10031.12      10092.46       185.18 o                         
  -4   2   3       6184.32       6101.28       110.02 o                         
  -3   2   3       8734.35       8171.90       128.32 o                         
  -2   2   3       2560.59       2742.24        56.41 o                         
  -1   2   3      16315.07      16125.79       244.17 o                         
   0   2   3       9309.69       9821.69       169.07 o                         
   1   2   3      15237.06      14642.02       299.32 o                         
   2   2   3       5539.38       5101.51        96.55 o                         
   3   2   3      26107.22      26415.76       393.16 o                         
   4   2   3      13906.36      14397.84       210.07 o                         
   5   2   3       3933.23       3950.85        89.13 o                         
   6   2   3       7246.17       7605.87       150.69 o                         
   7   2   3       1365.48       1405.88        60.41 o                         
   8   2   3       4394.34       4291.58       122.94 o                         
   9   2   3       1056.49       1077.41       151.95 o                         
  10   2   3       2175.59       2216.75       223.21 o                         
  11   2   3        713.01        514.75       103.49 o                         
  12   2   3       3165.23       2879.68       216.93 o                         
 -12   3   3        658.68        633.02       121.12 o                         
 -11   3   3       5363.63       5352.27       218.10 o                         
 -10   3   3        691.63        800.21        95.02 o                         
  -9   3   3       3086.05       3144.31       141.53 o                         
  -8   3   3          0.70        -51.88        51.88 o                         
  -7   3   3       7201.01       7274.83       196.96 o                         
  -6   3   3      13724.93      13618.36       269.90 o                         
  -5   3   3       3689.79       3881.36        99.60 o                         
  -4   3   3      26367.86      26370.47       398.64 o                         
  -3   3   3        166.72        186.95        23.45 o                         
  -2   3   3      10086.56       9672.14       157.88 o                         
  -1   3   3       3921.43       4165.82        88.01 o                         
   0   3   3       5187.06       5997.51       114.90 o                         
   1   3   3       1068.50       1021.12        52.54 o                         
   2   3   3       8053.37       8023.75       143.55 o                         
   3   3   3       3167.43       2988.12        73.81 o                         
   4   3   3       4846.43       4933.61        92.34 o                         
   5   3   3       4369.85       4767.11       113.66 o                         
   6   3   3        817.80        926.32        60.92 o                         
   7   3   3       1140.87       1147.88        61.73 o                         
   8   3   3         54.13         -7.56        39.61 o                         
   9   3   3       2639.72       2357.86       135.31 o                         
  10   3   3        615.44        481.68        87.13 o                         
  11   3   3       2788.00       2934.78       289.18 o                         
  12   3   3        490.79        578.54       115.86 o                         
 -12   4   3        436.15        529.04        98.23 o                         
 -11   4   3         55.44         61.67        66.46 o                         
 -10   4   3       1282.06       1248.71       112.82 o                         
  -9   4   3        117.59         56.69        53.26 o                         
  -8   4   3       1817.78       1689.17       113.14 o                         
  -7   4   3        412.51        498.31        57.56 o                         
  -6   4   3       3176.36       3012.47       105.26 o                         
  -5   4   3       6013.34       6388.93       141.09 o                         
  -4   4   3          4.10         -5.21        21.75 o                         
  -3   4   3        732.54        982.79        47.99 o                         
  -2   4   3       6094.39       6372.56       115.52 o                         
  -1   4   3        434.90        397.23        33.14 o                         
   0   4   3       1703.91       1740.29        61.94 o                         
   1   4   3       5024.39       5020.99       126.94 o                         
   2   4   3        428.82        494.84        37.21 o                         
   3   4   3      10477.13      10704.73       173.11 o                         
   4   4   3       9211.75       9792.38       163.78 o                         
   5   4   3       2170.09       2159.70        60.17 o                         
   6   4   3       1994.83       2091.69       104.96 o                         
   7   4   3        278.00        330.43        41.60 o                         
   8   4   3       1230.75       1194.29        82.12 o                         
   9   4   3       1607.86       1602.87       133.96 o                         
  10   4   3        242.90        410.33        74.84 o                         
  11   4   3          0.59         89.64       107.42 o                         
  12   4   3        903.77        913.45       138.22 o                         
 -12   5   3        265.05        294.63       131.61 o                         
 -11   5   3         10.17        140.60        65.44 o                         
 -10   5   3        163.61        154.46        82.15 o                         
  -9   5   3         72.58        108.91        56.30 o                         
  -8   5   3         42.35         39.89        50.95 o                         
  -7   5   3       1145.54       1151.90        90.44 o                         
  -6   5   3        512.33        581.30        61.91 o                         
  -5   5   3          5.18        -10.78        21.93 o                         
  -4   5   3        221.42        223.93        30.72 o                         
  -3   5   3       2934.64       3102.75       106.18 o                         
  -2   5   3         16.48         35.87        35.75 o                         
  -1   5   3        462.99        517.85        40.22 o                         
   0   5   3       2636.63       2648.04        79.09 o                         
   1   5   3        139.71        154.84        35.59 o                         
   2   5   3         22.39         45.59        27.26 o                         
   3   5   3       3984.02       4293.45        92.91 o                         
   4   5   3       5790.80       5953.52       164.92 o                         
   5   5   3         20.90         -1.92        18.64 o                         
   6   5   3       1469.73       1454.89        64.95 o                         
   7   5   3          6.84         45.98        29.87 o                         
   8   5   3        529.29        399.06        57.92 o                         
   9   5   3        132.36        142.99        60.51 o                         
  10   5   3         52.05         80.64        59.36 o                         
  11   5   3        252.45        306.19       133.90 o                         
  12   5   3        382.97        623.78       193.46 o                         
 -12   6   3       2102.88       1932.96       157.91 o                         
 -11   6   3        774.12        772.33       187.08 o                         
 -10   6   3       1881.02       2142.05       199.85 o                         
  -9   6   3        187.71        293.15        67.79 o                         
  -8   6   3        597.38        768.13       115.05 o                         
  -7   6   3       1135.76       1355.75       172.19 o                         
  -6   6   3        161.37        181.88        28.82 o                         
  -5   6   3      10460.83      10671.33       199.78 o                         
  -4   6   3        925.72        872.72        52.56 o                         
  -3   6   3         22.70         14.07        30.57 o                         
  -2   6   3         90.54        114.10        31.63 o                         
  -1   6   3       4254.48       4115.85        97.72 o                         
   0   6   3        709.99        907.82        51.15 o                         
   1   6   3        221.50        174.97        36.11 o                         
   2   6   3       7426.13       7759.10       167.14 o                         
   3   6   3      11533.86      11272.34       188.81 o                         
   4   6   3        410.28        373.86        41.14 o                         
   5   6   3       1925.40       1894.07        61.64 o                         
   6   6   3          7.68        185.73        37.06 o                         
   7   6   3        433.42        387.24        43.85 o                         
   8   6   3       1993.43       2038.04       108.31 o                         
   9   6   3        351.04        337.34        67.79 o                         
  10   6   3       1728.86       1651.60       128.78 o                         
  11   6   3         14.97          4.43        70.06 o                         
  12   6   3       1567.30       1346.54       226.05 o                         
 -12   7   3        172.85        238.54       102.89 o                         
 -11   7   3       2554.16       2352.51       213.03 o                         
 -10   7   3        720.91        879.01       101.26 o                         
  -9   7   3       2662.88       2554.59       143.17 o                         
  -8   7   3       1738.08       1794.61       157.32 o                         
  -7   7   3       1912.29       1992.95       111.10 o                         
  -6   7   3       3066.35       3061.53        89.05 o                         
  -5   7   3       4648.69       4667.51       158.93 o                         
  -4   7   3      12638.00      12693.43       290.41 o                         
  -3   7   3       2571.80       2412.74       106.26 o                         
  -2   7   3      20390.38      20267.20       347.22 o                         
  -1   7   3       1908.55       1997.22        74.86 o                         
   0   7   3      21481.66      21009.45       417.35 o                         
   1   7   3       3149.11       3064.05       131.68 o                         
   2   7   3       1339.46       1216.96        62.84 o                         
   3   7   3      17964.32      18265.30       319.37 o                         
   4   7   3      12811.12      12669.46       230.26 o                         
   5   7   3       5587.39       5512.49       121.18 o                         
   6   7   3       1156.05       1269.28        55.33 o                         
   7   7   3       7174.31       7012.47       168.54 o                         
   8   7   3        132.89        112.31        56.14 o                         
   9   7   3       1092.83       1017.41       113.95 o                         
  10   7   3       1041.93       1089.46       120.01 o                         
  11   7   3       1673.07       1621.66       156.22 o                         
 -12   8   3       1257.44       1122.29       123.18 o                         
 -11   8   3       1106.58       1108.77       119.79 o                         
 -10   8   3       2861.39       2914.91       169.22 o                         
  -9   8   3         46.26         59.37        53.38 o                         
  -8   8   3       1629.79       1745.75       117.67 o                         
  -7   8   3        404.49        394.54        35.86 o                         
  -6   8   3       3630.97       3587.39       113.62 o                         
  -5   8   3       7630.27       7383.92       225.17 o                         
  -4   8   3       2224.01       2357.15       106.77 o                         
  -3   8   3       1446.07       1156.23        99.81 o                         
  -2   8   3         53.39         33.87        34.74 o                         
  -1   8   3      10014.69       9706.67       206.12 o                         
   0   8   3       4581.98       4675.67       122.08 o                         
   1   8   3       8452.63       7852.89       259.69 o                         
   2   8   3        427.13        276.90        43.70 o                         
   3   8   3      16258.41      15923.73       354.66 o                         
   4   8   3      10528.43      10738.85       203.04 o                         
   5   8   3       2899.67       2835.80        82.20 o                         
   6   8   3        906.86        961.27        56.55 o                         
   7   8   3        309.35        275.88        48.05 o                         
   8   8   3       7763.58       7697.61       218.32 o                         
   9   8   3        150.15        127.50        59.72 o                         
  10   8   3       1007.44       1128.40       126.43 o                         
  11   8   3        462.24        327.80        85.92 o                         
 -12   9   3        901.11       1084.66       124.19 o                         
 -11   9   3         16.18        -14.55        69.00 o                         
 -10   9   3          3.94         53.59        62.57 o                         
  -9   9   3       2355.40       2457.16       148.49 o                         
  -8   9   3         27.79          0.72        79.99 o                         
  -7   9   3       2938.82       3270.26       113.13 o                         
  -6   9   3         88.40        127.79        39.30 o                         
  -5   9   3          3.46        -39.54        39.54 o                         
  -4   9   3        225.76        256.78        64.45 o                         
  -3   9   3         65.96        227.08        66.06 o                         
  -2   9   3       4614.52       4408.61       289.60 o                         
  -1   9   3         19.65         72.20        37.61 o                         
   0   9   3      11110.38      10596.43       256.20 o                         
   1   9   3       2274.62       2467.42       144.54 o                         
   2   9   3       4503.11       4414.72       139.23 o                         
   3   9   3        375.72        381.01        53.50 o                         
   4   9   3        111.67         95.56        27.42 o                         
   5   9   3       1805.61       1805.42        68.30 o                         
   6   9   3        666.46        695.88        67.24 o                         
   7   9   3       4213.01       4222.77       116.35 o                         
   8   9   3        144.84         82.56        51.00 o                         
   9   9   3        142.83        182.76        57.49 o                         
  10   9   3        253.20        225.07        72.73 o                         
  11   9   3        283.11        174.29        79.48 o                         
 -12  10   3        162.97        192.29        87.46 o                         
 -11  10   3         55.84        170.06        71.13 o                         
 -10  10   3         78.80        106.91        69.46 o                         
  -9  10   3        158.18         93.57        59.00 o                         
  -8  10   3          2.82          3.48        48.79 o                         
  -7  10   3        271.53        213.09        54.18 o                         
  -6  10   3        942.78        967.28        87.14 o                         
  -5  10   3       1464.46       1587.30       106.45 o                         
  -4  10   3        572.38        442.83       115.57 o                         
  -3  10   3        120.92         61.02        55.05 o                         
  -2  10   3       5270.37       5389.34       223.39 o                         
  -1  10   3       1902.51       1622.96       147.58 o                         
   0  10   3        185.25        253.10        71.90 o                         
   1  10   3        522.77        488.67        82.35 o                         
   2  10   3       1763.83       2047.16       145.65 o                         
   3  10   3        172.92        173.09        48.32 o                         
   4  10   3        315.50        421.73        55.31 o                         
   5  10   3       1693.76       1683.35        71.52 o                         
   6  10   3         83.84        153.78        43.11 o                         
   7  10   3       1138.72       1030.89        71.96 o                         
   8  10   3        113.37        134.71        52.68 o                         
   9  10   3       1998.70       1742.61       114.95 o                         
  10  10   3        236.94        213.29        71.75 o                         
  11  10   3         17.59         57.63        80.46 o                         
 -11  11   3       2747.00       2628.79       171.86 o                         
 -10  11   3         16.01        -18.08        58.80 o                         
  -9  11   3       2903.59       2778.03       289.18 o                         
  -8  11   3        154.30        164.24       101.31 o                         
  -7  11   3        871.76        878.39        85.04 o                         
  -6  11   3       6564.77       7018.12       231.80 o                         
  -5  11   3       5609.80       5016.84       188.04 o                         
  -4  11   3       9841.71       8687.85       326.89 o                         
  -3  11   3       1339.80       1062.50       112.48 o                         
  -2  11   3       2442.09       2578.73       160.97 o                         
  -1  11   3        494.04        486.02        85.38 o                         
   0  11   3        413.10        343.71        73.85 o                         
   1  11   3        590.94        521.01       107.93 o                         
   2  11   3        206.47         62.11        50.01 o                         
   3  11   3       1162.37       1099.52        74.57 o                         
   4  11   3       2760.11       2832.62       101.95 o                         
   5  11   3       1484.22       1508.55        71.17 o                         
   6  11   3          4.79        -27.57        27.57 o                         
   7  11   3       1260.70       1284.68        92.18 o                         
   8  11   3        161.65        164.73        52.99 o                         
   9  11   3       2032.30       2061.87       126.17 o                         
  10  11   3       1214.48       1139.13       114.49 o                         
  11  11   3        994.68       1023.08       133.23 o                         
 -11  12   3         35.09        -56.78       176.15 o                         
 -10  12   3       2798.53       2747.44       296.81 o                         
  -9  12   3          8.84       -119.94       143.06 o                         
  -8  12   3       4522.90       4614.74       265.69 o                         
  -7  12   3        141.37        168.33        59.70 o                         
  -6  12   3       8245.55       7805.42       255.68 o                         
  -5  12   3       1124.52        991.37        95.17 o                         
  -4  12   3       8322.75       8436.02       325.32 o                         
  -3  12   3      19515.27      19746.23       626.00 o                         
  -2  12   3       1892.74       1666.50       141.90 o                         
  -1  12   3       9969.73      10284.38       643.52 o                         
   0  12   3          0.31         36.39        63.28 o                         
   1  12   3       4367.81       4024.82       203.05 o                         
   2  12   3       1913.63       2054.26       156.36 o                         
   3  12   3       3611.27       3979.30       202.53 o                         
   4  12   3       1961.02       2100.71       111.38 o                         
   5  12   3        763.41        768.68        63.67 o                         
   6  12   3       5811.48       5743.35       156.30 o                         
   7  12   3          0.84        -25.82        47.17 o                         
   8  12   3       3927.58       3950.90       159.54 o                         
   9  12   3        387.05        473.81        75.50 o                         
  10  12   3       3877.48       3792.74       183.14 o                         
  11  12   3       2621.73       2521.17       199.71 o                         
 -11  13   3       2998.12       3345.58       272.65 o                         
 -10  13   3        320.41        555.19       132.94 o                         
  -9  13   3       2941.67       2795.89       485.70 o                         
  -8  13   3       1707.97       1614.05       309.54 o                         
  -7  13   3       5655.52       5963.36       220.17 o                         
  -6  13   3       1963.47       2084.77       136.47 o                         
  -5  13   3       5628.79       5556.50       208.75 o                         
  -4  13   3         96.95        126.27        74.40 o                         
  -3  13   3       4730.26       4869.02       382.35 o                         
  -2  13   3       9204.56       8489.69       451.08 o                         
  -1  13   3        245.36        177.24       106.91 o                         
   0  13   3      10076.95      10603.86       525.41 o                         
   1  13   3        534.33        606.87        79.60 o                         
   2  13   3       5358.46       5230.93       199.37 o                         
   3  13   3       2074.40       2221.43        98.70 o                         
   4  13   3        600.98        667.20        61.20 o                         
   5  13   3       3331.18       3327.60       121.92 o                         
   6  13   3        423.20        440.18        56.41 o                         
   7  13   3       3751.17       3583.82       131.43 o                         
   8  13   3        507.89        377.02        75.10 o                         
   9  13   3       3766.13       3672.89       278.67 o                         
  10  13   3        659.19        688.64       101.19 o                         
 -11  14   3        315.37        221.25       130.44 o                         
 -10  14   3       1449.67       1424.86       186.86 o                         
  -9  14   3       1011.37       1012.46       156.82 o                         
  -8  14   3       1039.76       1044.99       151.65 o                         
  -7  14   3         10.80        119.36        64.61 o                         
  -6  14   3       1558.51       1451.15       118.70 o                         
  -5  14   3        181.02         66.70        58.39 o                         
  -4  14   3       1740.99       1816.04       161.93 o                         
  -3  14   3       1748.64       1741.15       156.71 o                         
  -2  14   3          6.91         -0.89        69.38 o                         
  -1  14   3       7913.58       7959.40       321.90 o                         
   0  14   3        115.04        134.41        76.37 o                         
   1  14   3          4.27         35.26        58.68 o                         
   2  14   3        888.04        937.31        88.87 o                         
   3  14   3        847.36        971.50        88.82 o                         
   4  14   3          1.28        -19.49        38.07 o                         
   5  14   3        339.59        305.74       103.53 o                         
   6  14   3       1004.79        999.60        78.00 o                         
   7  14   3        571.04        466.41        73.15 o                         
   8  14   3       2030.45       2002.55       136.88 o                         
   9  14   3          8.72        -60.11        60.11 o                         
  10  14   3        789.75        552.89        95.53 o                         
 -11  15   3         61.90        -22.22       116.14 o                         
 -10  15   3       2073.46       2268.08       228.70 o                         
  -9  15   3        133.69         84.08       245.39 o                         
  -8  15   3        615.28        551.28       131.05 o                         
  -7  15   3        742.25        701.47       110.69 o                         
  -6  15   3        954.25       1032.92       119.18 o                         
  -5  15   3        652.14        672.64       108.14 o                         
  -4  15   3       1627.13       1451.31       151.36 o                         
  -3  15   3       1260.75       1497.87       151.61 o                         
  -2  15   3         90.92         58.63        76.82 o                         
  -1  15   3        871.04        707.14       116.99 o                         
   0  15   3        116.87        193.10        70.44 o                         
   1  15   3       1405.16       1491.95       282.05 o                         
   2  15   3       1689.36       1315.90       121.36 o                         
   3  15   3       3364.87       3358.26       139.23 o                         
   4  15   3       5305.71       5184.78       158.27 o                         
   5  15   3        637.60        584.67        63.48 o                         
   6  15   3        316.29        351.12        59.27 o                         
   7  15   3         27.37         43.60        68.60 o                         
   8  15   3        114.61        -19.42       144.08 o                         
   9  15   3         52.47        -20.82       212.30 o                         
  10  15   3          8.33         38.14        70.10 o                         
 -10  16   3       1191.27       1322.49       184.73 o                         
  -9  16   3       1451.92       1321.52       180.78 o                         
  -8  16   3        563.59        558.96       134.76 o                         
  -7  16   3         28.12        -71.54        71.54 o                         
  -6  16   3        901.48       1040.52       137.97 o                         
  -5  16   3        746.30        891.50       104.97 o                         
  -4  16   3        977.30        837.91       127.22 o                         
  -3  16   3       3955.13       3956.92       428.68 o                         
  -2  16   3        574.93        673.80       119.14 o                         
  -1  16   3       7867.37       7030.73       314.29 o                         
   0  16   3         33.49         59.85        67.70 o                         
   1  16   3       3753.81       3617.63       215.56 o                         
   2  16   3       2087.06       2262.08       156.87 o                         
   3  16   3       7307.48       7212.01       332.15 o                         
   4  16   3       2965.26       2981.78       133.63 o                         
   5  16   3       1621.71       1574.59       103.50 o                         
   6  16   3       4121.98       4119.74       156.38 o                         
   7  16   3          2.38        -24.89       123.21 o                         
   8  16   3       1100.37       1192.75       146.17 o                         
   9  16   3        362.69        516.45       123.66 o                         
  10  16   3       1829.78       1410.55       175.90 o                         
 -10  17   3         65.41        117.65       127.43 o                         
  -9  17   3       3818.20       3401.65       275.18 o                         
  -8  17   3        807.39        855.28       395.58 o                         
  -7  17   3       2574.50       2866.12       181.05 o                         
  -6  17   3       1491.06       1580.15       138.20 o                         
  -5  17   3        150.29         75.21        77.31 o                         
  -4  17   3       3627.96       3739.43       240.37 o                         
  -3  17   3         49.72         94.38        83.82 o                         
  -2  17   3       2178.69       1997.03       180.18 o                         
  -1  17   3       3957.00       3862.10       200.58 o                         
   0  17   3      11403.35      11013.08       406.11 o                         
   1  17   3        248.18        307.03        95.24 o                         
   2  17   3       3115.87       3496.62       378.00 o                         
   3  17   3       3679.89       3691.18       143.61 o                         
   4  17   3       1768.71       1870.76       120.81 o                         
   5  17   3       1857.42       1907.72       133.91 o                         
   6  17   3       1595.94       1724.03       161.42 o                         
   7  17   3       1645.55       1884.83       498.93 o                         
   8  17   3        225.42        104.18        92.98 o                         
   9  17   3       3164.10       2926.77       312.60 o                         
 -10  18   3        309.02        318.95       140.66 o                         
  -9  18   3          0.08        212.98       122.07 o                         
  -8  18   3       1809.97       1815.77       207.28 o                         
  -7  18   3          5.20         -1.52        60.14 o                         
  -6  18   3       3137.90       3295.31       168.53 o                         
  -5  18   3        141.85         91.19        75.02 o                         
  -4  18   3        140.40        115.56       107.93 o                         
  -3  18   3       3424.87       3303.18       196.13 o                         
  -2  18   3        399.49        404.27       119.03 o                         
  -1  18   3       7833.11       7189.00       271.12 o                         
   0  18   3       2889.30       3041.45       187.57 o                         
   1  18   3       8626.16       8494.08       357.62 o                         
   2  18   3         89.36        166.20       101.71 o                         
   3  18   3       2351.32       2587.23       176.50 o                         
   4  18   3       2141.19       1881.73       141.84 o                         
   5  18   3        945.42        935.65        89.52 o                         
   6  18   3       5323.60       5696.95       204.73 o                         
   7  18   3       2828.99       2690.86       209.82 o                         
   8  18   3       3334.19       3506.08       627.23 o                         
   9  18   3          2.87         58.42        96.54 o                         
  -9  19   3         60.38       -128.03       258.12 o                         
  -8  19   3         17.80        109.21       242.85 o                         
  -7  19   3        513.36        536.71        86.87 o                         
  -6  19   3        492.83        632.46        86.43 o                         
  -5  19   3        135.91         74.55        69.42 o                         
  -4  19   3        372.05        332.84        93.05 o                         
  -3  19   3        609.65        463.37        99.63 o                         
  -2  19   3       4684.19       4606.84       219.51 o                         
  -1  19   3        247.48        102.71       165.87 o                         
   0  19   3       2975.59       3071.53       251.89 o                         
   1  19   3        884.00        823.53       163.43 o                         
   2  19   3       4527.26       4468.64       278.31 o                         
   3  19   3        162.92        111.70        78.09 o                         
   4  19   3       1133.99        983.01       177.74 o                         
   5  19   3        639.63        573.20        80.33 o                         
   6  19   3        167.02        124.79        97.44 o                         
   7  19   3        878.62        775.31       125.12 o                         
   8  19   3        660.64        652.39       134.58 o                         
   9  19   3        342.42        317.64       116.51 o                         
  -9  20   3        321.69         68.64       392.02 o                         
  -8  20   3        502.26        277.23       126.26 o                         
  -7  20   3        596.48        586.79       102.58 o                         
  -6  20   3        160.66        211.59        81.19 o                         
  -5  20   3       1225.77       1148.27       110.96 o                         
  -4  20   3        985.28       1200.95       165.01 o                         
  -3  20   3        431.14        333.29        94.99 o                         
  -2  20   3        199.98        129.37       107.51 o                         
  -1  20   3        319.15        441.98        97.63 o                         
   0  20   3       1112.13       1094.07       175.56 o                         
   1  20   3        126.50         82.45       134.41 o                         
   2  20   3        596.01        382.28       141.98 o                         
   3  20   3        473.01        484.27       183.94 o                         
   4  20   3         79.17        130.00        84.18 o                         
   5  20   3         88.46         53.02        56.64 o                         
   6  20   3        208.66        190.95        67.03 o                         
   7  20   3        999.60        918.38       240.94 o                         
   8  20   3         55.52        -21.80        92.84 o                         
  -9  21   3       2049.61       1980.73       231.42 o                         
  -8  21   3         51.47       -101.75       101.75 o                         
  -7  21   3       6247.39       6759.89       378.99 o                         
  -6  21   3        195.57        306.73        85.68 o                         
  -5  21   3       3286.47       3085.85       172.35 o                         
  -4  21   3       1997.79       1905.30       166.35 o                         
  -3  21   3       1152.77       1484.01       150.42 o                         
  -2  21   3       4353.33       4552.58       238.40 o                         
  -1  21   3       1054.74       1042.48       134.40 o                         
   0  21   3       4146.19       4771.56       247.28 o                         
   1  21   3         48.44        172.71       183.79 o                         
   2  21   3       1548.26       1805.63       167.76 o                         
   3  21   3        338.64        493.75       112.39 o                         
   4  21   3         18.44          4.15       104.42 o                         
   5  21   3       2323.78       2418.97       206.00 o                         
   6  21   3        192.37        175.62        67.75 o                         
   7  21   3       3944.38       4147.57       235.10 o                         
   8  21   3        300.16        259.70       112.71 o                         
  -8  22   3       4810.05       5459.42       885.35 o                         
  -7  22   3        472.21        354.74       101.87 o                         
  -6  22   3       6660.82       6566.15       244.43 o                         
  -5  22   3       1216.72       1204.92       122.68 o                         
  -4  22   3       2354.51       2438.08       201.37 o                         
  -3  22   3       2675.45       3027.07       209.86 o                         
  -2  22   3        576.73        638.73       115.20 o                         
  -1  22   3       3417.56       3453.51       226.24 o                         
   0  22   3        279.68        344.65       106.39 o                         
   1  22   3       4119.04       4323.56       294.53 o                         
   2  22   3         22.08        -45.99        96.76 o                         
   3  22   3       1583.64       1782.57       171.70 o                         
   4  22   3       1095.82       1061.80       186.53 o                         
   5  22   3          1.25        -83.82        83.82 o                         
   6  22   3       4880.31       5304.31       389.71 o                         
   7  22   3         32.28        200.59       253.54 o                         
   8  22   3       4063.41       3300.93       346.20 o                         
  -8  23   3        189.80        210.88       124.44 o                         
  -7  23   3       2958.41       2779.30       494.35 o                         
  -6  23   3        771.78        862.81       128.74 o                         
  -5  23   3       2806.00       2736.99       174.40 o                         
  -4  23   3        421.80        379.39        91.14 o                         
  -3  23   3        146.87         37.57        92.54 o                         
  -2  23   3       3238.98       3423.80       287.88 o                         
  -1  23   3         25.20        -12.34        92.67 o                         
   0  23   3       4137.57       4387.86       261.41 o                         
   1  23   3        903.30        949.79       142.87 o                         
   2  23   3        621.82        585.67       123.92 o                         
   3  23   3        321.87        270.95       108.24 o                         
   4  23   3         25.21        -29.40        90.11 o                         
   5  23   3       1758.85       2034.96       188.40 o                         
   6  23   3        217.39        100.53       102.41 o                         
   7  23   3       2430.06       2413.21       193.46 o                         
  -7  24   3        227.00        349.03       350.27 o                         
  -6  24   3        830.62        552.85       172.98 o                         
  -5  24   3        220.53        250.00        91.27 o                         
  -4  24   3        596.99        558.28       105.82 o                         
  -3  24   3        136.82        200.34        97.49 o                         
  -2  24   3        134.46         12.34        97.81 o                         
  -1  24   3         68.51        -81.72        93.48 o                         
   0  24   3         52.02        354.67       118.17 o                         
   1  24   3          0.34         83.59        91.83 o                         
   2  24   3        483.44        543.93       132.28 o                         
   3  24   3        250.06        226.36       108.81 o                         
   4  24   3          0.07        -67.07        95.15 o                         
   5  24   3        313.94        309.32       121.09 o                         
   6  24   3          1.92        -95.12        95.12 o                         
   7  24   3         14.48        223.91       214.85 o                         
  -7  25   3         63.45        202.26       142.92 o                         
  -6  25   3        197.55        160.94        94.22 o                         
  -5  25   3          1.14       -133.46       141.09 o                         
  -4  25   3          0.31        -70.45        75.28 o                         
  -3  25   3        553.00        701.32       169.86 o                         
  -2  25   3       1336.75       1499.94       325.70 o                         
  -1  25   3        228.30        268.42       117.79 o                         
   0  25   3       1477.14       1698.94       183.63 o                         
   1  25   3        697.90        786.95       155.45 o                         
   2  25   3       1157.84       1296.01       168.33 o                         
   3  25   3         95.44        141.16       146.73 o                         
   4  25   3         20.05       -117.04       141.83 o                         
   5  25   3        205.31        256.19       128.62 o                         
   6  25   3        646.18        412.94       163.66 o                         
  -6  26   3        246.34        179.38        93.08 o                         
  -5  26   3        135.85        119.71        91.75 o                         
  -4  26   3        115.04         74.39       111.11 o                         
  -3  26   3       1261.07        959.60       153.21 o                         
  -2  26   3        852.75        805.16       147.34 o                         
  -1  26   3       3967.56       4534.71       286.44 o                         
   0  26   3         27.96         99.33       114.57 o                         
   1  26   3       5140.58       5472.48       288.18 o                         
   2  26   3       1150.84        911.33       141.48 o                         
   3  26   3         90.27         41.97       111.78 o                         
   4  26   3        633.11        472.55       135.56 o                         
   5  26   3       3313.00       3768.14       498.64 o                         
  -5  27   3        320.57        219.43       109.20 o                         
  -4  27   3        442.41        423.90        98.89 o                         
  -3  27   3          1.35         16.99       110.06 o                         
  -2  27   3       3224.14       2947.87       239.61 o                         
  -1  27   3        823.29        624.43       247.86 o                         
   0  27   3       6650.64       7382.14       511.21 o                         
   1  27   3        573.13        593.94       131.15 o                         
   2  27   3       3059.38       3269.94       229.69 o                         
   3  27   3        993.63       1105.03       168.33 o                         
   4  27   3       1452.10       1604.34       253.83 o                         
  -4  28   3        117.53        213.97       108.70 o                         
  -3  28   3       1364.06        874.90       154.78 o                         
  -2  28   3         15.14        -11.58       126.42 o                         
  -1  28   3       1716.40       1888.51       211.16 o                         
   0  28   3         58.09        118.26       114.09 o                         
   1  28   3       3046.81       3293.10       239.54 o                         
   2  28   3        733.57        810.97       147.64 o                         
   3  28   3        940.78        908.65       174.68 o                         
  -2  29   3         62.79        -61.52       124.81 o                         
  -1  29   3        200.59        245.23       138.41 o                         
   0  29   3        250.36        256.53       127.67 o                         
   1  29   3       1575.54       1474.27       180.70 o                         
   2  29   3        322.79        645.81       141.92 o                         
 -12   0   4       1035.91        930.36       148.43 o                         
 -11   0   4       2376.96       2255.46       365.04 o                         
 -10   0   4         53.46         21.83        77.29 o                         
  -9   0   4       5905.61       6334.70       272.00 o                         
  -8   0   4       2049.76       2194.81       163.00 o                         
  -7   0   4       3629.49       3669.81       178.83 o                         
  -6   0   4       3885.63       3941.23       181.33 o                         
  -5   0   4         24.82         86.50        49.65 o                         
  -4   0   4       5749.48       5600.46       156.01 o                         
  -3   0   4       4544.36       4310.20       114.41 o                         
  -2   0   4      19085.90      19541.43       394.42 o                         
  -1   0   4      54449.82      56169.50      1072.51 o                         
   0   0   4        209.88        209.22        29.01 o                         
   1   0   4       5314.15       5088.53       372.16 o                         
   2   0   4       4231.35       3971.09       112.33 o                         
   3   0   4      32857.05      32728.56       571.13 o                         
   4   0   4          2.07         31.78        28.66 o                         
   5   0   4      28666.86      28723.52       666.02 o                         
   6   0   4       6474.51       6832.12       198.45 o                         
   7   0   4       8922.13       9000.60       252.38 o                         
   8   0   4       5657.40       5821.25       395.58 o                         
   9   0   4         69.65         80.44        87.57 o                         
  10   0   4       2366.31       2291.02       248.45 o                         
  11   0   4       1194.59        888.92       177.17 o                         
  12   0   4       2486.31       2225.85       271.87 o                         
 -12   1   4       2370.56       2291.67       147.65 o                         
 -11   1   4       4022.17       3889.94       384.62 o                         
 -10   1   4       7492.67       7464.84       226.97 o                         
  -9   1   4       2157.79       1947.60       115.60 o                         
  -8   1   4         76.35         29.69        43.14 o                         
  -7   1   4         54.62         96.56        42.30 o                         
  -6   1   4         10.38        -25.17        33.31 o                         
  -5   1   4        706.26        664.07        54.63 o                         
  -4   1   4       8353.57       8213.60       140.88 o                         
  -3   1   4       8687.53       8612.14       137.40 o                         
  -2   1   4      15146.75      15036.51       219.41 o                         
  -1   1   4       1011.78       1149.98        47.13 o                         
   0   1   4       8050.66       7460.08       122.01 o                         
   1   1   4       3697.64       3869.88       119.04 o                         
   2   1   4      11365.76      10775.29       206.38 o                         
   3   1   4       5273.79       5302.74        79.12 o                         
   4   1   4      17551.65      17490.41       271.61 o                         
   5   1   4       1374.24       1433.55        60.24 o                         
   6   1   4       6477.07       6561.96       143.82 o                         
   7   1   4       2503.22       2618.97        80.43 o                         
   8   1   4        982.39       1028.54        68.24 o                         
   9   1   4        373.21        421.24       129.32 o                         
  10   1   4         26.75         35.60        66.23 o                         
  11   1   4        452.80        419.94       122.19 o                         
  12   1   4         27.93         36.30       100.30 o                         
 -12   2   4          6.18         18.44       130.05 o                         
 -11   2   4        927.79        925.44       138.63 o                         
 -10   2   4         43.76         41.15        61.58 o                         
  -9   2   4        300.22        283.17        60.80 o                         
  -8   2   4         30.98        -51.73        51.73 o                         
  -7   2   4        529.20        488.38        58.07 o                         
  -6   2   4        306.31        186.69        39.76 o                         
  -5   2   4       1570.40       1700.45        59.72 o                         
  -4   2   4        411.47        392.91        28.43 o                         
  -3   2   4          1.74          4.91        18.71 o                         
  -2   2   4         14.65          7.63        20.88 o                         
  -1   2   4       6457.79       6487.59       113.40 o                         
   0   2   4      12005.12      12757.98       216.72 o                         
   1   2   4        528.19        466.38        42.37 o                         
   2   2   4       3641.10       3900.54        80.55 o                         
   3   2   4        179.16        153.33        18.54 o                         
   4   2   4       1893.94       2136.71        59.04 o                         
   5   2   4       8530.31       8678.45       163.88 o                         
   6   2   4         35.18          2.87        23.13 o                         
   7   2   4       3167.12       3059.02        85.75 o                         
   8   2   4        593.74        482.01        65.75 o                         
   9   2   4        232.31        322.98        67.83 o                         
  10   2   4          4.40         -7.88        65.09 o                         
  11   2   4         85.09        -43.18       124.73 o                         
 -12   3   4        308.03        336.39       136.17 o                         
 -11   3   4       1267.55       1078.77       114.99 o                         
 -10   3   4        887.53        667.80        91.99 o                         
  -9   3   4        217.52        154.93        60.36 o                         
  -8   3   4         12.48         24.93        40.44 o                         
  -7   3   4       3334.66       3459.95       124.66 o                         
  -6   3   4         34.43         -2.72        32.76 o                         
  -5   3   4        906.42        787.83        40.48 o                         
  -4   3   4       2484.94       2507.02        61.70 o                         
  -3   3   4      10705.01      10602.35       177.00 o                         
  -2   3   4        105.20        130.86        24.32 o                         
  -1   3   4      43627.13      44616.23       708.10 o                         
   0   3   4        633.73        687.35        35.17 o                         
   1   3   4         14.11        -18.83        18.83 o                         
   2   3   4         53.67         56.75        17.62 o                         
   3   3   4          7.11         12.32        15.62 o                         
   4   3   4       2929.13       2993.28        77.11 o                         
   5   3   4       7313.73       7466.03       144.13 o                         
   6   3   4         42.55         39.21        27.50 o                         
   7   3   4        307.55        320.79        40.57 o                         
   8   3   4          0.06        -20.23        74.66 o                         
   9   3   4         87.55         98.26        73.32 o                         
  10   3   4       1368.33       1529.22       127.19 o                         
  11   3   4       1803.18       1721.58       165.21 o                         
 -12   4   4       1044.45        927.49       116.29 o                         
 -11   4   4        141.49        202.87       112.50 o                         
 -10   4   4       4149.19       4624.36       198.42 o                         
  -9   4   4       1964.93       1759.13       137.91 o                         
  -8   4   4       6547.82       6540.52       220.86 o                         
  -7   4   4          1.92        -27.87        34.40 o                         
  -6   4   4       7835.03       7820.33       232.40 o                         
  -5   4   4      11956.50      12251.14       242.19 o                         
  -4   4   4      14837.79      14473.83       360.47 o                         
  -3   4   4       6257.11       6149.87       126.30 o                         
  -2   4   4       8765.65       8606.26       149.43 o                         
  -1   4   4        916.48       1156.05        50.00 o                         
   0   4   4       3488.34       3425.26       107.62 o                         
   1   4   4         74.49         69.10        26.59 o                         
   2   4   4       1207.47       1361.88        59.06 o                         
   3   4   4       1917.76       1797.78        66.59 o                         
   4   4   4         20.39         28.88        21.38 o                         
   5   4   4       3352.31       3465.95        84.06 o                         
   6   4   4         49.57         43.78        29.43 o                         
   7   4   4       1306.99       1462.96        96.61 o                         
   8   4   4       1398.65       1490.84        91.56 o                         
   9   4   4        890.87        952.79       182.26 o                         
  10   4   4       5276.07       4937.88       331.43 o                         
  11   4   4        284.87        221.49        84.92 o                         
 -12   5   4        771.95        861.57       114.54 o                         
 -11   5   4       4770.45       5013.36       292.22 o                         
 -10   5   4          3.92         89.31        67.33 o                         
  -9   5   4       8452.60       8381.19       271.06 o                         
  -8   5   4       3897.76       4246.59       352.69 o                         
  -7   5   4       6693.51       6732.09       217.37 o                         
  -6   5   4       5569.15       5702.21       170.48 o                         
  -5   5   4      18241.86      19042.33       360.74 o                         
  -4   5   4         13.74        -39.93        39.93 o                         
  -3   5   4       8327.38       7577.19       163.58 o                         
  -2   5   4      30885.83      31580.49       515.31 o                         
  -1   5   4      15494.52      14744.00       256.85 o                         
   0   5   4       2826.67       2416.54        75.08 o                         
   1   5   4       2808.27       2754.88        81.46 o                         
   2   5   4       8515.44       8169.59       175.16 o                         
   3   5   4       2536.58       2599.61        62.45 o                         
   4   5   4       3569.49       3670.03       123.78 o                         
   5   5   4       2119.09       2117.17        65.97 o                         
   6   5   4        762.79        813.90        34.80 o                         
   7   5   4       2123.09       2067.67        91.13 o                         
   8   5   4         41.12         39.67        43.28 o                         
   9   5   4       4703.07       4440.26       265.25 o                         
  10   5   4        224.99         35.36        92.15 o                         
  11   5   4       4219.15       4369.72       246.72 o                         
 -12   6   4        509.57        553.25       110.48 o                         
 -11   6   4        496.96        482.61        90.50 o                         
 -10   6   4       3458.32       3285.78       170.67 o                         
  -9   6   4        324.28        223.28        96.31 o                         
  -8   6   4       1179.09       1298.01       101.02 o                         
  -7   6   4        359.73        316.01        57.39 o                         
  -6   6   4      11043.12      11297.46       229.92 o                         
  -5   6   4        882.10        920.61        68.05 o                         
  -4   6   4       9499.93       9533.87       322.90 o                         
  -3   6   4       2188.23       2326.03        99.21 o                         
  -2   6   4      13146.34      12395.14       226.88 o                         
  -1   6   4        316.39        304.59        35.99 o                         
   0   6   4       9078.89       8829.20       262.71 o                         
   1   6   4        366.64        298.92        43.00 o                         
   2   6   4        909.05        988.64        56.07 o                         
   3   6   4       6179.77       6282.01       130.47 o                         
   4   6   4       4254.90       4264.40       100.11 o                         
   5   6   4       1150.93       1252.33        67.91 o                         
   6   6   4        287.07        265.39        30.85 o                         
   7   6   4        675.73        760.96        85.46 o                         
   8   6   4       5058.45       5060.71       163.99 o                         
   9   6   4        201.98        169.61        70.02 o                         
  10   6   4       1994.53       1654.93       152.94 o                         
  11   6   4        289.18        127.56        88.24 o                         
 -12   7   4         12.10        122.73       102.85 o                         
 -11   7   4        221.96        269.01        76.39 o                         
 -10   7   4        108.10        129.61        63.23 o                         
  -9   7   4          3.47        -18.38        50.84 o                         
  -8   7   4        451.23        525.09        72.61 o                         
  -7   7   4       9792.92       9944.37       289.55 o                         
  -6   7   4         47.56        149.18        37.71 o                         
  -5   7   4       1152.97       1068.27       130.04 o                         
  -4   7   4        833.85        947.96        92.12 o                         
  -3   7   4        652.45        511.98        59.97 o                         
  -2   7   4         14.40         59.94        34.26 o                         
  -1   7   4        409.54        377.91        39.38 o                         
   0   7   4        305.21        294.10        41.01 o                         
   1   7   4       5631.64       5971.66       162.88 o                         
   2   7   4        629.36        761.97        58.77 o                         
   3   7   4        222.35        360.23        44.26 o                         
   4   7   4        174.96        187.80        29.20 o                         
   5   7   4        735.61        832.20        48.85 o                         
   6   7   4       1728.32       1882.67        69.34 o                         
   7   7   4       3675.50       3544.91       109.11 o                         
   8   7   4          0.94         -2.84        41.29 o                         
   9   7   4        268.31        303.82        69.01 o                         
  10   7   4        944.91        754.35       111.43 o                         
  11   7   4        164.12        249.01       107.42 o                         
 -12   8   4        609.55        667.68       109.85 o                         
 -11   8   4        469.80        531.87        97.73 o                         
 -10   8   4       1898.68       1604.98       189.06 o                         
  -9   8   4       2916.97       3046.78       182.69 o                         
  -8   8   4       2336.80       2386.83       130.56 o                         
  -7   8   4        254.39        216.84        44.22 o                         
  -6   8   4         16.79          7.29        41.41 o                         
  -5   8   4        564.47        521.74        75.69 o                         
  -4   8   4         17.86        127.69        53.20 o                         
  -3   8   4        756.68        846.58        91.60 o                         
  -2   8   4       1518.30       1266.72        88.69 o                         
  -1   8   4       1075.35       1041.52        71.28 o                         
   0   8   4       2684.65       2812.43       112.21 o                         
   1   8   4         38.73         49.70        57.80 o                         
   2   8   4       6766.93       6920.76       207.64 o                         
   3   8   4      13013.81      12896.38       348.86 o                         
   4   8   4       2779.40       2809.58        81.76 o                         
   5   8   4       8206.22       7923.72       163.43 o                         
   6   8   4         12.45         54.29        27.25 o                         
   7   8   4       1224.04       1212.19        72.49 o                         
   8   8   4        104.08        110.09        51.10 o                         
   9   8   4          2.92        -51.21        51.21 o                         
  10   8   4        220.40        297.55        85.66 o                         
  11   8   4        136.18        141.67        82.44 o                         
 -12   9   4       1372.63       1248.75       133.94 o                         
 -11   9   4       3016.64       2994.95       174.22 o                         
 -10   9   4       1938.92       1621.22       166.27 o                         
  -9   9   4        718.94        674.82        87.34 o                         
  -8   9   4       3122.31       3317.08       272.89 o                         
  -7   9   4       1141.77       1125.91        85.63 o                         
  -6   9   4         89.85         92.07        46.46 o                         
  -5   9   4       2308.75       2286.68       124.23 o                         
  -4   9   4        851.08        826.32       160.88 o                         
  -3   9   4       3755.23       3565.39       259.65 o                         
  -2   9   4      19561.59      19023.14       478.55 o                         
  -1   9   4       1166.30        973.59        83.20 o                         
   0   9   4      12614.54      12243.92       331.58 o                         
   1   9   4         10.45        -37.84        50.96 o                         
   2   9   4      13387.46      13223.77       349.81 o                         
   3   9   4       7277.80       7287.00       234.98 o                         
   4   9   4      11050.54      10491.23       246.76 o                         
   5   9   4        130.36        116.32        36.05 o                         
   6   9   4       2846.00       3047.73        91.86 o                         
   7   9   4       3568.87       3609.21       116.94 o                         
   8   9   4       2467.41       2344.96       122.55 o                         
   9   9   4        723.81        842.91        93.34 o                         
  10   9   4          4.22         20.07        73.06 o                         
  11   9   4       3226.00       3290.30       224.96 o                         
 -12  10   4        483.94        331.01       117.38 o                         
 -11  10   4       4434.99       4162.78       209.78 o                         
 -10  10   4       2523.40       2705.71       165.96 o                         
  -9  10   4        817.30        828.79        94.31 o                         
  -8  10   4       1800.54       1508.57       163.36 o                         
  -7  10   4         69.73         64.29        49.73 o                         
  -6  10   4       2234.55       2339.01       130.73 o                         
  -5  10   4        249.17        295.14        98.37 o                         
  -4  10   4       3277.02       3014.40       271.36 o                         
  -3  10   4       8301.22       8094.57       428.17 o                         
  -2  10   4       2729.02       2675.60       128.73 o                         
  -1  10   4       6242.20       5448.76       265.97 o                         
   0  10   4        195.63        242.28        53.50 o                         
   1  10   4       8464.73       8184.76       304.88 o                         
   2  10   4        373.17        368.58        77.35 o                         
   3  10   4      19593.24      20102.80       448.99 o                         
   4  10   4       1504.52       1578.49        78.49 o                         
   5  10   4       3404.82       3383.10        98.74 o                         
   6  10   4       2099.95       2114.14        83.56 o                         
   7  10   4       7033.13       7406.02       187.33 o                         
   8  10   4        653.34        892.66       179.30 o                         
   9  10   4        421.82        529.86        96.52 o                         
  10  10   4       2723.01       2546.54       188.27 o                         
  11  10   4        117.40         53.38        77.82 o                         
 -11  11   4          0.58        156.96       111.74 o                         
 -10  11   4        652.37        470.94       173.61 o                         
  -9  11   4        329.54        103.51       137.46 o                         
  -8  11   4        884.36        665.45       154.26 o                         
  -7  11   4       4229.10       4161.19       189.04 o                         
  -6  11   4         44.43         20.91        55.73 o                         
  -5  11   4        321.98        244.02        63.49 o                         
  -4  11   4        112.72        111.16        72.17 o                         
  -3  11   4       2591.98       2640.04       164.40 o                         
  -2  11   4       2839.62       2922.64       171.18 o                         
  -1  11   4        383.79        259.57        66.20 o                         
   0  11   4      10470.95       9815.35       292.28 o                         
   1  11   4        269.77        333.34        83.49 o                         
   2  11   4      14885.07      14796.56       494.89 o                         
   3  11   4         12.90         21.78        34.04 o                         
   4  11   4       3480.74       3421.61       139.43 o                         
   5  11   4       4613.85       4689.50       157.06 o                         
   6  11   4       4786.43       4792.00       124.95 o                         
   7  11   4       2705.87       2666.41       127.13 o                         
   8  11   4        332.14        397.01       104.02 o                         
   9  11   4        936.49        874.85        89.43 o                         
  10  11   4        110.49         49.94        70.61 o                         
  11  11   4        315.44        338.25        81.94 o                         
 -11  12   4         83.68        133.75       173.61 o                         
 -10  12   4          1.27         47.89        98.77 o                         
  -9  12   4         85.30         23.99        93.70 o                         
  -8  12   4        110.38        233.47       105.44 o                         
  -7  12   4         53.75         40.75        69.12 o                         
  -6  12   4         52.83         49.28        58.39 o                         
  -5  12   4       1325.19       1508.77       113.77 o                         
  -4  12   4        161.71        126.40       124.73 o                         
  -3  12   4        481.77        482.48        92.20 o                         
  -2  12   4       4163.97       3935.47       201.08 o                         
  -1  12   4       4409.43       4433.99       211.54 o                         
   0  12   4       1228.06       1200.66       110.92 o                         
   1  12   4       4414.33       4479.79       220.81 o                         
   2  12   4        757.54        613.49       100.38 o                         
   3  12   4        485.32        473.46        51.87 o                         
   4  12   4         30.09         98.37        39.28 o                         
   5  12   4        136.96         83.76        60.97 o                         
   6  12   4          9.63         90.75        53.88 o                         
   7  12   4          3.05        -37.16        37.16 o                         
   8  12   4        298.41        235.64        60.88 o                         
   9  12   4       1325.79       1186.38       101.35 o                         
  10  12   4          0.04         26.07        66.09 o                         
 -11  13   4       1102.49       1345.56       197.12 o                         
 -10  13   4        372.62        545.38       137.24 o                         
  -9  13   4       3168.15       3450.62       404.75 o                         
  -8  13   4         20.88        -51.55        86.33 o                         
  -7  13   4       1066.03       1088.89       166.46 o                         
  -6  13   4         16.76         31.92        57.99 o                         
  -5  13   4       1049.93       1233.98       152.13 o                         
  -4  13   4       6037.70       5833.20       261.77 o                         
  -3  13   4       7025.36       6298.38       274.52 o                         
  -2  13   4        220.32        261.69        79.05 o                         
  -1  13   4       1990.31       1620.24       145.53 o                         
   0  13   4        460.07        479.49        83.60 o                         
   1  13   4        152.64        198.88        80.04 o                         
   2  13   4        557.95        421.78        75.94 o                         
   3  13   4       1632.64       1702.09       111.67 o                         
   4  13   4          2.38         38.10        38.18 o                         
   5  13   4          4.90         24.40        39.03 o                         
   6  13   4        201.68        184.11        49.55 o                         
   7  13   4        116.08        173.66        60.26 o                         
   8  13   4          0.44          6.97        53.79 o                         
   9  13   4        728.32        787.43        91.75 o                         
  10  13   4        587.73        699.70       313.62 o                         
 -11  14   4        110.17         25.95       118.19 o                         
 -10  14   4       1074.10       1286.19       180.28 o                         
  -9  14   4        244.58        373.29       226.56 o                         
  -8  14   4       3781.84       3641.30       569.19 o                         
  -7  14   4          2.20        -16.83        58.33 o                         
  -6  14   4       5135.96       4989.30       205.46 o                         
  -5  14   4        247.81        232.45        74.65 o                         
  -4  14   4       7706.98       7523.95       317.14 o                         
  -3  14   4        187.72        357.35        94.78 o                         
  -2  14   4      12238.92      12760.98       468.39 o                         
  -1  14   4       7670.84       8210.99       331.20 o                         
   0  14   4       4592.67       4223.88       192.88 o                         
   1  14   4       6164.98       5329.55       257.33 o                         
   2  14   4          6.39         52.99        59.20 o                         
   3  14   4       5467.22       5350.89       189.03 o                         
   4  14   4        671.34        764.62        78.11 o                         
   5  14   4       2348.70       2413.19       109.83 o                         
   6  14   4       3094.87       3416.48       127.54 o                         
   7  14   4          6.03        -29.80        47.76 o                         
   8  14   4       2892.31       3050.09       392.04 o                         
   9  14   4        302.65        203.49        84.99 o                         
  10  14   4       3513.92       3305.29       220.57 o                         
 -11  15   4       1289.82       1332.12       254.05 o                         
 -10  15   4        969.68        775.59       162.90 o                         
  -9  15   4       3868.26       3743.83       284.59 o                         
  -8  15   4         61.69         -1.12        93.52 o                         
  -7  15   4       7247.43       7154.97       337.15 o                         
  -6  15   4       1213.13       1363.99       126.20 o                         
  -5  15   4       9380.08       9435.82       499.95 o                         
  -4  15   4       1205.47       1309.10       148.42 o                         
  -3  15   4       4471.81       4383.81       233.77 o                         
  -2  15   4       3285.08       3262.59       208.12 o                         
  -1  15   4       2795.09       2591.44       194.70 o                         
   0  15   4       4799.16       4301.76       294.78 o                         
   1  15   4         65.56         87.20        81.45 o                         
   2  15   4       4353.83       4402.09       199.00 o                         
   3  15   4        626.42        518.22        82.15 o                         
   4  15   4        446.28        577.48       104.89 o                         
   5  15   4        681.59        726.75        70.94 o                         
   6  15   4        783.77        790.99        72.68 o                         
   7  15   4       1247.32       1363.51       141.38 o                         
   8  15   4         36.95        187.41        85.46 o                         
   9  15   4       4570.08       4925.66       829.86 o                         
  10  15   4        226.50        136.44       108.95 o                         
 -10  16   4       1144.99       1396.26       259.14 o                         
  -9  16   4        394.46        644.11       165.97 o                         
  -8  16   4       4039.63       4120.65       294.41 o                         
  -7  16   4        208.82        331.77        83.28 o                         
  -6  16   4       3748.34       3760.23       200.68 o                         
  -5  16   4          2.16        -53.86        61.17 o                         
  -4  16   4        369.55        188.13        97.86 o                         
  -3  16   4       1092.50        866.24       129.91 o                         
  -2  16   4       1290.56       1571.61       157.55 o                         
  -1  16   4       5437.24       4894.18       256.25 o                         
   0  16   4       1657.31       1511.51       151.45 o                         
   1  16   4       3792.62       4030.43       351.80 o                         
   2  16   4       2294.28       2222.95       155.39 o                         
   3  16   4        937.00       1014.50       104.69 o                         
   4  16   4        484.01        478.98        63.96 o                         
   5  16   4        307.36        317.86        58.67 o                         
   6  16   4        682.65        841.34        80.21 o                         
   7  16   4          1.86         57.43        72.84 o                         
   8  16   4       2462.12       2530.36       201.99 o                         
   9  16   4       1114.60       1041.69       146.36 o                         
  10  16   4        678.12        522.35       144.59 o                         
 -10  17   4        207.43        160.17       128.02 o                         
  -9  17   4         31.65         13.21       112.20 o                         
  -8  17   4        327.80        301.72       210.26 o                         
  -7  17   4       2004.06       2157.92       159.64 o                         
  -6  17   4        221.03        118.19        77.62 o                         
  -5  17   4       1210.41       1230.36       126.80 o                         
  -4  17   4        568.04        507.34       117.82 o                         
  -3  17   4        351.88        305.94       145.10 o                         
  -2  17   4        541.01        373.23       112.69 o                         
  -1  17   4       2482.13       2705.78       648.61 o                         
   0  17   4        317.42        340.99        90.75 o                         
   1  17   4        874.72        458.49       110.61 o                         
   2  17   4         23.22        -63.93        63.93 o                         
   3  17   4         31.81        169.39        75.59 o                         
   4  17   4       1166.61       1050.88        82.24 o                         
   5  17   4        473.47        268.78        97.75 o                         
   6  17   4       1097.90       1225.84       135.18 o                         
   7  17   4          0.88        -67.55        67.55 o                         
   8  17   4          8.04        -75.42        75.42 o                         
   9  17   4        390.68        397.51       166.48 o                         
 -10  18   4       2113.10       2431.95       250.95 o                         
  -9  18   4        833.37        802.93       209.76 o                         
  -8  18   4        330.27        526.74       140.13 o                         
  -7  18   4        274.19        253.58       164.87 o                         
  -6  18   4        194.73        233.85        91.58 o                         
  -5  18   4          9.82        -50.05        66.53 o                         
  -4  18   4       1256.22       1250.94       158.53 o                         
  -3  18   4       1682.11       1914.90       272.38 o                         
  -2  18   4        180.83         75.38        96.88 o                         
  -1  18   4       2211.76       2201.46       197.84 o                         
   0  18   4        103.22         61.28        75.98 o                         
   1  18   4        441.56        440.02       108.05 o                         
   2  18   4       1130.29       1143.25       205.39 o                         
   3  18   4       1356.43       1341.64       136.19 o                         
   4  18   4        508.10        501.93       112.87 o                         
   5  18   4       2747.16       2784.31       137.30 o                         
   6  18   4         62.12         99.77        58.26 o                         
   7  18   4        392.99        375.00       296.81 o                         
   8  18   4        383.52        157.50       100.30 o                         
   9  18   4        648.80        820.06       138.05 o                         
  -9  19   4       1527.72       1750.97       521.84 o                         
  -8  19   4         72.68         96.97       120.28 o                         
  -7  19   4       4282.33       4307.27       224.07 o                         
  -6  19   4         10.76         86.90        87.23 o                         
  -5  19   4       1834.57       1888.43       156.00 o                         
  -4  19   4        372.57        211.89       118.16 o                         
  -3  19   4       1786.01       2043.27       256.59 o                         
  -2  19   4       3205.88       3017.21       194.99 o                         
  -1  19   4         19.41        -11.64        85.54 o                         
   0  19   4      10813.88      10903.85       362.57 o                         
   1  19   4        105.30        177.59        85.67 o                         
   2  19   4       2737.12       2949.75       197.89 o                         
   3  19   4         29.26         40.22       121.56 o                         
   4  19   4       2611.37       2776.97       191.34 o                         
   5  19   4        803.36        972.97        92.50 o                         
   6  19   4       2403.88       2290.05       139.33 o                         
   7  19   4       1953.20       1994.64       293.25 o                         
   8  19   4       1399.26       1250.59       209.76 o                         
   9  19   4       2060.18       1995.73       236.23 o                         
  -9  20   4          9.28        114.52       128.30 o                         
  -8  20   4       1037.89       1198.30       186.27 o                         
  -7  20   4         32.93        108.06        74.23 o                         
  -6  20   4       1568.17       1659.45       135.19 o                         
  -5  20   4        324.29        343.40        80.06 o                         
  -4  20   4       2369.37       2569.59       185.22 o                         
  -3  20   4        172.18        106.71        85.76 o                         
  -2  20   4       1230.57       1330.49       144.88 o                         
  -1  20   4       5670.89       5751.12       253.51 o                         
   0  20   4       1242.73       1116.79       192.53 o                         
   1  20   4      10682.01      10611.41       365.76 o                         
   2  20   4         61.21         -3.32        82.74 o                         
   3  20   4       6333.07       6342.48       446.86 o                         
   4  20   4        214.10        142.21        90.62 o                         
   5  20   4       1201.29       1408.63       147.87 o                         
   6  20   4       2689.37       2711.86       149.72 o                         
   7  20   4       1465.76       1679.19       141.63 o                         
  -9  21   4        611.96        512.93       161.72 o                         
  -8  21   4          1.21        142.65       124.96 o                         
  -7  21   4       2074.33       1875.01       331.06 o                         
  -6  21   4        386.00        321.70       110.67 o                         
  -5  21   4       1649.91       1421.51       127.38 o                         
  -4  21   4         14.23       -108.68       115.62 o                         
  -3  21   4        479.56        379.27       110.76 o                         
  -2  21   4       1893.57       1955.61       169.46 o                         
  -1  21   4        348.38        344.69       106.44 o                         
   0  21   4       4673.34       4819.72       251.48 o                         
   1  21   4          2.46        -82.70        82.70 o                         
   2  21   4       3259.82       3219.68       227.29 o                         
   3  21   4        147.52        143.93       105.76 o                         
   4  21   4        798.99       1040.13       141.40 o                         
   5  21   4        843.88        880.21       128.56 o                         
   6  21   4        229.68        181.22       104.65 o                         
   7  21   4        836.33       1283.43       172.91 o                         
   8  21   4        395.38        410.87       113.72 o                         
  -8  22   4         42.06        -77.02       116.67 o                         
  -7  22   4          6.91        -90.99        90.99 o                         
  -6  22   4         41.60        -49.28        80.39 o                         
  -5  22   4        251.77         93.79        78.33 o                         
  -4  22   4        169.62        212.22        97.57 o                         
  -3  22   4         11.95        -72.02       121.13 o                         
  -2  22   4          3.35        -94.73        94.73 o                         
  -1  22   4          8.29        -45.19        74.55 o                         
   0  22   4        293.08        299.01       133.76 o                         
   1  22   4        597.85        350.02       110.69 o                         
   2  22   4          3.82        -63.72        83.33 o                         
   3  22   4        125.08        100.97        92.98 o                         
   4  22   4         51.41         55.42       130.18 o                         
   5  22   4         45.43        -55.24        94.25 o                         
   6  22   4          0.42         30.77        93.76 o                         
   7  22   4         53.73         33.60       240.30 o                         
  -8  23   4          0.74        -93.36       224.01 o                         
  -7  23   4       1440.02       1211.96       208.74 o                         
  -6  23   4         93.19         24.87        81.31 o                         
  -5  23   4       3859.38       3939.91       210.69 o                         
  -4  23   4         56.77         13.24        90.39 o                         
  -3  23   4        113.26        278.70       102.81 o                         
  -2  23   4        406.52        240.38       102.38 o                         
  -1  23   4       2493.56       2356.27       191.21 o                         
   0  23   4       2421.76       2214.41       192.04 o                         
   1  23   4         48.58        180.25       101.25 o                         
   2  23   4       3355.56       3101.76       297.41 o                         
   3  23   4          6.26        -90.05        90.05 o                         
   4  23   4        962.62        890.02       142.32 o                         
   5  23   4        285.34        213.37       173.87 o                         
   6  23   4          0.49         -9.03       105.97 o                         
   7  23   4       2168.39       1830.99       289.69 o                         
  -7  24   4         31.63         84.44       116.00 o                         
  -6  24   4       5223.28       4942.76       231.29 o                         
  -5  24   4         24.51        -53.78        90.39 o                         
  -4  24   4       1331.07       1619.08       173.71 o                         
  -3  24   4       1699.20       1678.62       171.43 o                         
  -2  24   4        667.04        535.92       127.08 o                         
  -1  24   4       1521.36       1604.85       216.03 o                         
   0  24   4        380.74        399.08       121.81 o                         
   1  24   4       5106.24       5240.15       476.24 o                         
   2  24   4        105.73         -7.90       105.23 o                         
   3  24   4        878.31       1001.05       153.79 o                         
   4  24   4         68.48        -67.29       102.46 o                         
   5  24   4        144.46        164.86       120.98 o                         
   6  24   4       1109.53        971.48       193.94 o                         
  -6  25   4         45.63        120.47       118.60 o                         
  -5  25   4       3651.38       3698.81       246.91 o                         
  -4  25   4        414.85        322.87       145.90 o                         
  -3  25   4        889.11        652.20       137.60 o                         
  -2  25   4        473.24        294.61       120.17 o                         
  -1  25   4        264.13        441.20       130.79 o                         
   0  25   4       4014.90       4116.21       289.32 o                         
   1  25   4        247.80        219.79       135.11 o                         
   2  25   4       3617.91       3838.70       236.32 o                         
   3  25   4        182.43         47.65       116.21 o                         
   4  25   4       1727.83       1625.34       186.55 o                         
   5  25   4       1866.94       1941.05       195.57 o                         
   6  25   4        398.82        348.24       312.60 o                         
  -6  26   4       1155.56        996.07       131.05 o                         
  -5  26   4         82.84        149.01        90.66 o                         
  -4  26   4        450.79        423.19       108.30 o                         
  -3  26   4        121.02        109.82       104.41 o                         
  -2  26   4          6.80          9.81       104.39 o                         
  -1  26   4        875.45        919.48       158.41 o                         
   0  26   4         30.92        -99.74        99.74 o                         
   1  26   4        678.81        746.76       163.72 o                         
   2  26   4        278.33        452.89       119.16 o                         
   3  26   4        116.70        152.88       117.93 o                         
   4  26   4         28.93          8.23       131.98 o                         
   5  26   4        163.79        371.34       137.93 o                         
  -5  27   4        272.01         43.57        92.13 o                         
  -4  27   4         39.10         -8.30        95.43 o                         
  -3  27   4        411.77        280.18       124.65 o                         
  -2  27   4          0.03        -55.67       110.53 o                         
  -1  27   4          3.13        105.64       116.07 o                         
   0  27   4        130.92        226.38       121.38 o                         
   1  27   4         54.53        -96.51        96.51 o                         
   2  27   4         42.18        101.38       115.66 o                         
   3  27   4         52.13       -105.96       105.96 o                         
   4  27   4          0.02       -115.02       121.24 o                         
  -4  28   4        686.80        625.33       125.38 o                         
  -3  28   4         62.46        107.96       120.46 o                         
  -2  28   4        297.08         98.51       126.65 o                         
  -1  28   4       1069.11        751.47       157.22 o                         
   0  28   4        117.57        188.65       134.36 o                         
   1  28   4       5341.26       5803.56       309.16 o                         
   2  28   4         78.60        112.15       122.39 o                         
   3  28   4         15.68         21.56       118.14 o                         
  -2  29   4        763.69        877.13       192.14 o                         
  -1  29   4         11.76       -116.92       116.92 o                         
   0  29   4       2629.31       2535.84       223.12 o                         
   1  29   4        284.78        251.79       125.42 o                         
 -12   1   5         44.78        -44.30        67.73 o                         
 -11   1   5        902.59        987.84       101.46 o                         
 -10   1   5       1420.08       1588.45       112.96 o                         
  -9   1   5        249.77        187.20        58.78 o                         
  -8   1   5       4394.79       4367.23       151.77 o                         
  -7   1   5        609.15        714.80       106.11 o                         
  -6   1   5       1213.14       1322.70       104.80 o                         
  -5   1   5       1792.94       1898.80        56.95 o                         
  -4   1   5        205.74        170.91        29.06 o                         
  -3   1   5       5490.58       5367.76       105.41 o                         
  -2   1   5       3385.47       3386.41        69.65 o                         
  -1   1   5      13593.83      13217.56       210.36 o                         
   0   1   5        240.90        228.21        19.40 o                         
   1   1   5       7323.20       7486.64       181.43 o                         
   2   1   5       1678.13       1597.05        50.16 o                         
   3   1   5         38.21         19.44        15.77 o                         
   4   1   5      10058.01      10363.64       152.29 o                         
   5   1   5        740.31        738.40        36.20 o                         
   6   1   5       4731.22       4733.38       108.26 o                         
   7   1   5       2367.45       2496.24        81.86 o                         
   8   1   5        767.45        576.56        87.41 o                         
   9   1   5        624.35        649.36       100.05 o                         
  10   1   5        302.62        334.05       149.17 o                         
  11   1   5        794.30        673.61       185.83 o                         
 -12   2   5       1301.23        874.07       115.01 o                         
 -11   2   5        838.99        952.08       107.73 o                         
 -10   2   5        443.94        501.66        99.79 o                         
  -9   2   5       3218.87       3419.75       149.79 o                         
  -8   2   5        316.69        405.06        62.67 o                         
  -7   2   5       6429.01       6713.06       232.51 o                         
  -6   2   5       7255.96       7282.17       193.09 o                         
  -5   2   5         60.93         37.03        29.59 o                         
  -4   2   5       7113.95       6704.55       148.35 o                         
  -3   2   5       1556.14       1592.57        54.37 o                         
  -2   2   5      34065.84      34006.27       507.97 o                         
  -1   2   5       2671.05       2479.59        60.30 o                         
   0   2   5      11562.76      11525.28       201.55 o                         
   1   2   5        852.69        912.22        57.93 o                         
   2   2   5        281.66        221.25        27.35 o                         
   3   2   5       9878.53      10320.01       161.98 o                         
   4   2   5          8.77        -16.22        16.22 o                         
   5   2   5       9521.33       9757.09       166.33 o                         
   6   2   5        113.11        110.20        32.33 o                         
   7   2   5      11754.50      11592.36       244.10 o                         
   8   2   5       1319.33       1258.87       118.79 o                         
   9   2   5        196.86        216.85        73.34 o                         
  10   2   5       1148.17       1036.90       126.77 o                         
  11   2   5         22.79         93.45        81.32 o                         
 -12   3   5       1558.02       1364.87       137.66 o                         
 -11   3   5        700.70        665.96       106.33 o                         
 -10   3   5       2844.87       2964.47       170.65 o                         
  -9   3   5       2029.61       2191.70       123.68 o                         
  -8   3   5       9472.98       9760.25       256.20 o                         
  -7   3   5       7891.35       7766.12       211.13 o                         
  -6   3   5        249.00        254.49        46.61 o                         
  -5   3   5      14153.83      14821.76       290.64 o                         
  -4   3   5       2152.08       2172.96        84.81 o                         
  -3   3   5      12778.78      12914.71       252.09 o                         
  -2   3   5      32264.86      32759.73       491.86 o                         
  -1   3   5        637.66        445.93        30.82 o                         
   0   3   5        855.26       1108.50        45.09 o                         
   1   3   5        632.55        568.66        29.85 o                         
   2   3   5       2759.26       2730.26        72.30 o                         
   3   3   5         75.03        116.97        24.16 o                         
   4   3   5       6957.19       6786.57       130.83 o                         
   5   3   5          2.94        -21.28        21.28 o                         
   6   3   5       6944.86       6958.81       161.94 o                         
   7   3   5        376.91        393.80        45.58 o                         
   8   3   5       1873.78       1743.28       129.10 o                         
   9   3   5       1377.72       1236.62       127.54 o                         
  10   3   5         34.63        -45.42        71.28 o                         
  11   3   5       2729.03       3114.24       223.19 o                         
 -12   4   5        486.47        488.60        96.57 o                         
 -11   4   5        545.63        537.97        96.99 o                         
 -10   4   5        230.82        145.17        67.06 o                         
  -9   4   5        592.14        588.08        84.59 o                         
  -8   4   5       1221.79       1218.86       101.70 o                         
  -7   4   5        351.46        394.74        65.28 o                         
  -6   4   5        858.93        881.21       119.19 o                         
  -5   4   5        211.77        276.93        49.23 o                         
  -4   4   5       1794.39       1577.19        86.82 o                         
  -3   4   5        377.32        424.56        40.65 o                         
  -2   4   5       3136.32       3116.75        75.08 o                         
  -1   4   5         48.83          4.65        22.49 o                         
   0   4   5       8507.16       8261.79       174.46 o                         
   1   4   5        138.93        106.31        25.04 o                         
   2   4   5       4069.47       4067.53        85.34 o                         
   3   4   5       2531.50       2486.04        56.28 o                         
   4   4   5        412.44        412.22        29.62 o                         
   5   4   5       1085.26       1106.57        51.81 o                         
   6   4   5       2880.03       2773.11        73.33 o                         
   7   4   5       1872.97       1867.94        84.97 o                         
   8   4   5         75.20         79.79        68.49 o                         
   9   4   5        138.62        179.26        95.71 o                         
  10   4   5        559.19        500.77       105.17 o                         
  11   4   5        554.96        582.15       117.61 o                         
 -12   5   5          0.34        -27.30        71.01 o                         
 -11   5   5        514.80        664.20       151.13 o                         
 -10   5   5        646.82        646.30        89.57 o                         
  -9   5   5          0.20         44.29        57.21 o                         
  -8   5   5         10.33         21.53       106.35 o                         
  -7   5   5        100.13         99.52        51.60 o                         
  -6   5   5        402.13        452.26        43.83 o                         
  -5   5   5       1211.50       1339.63        89.36 o                         
  -4   5   5         86.59         13.03        59.47 o                         
  -3   5   5        284.74        180.92        39.28 o                         
  -2   5   5       1344.99       1462.55        55.61 o                         
  -1   5   5       6668.56       6972.44       201.35 o                         
   0   5   5        225.83        299.29        52.55 o                         
   1   5   5        522.42        518.12        43.09 o                         
   2   5   5        162.81        228.06        49.09 o                         
   3   5   5       1409.25       1580.00        51.80 o                         
   4   5   5         36.86          7.08        20.73 o                         
   5   5   5        889.00        948.41        49.66 o                         
   6   5   5       2023.07       2042.48        68.99 o                         
   7   5   5        264.57        244.75        40.76 o                         
   8   5   5          4.59         11.43        46.42 o                         
   9   5   5        472.22        420.90        87.76 o                         
  10   5   5          0.88         22.30        90.11 o                         
  11   5   5          0.36        -15.61        81.00 o                         
 -12   6   5        692.26        641.47       108.24 o                         
 -11   6   5       1721.09       1619.37       209.43 o                         
 -10   6   5       2501.86       2783.51       168.31 o                         
  -9   6   5       3110.47       2928.70       153.78 o                         
  -8   6   5        283.73        199.71        60.79 o                         
  -7   6   5       1653.28       1518.61       140.78 o                         
  -6   6   5        176.21        184.92        44.57 o                         
  -5   6   5        355.49        359.34        57.69 o                         
  -4   6   5       1642.19       1564.56        90.79 o                         
  -3   6   5       8841.71       8455.08       239.24 o                         
  -2   6   5       8915.65       8638.07       255.43 o                         
  -1   6   5       3380.55       3647.78       112.03 o                         
   0   6   5        926.94        789.24        58.58 o                         
   1   6   5        416.85        514.44        53.96 o                         
   2   6   5        373.48        469.69        56.51 o                         
   3   6   5       1314.29       1302.70        49.96 o                         
   4   6   5       1658.76       1675.51        69.80 o                         
   5   6   5       3869.27       3901.49        98.61 o                         
   6   6   5        296.37        343.29        36.41 o                         
   7   6   5       6839.40       6671.89       165.35 o                         
   8   6   5         18.42         -5.07        48.65 o                         
   9   6   5        216.24        229.58        73.34 o                         
  10   6   5        205.42        257.73        84.60 o                         
  11   6   5          6.85        -70.70        70.70 o                         
 -12   7   5       1631.98       1428.99       138.79 o                         
 -11   7   5        441.79        466.47        86.73 o                         
 -10   7   5       2417.64       2945.79       163.14 o                         
  -9   7   5        320.70        296.15        82.52 o                         
  -8   7   5       3057.23       3272.43       157.13 o                         
  -7   7   5       2356.46       2245.78       155.38 o                         
  -6   7   5       2552.45       2499.15       125.12 o                         
  -5   7   5       4198.44       4248.52       192.45 o                         
  -4   7   5        238.77        287.03        92.15 o                         
  -3   7   5      18681.40      18083.03       452.04 o                         
  -2   7   5       3239.13       3047.50       126.44 o                         
  -1   7   5       2954.65       2443.97       116.34 o                         
   0   7   5       5104.57       5065.26       165.34 o                         
   1   7   5       5133.21       4798.05       161.38 o                         
   2   7   5      12784.67      13320.67       397.88 o                         
   3   7   5        853.76        881.86        60.26 o                         
   4   7   5      14540.19      14224.92       284.35 o                         
   5   7   5        131.37        179.78        32.91 o                         
   6   7   5      16830.24      16410.41       297.24 o                         
   7   7   5       1517.21       1698.77        84.97 o                         
   8   7   5        532.92        656.65        71.48 o                         
   9   7   5       1411.93       1607.92       144.63 o                         
  10   7   5        451.42        320.72        93.39 o                         
  11   7   5       2922.93       2564.25       329.40 o                         
 -12   8   5         32.88        -66.01        66.01 o                         
 -11   8   5       3139.47       3315.39       185.15 o                         
 -10   8   5       1216.99       1373.60       122.52 o                         
  -9   8   5       3767.17       3482.53       171.61 o                         
  -8   8   5       1132.58       1114.05       143.95 o                         
  -7   8   5        941.31        898.15        78.17 o                         
  -6   8   5       1482.85       1529.06       124.24 o                         
  -5   8   5       1068.59       1307.50       116.92 o                         
  -4   8   5       3319.22       3150.52       163.17 o                         
  -3   8   5       7961.81       7692.49       232.31 o                         
  -2   8   5      15015.00      14414.27       375.67 o                         
  -1   8   5       1742.60       1679.95       101.15 o                         
   0   8   5        337.15        102.36        69.71 o                         
   1   8   5       2863.06       2631.51       118.51 o                         
   2   8   5       3887.45       3910.32       150.56 o                         
   3   8   5       9889.80       9981.87       244.52 o                         
   4   8   5        464.79        544.30        54.28 o                         
   5   8   5       4927.65       4868.08       119.30 o                         
   6   8   5        430.21        513.02        44.93 o                         
   7   8   5       5888.89       5806.80       155.19 o                         
   8   8   5        197.54        145.68        51.05 o                         
   9   8   5        827.56        731.64       102.93 o                         
  10   8   5       1580.20       1250.01       266.27 o                         
  11   8   5        718.27        517.41       111.96 o                         
 -12   9   5       1445.08       1231.99       241.32 o                         
 -11   9   5        187.75        230.04       149.30 o                         
 -10   9   5       1150.39       1269.79       168.00 o                         
  -9   9   5        110.59         51.84        86.70 o                         
  -8   9   5        249.21        276.64        95.88 o                         
  -7   9   5       1929.88       2141.34       119.99 o                         
  -6   9   5        656.38        680.88        80.02 o                         
  -5   9   5       1904.44       2088.04       151.35 o                         
  -4   9   5         43.76          9.74        57.73 o                         
  -3   9   5        181.80        187.95        54.84 o                         
  -2   9   5         42.83         29.88        46.43 o                         
  -1   9   5       2179.31       2316.90       121.37 o                         
   0   9   5       8818.52       8959.84       319.34 o                         
   1   9   5        422.19        480.65        64.56 o                         
   2   9   5       5452.27       5467.11       412.38 o                         
   3   9   5        246.36        292.81        48.69 o                         
   4   9   5       1751.35       1785.61        94.96 o                         
   5   9   5        169.53        134.20        33.35 o                         
   6   9   5       1204.95       1257.78        65.70 o                         
   7   9   5       1932.85       1944.82        96.92 o                         
   8   9   5       1908.04       1869.30       113.05 o                         
   9   9   5        566.14        514.32        93.07 o                         
  10   9   5        704.25        578.62       103.32 o                         
  11   9   5        130.67         -0.73        85.04 o                         
 -12  10   5        340.47        399.99       163.94 o                         
 -11  10   5         43.39        -10.47       114.33 o                         
 -10  10   5       1334.29       1362.34       280.01 o                         
  -9  10   5        450.48        575.78       125.60 o                         
  -8  10   5         44.42        219.27       103.35 o                         
  -7  10   5        198.35        137.05        70.90 o                         
  -6  10   5        638.30        576.28        80.52 o                         
  -5  10   5         71.31          2.43        58.11 o                         
  -4  10   5        485.86        402.69        81.60 o                         
  -3  10   5        620.25        629.18        76.32 o                         
  -2  10   5       2800.32       2654.06       135.14 o                         
  -1  10   5        120.69        266.83        60.53 o                         
   0  10   5       7283.69       7612.28       239.58 o                         
   1  10   5        717.26        662.92        78.54 o                         
   2  10   5          0.29        -52.21        68.22 o                         
   3  10   5       1439.46       1690.11        99.06 o                         
   4  10   5        197.50        191.96        42.16 o                         
   5  10   5        790.70        789.32        62.41 o                         
   6  10   5       1303.77       1351.35        70.17 o                         
   7  10   5        775.25        885.05        69.31 o                         
   8  10   5        168.28        147.72        60.09 o                         
   9  10   5         72.62        102.31        67.32 o                         
  10  10   5         87.25         32.44        74.36 o                         
 -11  11   5        693.26        538.91       140.39 o                         
 -10  11   5       1794.39       2119.07       216.37 o                         
  -9  11   5       1968.75       2044.62       206.17 o                         
  -8  11   5        789.74        844.34       139.28 o                         
  -7  11   5       4981.90       5325.10       204.66 o                         
  -6  11   5       1519.33       1580.71       147.74 o                         
  -5  11   5       2510.46       2732.26       186.93 o                         
  -4  11   5       1275.00       1123.31       123.02 o                         
  -3  11   5       9750.66       9295.51       342.34 o                         
  -2  11   5       1230.26       1178.39       101.14 o                         
  -1  11   5       7472.23       7295.09       238.53 o                         
   0  11   5          1.76        -44.15        44.15 o                         
   1  11   5        178.69        180.31        57.03 o                         
   2  11   5       1936.40       1970.61       156.25 o                         
   3  11   5         53.79         48.05        45.06 o                         
   4  11   5       4886.16       4880.88       140.70 o                         
   5  11   5        149.27        121.03        42.02 o                         
   6  11   5        740.25        790.23        65.39 o                         
   7  11   5        323.12        293.82        51.58 o                         
   8  11   5        971.09       1218.41       138.62 o                         
   9  11   5        239.78        329.99        84.49 o                         
  10  11   5       1156.10       1178.51       139.15 o                         
 -11  12   5       1797.90       2102.14       399.66 o                         
 -10  12   5        958.19       1375.27       200.59 o                         
  -9  12   5       2967.08       3030.22       243.85 o                         
  -8  12   5       2289.70       2343.62       208.99 o                         
  -7  12   5        391.67        482.52        89.01 o                         
  -6  12   5       9045.29       9330.91       299.62 o                         
  -5  12   5       1578.36       1511.62       145.69 o                         
  -4  12   5       9752.69       9682.59       366.72 o                         
  -3  12   5        469.63        457.04        91.02 o                         
  -2  12   5      10405.08       9894.46       300.28 o                         
  -1  12   5       1429.81       1240.79       126.82 o                         
   0  12   5       7524.03       7582.88       250.82 o                         
   1  12   5       1596.19       1305.57       106.59 o                         
   2  12   5        718.80        741.47       109.01 o                         
   3  12   5       3474.10       3415.07       173.34 o                         
   4  12   5       1279.11       1392.64        81.35 o                         
   5  12   5       4676.41       5000.90       148.72 o                         
   6  12   5        862.65        876.52        71.28 o                         
   7  12   5       2291.21       2190.68       128.44 o                         
   8  12   5       2234.62       2380.46       215.90 o                         
   9  12   5       1532.33       1374.81       122.62 o                         
  10  12   5       1426.89       1381.90       145.73 o                         
 -11  13   5        888.92        702.33       162.95 o                         
 -10  13   5        988.99        927.50       166.84 o                         
  -9  13   5       1903.67       1788.71       204.40 o                         
  -8  13   5       1183.75       1403.78       171.53 o                         
  -7  13   5       3255.54       3360.94       245.79 o                         
  -6  13   5         18.34         45.89        63.57 o                         
  -5  13   5       5630.26       6100.05       275.09 o                         
  -4  13   5       2145.59       2091.65       168.31 o                         
  -3  13   5       5111.12       4594.91       228.33 o                         
  -2  13   5          2.89        -63.23        63.23 o                         
  -1  13   5      20192.62      20967.20       548.63 o                         
   0  13   5       4517.59       4519.32       225.98 o                         
   1  13   5       4893.95       5251.44       205.55 o                         
   2  13   5       7348.30       7280.40       311.07 o                         
   3  13   5        354.13        349.44        73.83 o                         
   4  13   5       2461.62       2518.06       108.09 o                         
   5  13   5       1032.71       1133.36        78.99 o                         
   6  13   5        982.97        889.11        74.44 o                         
   7  13   5       1722.64       1895.46       129.38 o                         
   8  13   5        498.91        566.39        95.06 o                         
   9  13   5       3955.92       4021.32       242.08 o                         
  10  13   5        103.44        175.66       106.41 o                         
 -11  14   5        588.32        935.03       358.93 o                         
 -10  14   5         21.47        -38.61       105.40 o                         
  -9  14   5        260.11        304.98       122.76 o                         
  -8  14   5       4162.24       4249.46       289.07 o                         
  -7  14   5         58.68        -17.89        67.02 o                         
  -6  14   5       2825.41       2861.95       251.93 o                         
  -5  14   5        109.33         36.81       124.22 o                         
  -4  14   5       4455.06       4468.26       228.39 o                         
  -3  14   5       5382.08       5013.71       246.72 o                         
  -2  14   5        135.00         -5.28        74.86 o                         
  -1  14   5        327.42        354.31        79.64 o                         
   0  14   5         86.77         96.90        68.06 o                         
   1  14   5       2296.51       2334.61       153.36 o                         
   2  14   5       1657.82       1348.53       164.95 o                         
   3  14   5         94.25         41.81        56.36 o                         
   4  14   5        604.62        546.75        60.69 o                         
   5  14   5         41.29         -1.39        41.93 o                         
   6  14   5        159.11         15.58        54.89 o                         
   7  14   5         45.02         51.64        58.16 o                         
   8  14   5       1818.89       1735.99       144.16 o                         
   9  14   5         12.06         31.66        90.26 o                         
  10  14   5        442.28        343.57       182.26 o                         
 -10  15   5        697.98        594.05       155.60 o                         
  -9  15   5          5.19        -76.96       109.16 o                         
  -8  15   5        711.15        785.43       186.34 o                         
  -7  15   5        863.79       1086.34       119.24 o                         
  -6  15   5        764.30        769.42       105.70 o                         
  -5  15   5        816.97        746.89       128.43 o                         
  -4  15   5       1233.50       1169.55       271.87 o                         
  -3  15   5       2213.64       2254.02       183.54 o                         
  -2  15   5        693.07        844.71       123.22 o                         
  -1  15   5       2165.99       2103.94       175.11 o                         
   0  15   5         30.87          0.46        64.21 o                         
   1  15   5         69.83         11.53        69.46 o                         
   2  15   5        340.60        363.38        81.54 o                         
   3  15   5         82.69         12.71        63.89 o                         
   4  15   5       4456.41       4540.00       187.52 o                         
   5  15   5        517.76        514.03        63.53 o                         
   6  15   5       1443.23       1403.58        95.65 o                         
   7  15   5         37.30         25.92        72.01 o                         
   8  15   5        443.10        619.83       148.98 o                         
   9  15   5         11.56         46.18        82.31 o                         
 -10  16   5          5.81        134.49       120.14 o                         
  -9  16   5       1908.23       1778.25       212.39 o                         
  -8  16   5         64.46        -93.60        93.60 o                         
  -7  16   5       2325.50       2320.21       166.06 o                         
  -6  16   5        752.90        928.84       113.33 o                         
  -5  16   5        110.24        153.62        95.88 o                         
  -4  16   5       3610.58       3640.91       229.36 o                         
  -3  16   5         20.76          0.46        88.59 o                         
  -2  16   5        324.69        210.68       124.22 o                         
  -1  16   5       2048.40       1771.26       167.82 o                         
   0  16   5       1804.15       1816.57       142.44 o                         
   1  16   5       1455.82       1589.79       140.83 o                         
   2  16   5        232.55        348.68        80.38 o                         
   3  16   5       6247.00       6453.84       224.69 o                         
   4  16   5        147.41        106.10        68.96 o                         
   5  16   5       8973.84       9130.76       283.10 o                         
   6  16   5        165.95        161.55        53.65 o                         
   7  16   5       1606.43       1710.48       222.51 o                         
   8  16   5         64.23        -44.09        77.38 o                         
   9  16   5       1155.11       1265.66       200.59 o                         
 -10  17   5       3471.45       3991.07       573.26 o                         
  -9  17   5        416.80        260.38       137.98 o                         
  -8  17   5       1411.90       1728.52       345.69 o                         
  -7  17   5       3956.62       4088.06       226.53 o                         
  -6  17   5        583.51        622.71       100.07 o                         
  -5  17   5       2867.37       2620.38       215.04 o                         
  -4  17   5       1141.36       1231.07       154.30 o                         
  -3  17   5       1958.15       1965.07       187.42 o                         
  -2  17   5       1308.67       1700.86       264.74 o                         
  -1  17   5        602.25        635.13       120.55 o                         
   0  17   5       5077.13       4997.30       637.41 o                         
   1  17   5        895.09        943.77        99.47 o                         
   2  17   5      11839.38      12088.52       388.06 o                         
   3  17   5         69.50        109.22        71.21 o                         
   4  17   5       2140.35       2410.19       174.45 o                         
   5  17   5        322.78        484.29        68.27 o                         
   6  17   5       3043.19       3063.07       137.68 o                         
   7  17   5        287.27        237.43        87.06 o                         
   8  17   5       2482.42       2569.65       207.31 o                         
   9  17   5        246.34        195.50       120.15 o                         
 -10  18   5        120.02        304.74       284.09 o                         
  -9  18   5        749.81        469.29       149.48 o                         
  -8  18   5       1336.92       1279.74       308.52 o                         
  -7  18   5        490.10        365.99        96.37 o                         
  -6  18   5       2847.11       2679.08       185.19 o                         
  -5  18   5         17.91        -49.76        82.15 o                         
  -4  18   5        574.35        599.51       126.98 o                         
  -3  18   5        274.88        289.48       110.31 o                         
  -2  18   5         85.29        120.82       100.30 o                         
  -1  18   5       1378.73       1439.55       180.23 o                         
   0  18   5        424.81        481.23       221.97 o                         
   1  18   5       5493.00       5591.49       239.41 o                         
   2  18   5       3168.53       3180.77       233.52 o                         
   3  18   5      10168.58       9849.64       375.88 o                         
   4  18   5        418.08        626.02       104.35 o                         
   5  18   5       2664.83       2907.63       152.76 o                         
   6  18   5        262.95        189.06        63.20 o                         
   7  18   5       1313.55       1505.75       264.23 o                         
   8  18   5       1286.71       1229.67       259.14 o                         
   9  18   5       2120.14       2419.32       257.61 o                         
  -9  19   5         30.20         -5.66       132.17 o                         
  -8  19   5          0.25         51.17       120.09 o                         
  -7  19   5         25.13         38.73        84.04 o                         
  -6  19   5          0.43        -81.49        81.49 o                         
  -5  19   5         49.62         62.82       100.02 o                         
  -4  19   5       1892.54       2203.30       212.30 o                         
  -3  19   5        609.18        544.24       133.30 o                         
  -2  19   5        590.11        649.75       129.84 o                         
  -1  19   5        313.86        289.08       127.28 o                         
   0  19   5        912.24       1016.34       137.73 o                         
   1  19   5        654.81        570.67       107.06 o                         
   2  19   5       7631.11       7249.70       346.34 o                         
   3  19   5        328.78        356.05       102.66 o                         
   4  19   5       1858.57       1779.34       160.71 o                         
   5  19   5         16.14        183.88       126.58 o                         
   6  19   5          8.71        -57.17        57.17 o                         
   7  19   5        173.32        168.24       100.61 o                         
   8  19   5        343.99        267.66       155.79 o                         
  -9  20   5          0.39       -110.92       122.78 o                         
  -8  20   5       1259.77       1432.56       195.80 o                         
  -7  20   5         26.72        151.11        92.25 o                         
  -6  20   5        786.04        859.30       200.86 o                         
  -5  20   5          3.27        -37.08       103.20 o                         
  -4  20   5       1708.62       1501.89       186.43 o                         
  -3  20   5        934.92        823.72       219.94 o                         
  -2  20   5       1453.18       1381.60       175.65 o                         
  -1  20   5        187.60        176.77        95.90 o                         
   0  20   5        129.73        121.00        85.95 o                         
   1  20   5        106.75        258.39        97.69 o                         
   2  20   5          3.64          0.55       107.87 o                         
   3  20   5         77.33         67.64        88.82 o                         
   4  20   5         14.34        -64.05        82.88 o                         
   5  20   5         10.99         16.95        83.43 o                         
   6  20   5        124.66         61.57        83.10 o                         
   7  20   5          1.27         22.43       138.95 o                         
   8  20   5         34.77         72.64       163.94 o                         
  -8  21   5        272.73        357.93       144.56 o                         
  -7  21   5       5283.03       5315.73       514.21 o                         
  -6  21   5        782.69       1006.13       136.84 o                         
  -5  21   5       5569.60       5714.05       359.44 o                         
  -4  21   5        462.69        618.85       146.90 o                         
  -3  21   5       4786.01       4557.92       297.15 o                         
  -2  21   5         99.29         27.82       123.04 o                         
  -1  21   5       3985.64       3965.73       236.55 o                         
   0  21   5        600.53        551.75       146.85 o                         
   1  21   5       1188.23       1101.79       139.93 o                         
   2  21   5       2641.90       2776.43       184.22 o                         
   3  21   5       1063.43       1071.67       146.19 o                         
   4  21   5        583.49        673.83       158.34 o                         
   5  21   5         64.13        -16.81        89.95 o                         
   6  21   5       1084.67       1238.55       144.98 o                         
   7  21   5       2058.42       1978.42       224.10 o                         
  -8  22   5       2270.19       1921.03       233.58 o                         
  -7  22   5         68.40        163.29       150.33 o                         
  -6  22   5       7581.71       7963.21       548.93 o                         
  -5  22   5        686.64        803.84       128.27 o                         
  -4  22   5       4450.52       4780.17       302.26 o                         
  -3  22   5         12.73         85.61        91.71 o                         
  -2  22   5       3812.15       3825.38       239.87 o                         
  -1  22   5        164.48        165.77        99.66 o                         
   0  22   5       2417.57       2516.01       197.45 o                         
   1  22   5       2292.90       2378.63       381.37 o                         
   2  22   5       4193.77       4393.37       232.47 o                         
   3  22   5       2980.35       3012.33       220.52 o                         
   4  22   5         12.61        -89.46        89.46 o                         
   5  22   5        731.12        502.42       123.63 o                         
   6  22   5        243.65        372.21       111.51 o                         
   7  22   5        215.14        552.07       157.23 o                         
  -7  23   5       3490.25       3315.19       295.02 o                         
  -6  23   5         64.36         94.57        87.19 o                         
  -5  23   5       5048.95       5322.75       234.14 o                         
  -4  23   5        447.25        518.25       124.07 o                         
  -3  23   5       4371.04       4335.70       273.62 o                         
  -2  23   5         79.10        151.28       105.09 o                         
  -1  23   5       1536.13       1643.15       311.34 o                         
   0  23   5       1932.13       1966.61       182.06 o                         
   1  23   5       1442.66       1476.15       166.31 o                         
   2  23   5       1699.53       1732.14       159.78 o                         
   3  23   5        878.42        839.77       143.80 o                         
   4  23   5        499.93        374.39       125.95 o                         
   5  23   5        196.27        257.56       115.42 o                         
   6  23   5        128.63        180.65       119.80 o                         
  -7  24   5         18.58         73.68       128.83 o                         
  -6  24   5       1178.07       1102.76       131.67 o                         
  -5  24   5        375.20        223.07       106.14 o                         
  -4  24   5       1318.32        842.36       140.06 o                         
  -3  24   5        461.86        425.68       111.46 o                         
  -2  24   5         92.44        188.62       122.10 o                         
  -1  24   5         26.92        -88.60        88.60 o                         
   0  24   5        250.60        445.13       123.15 o                         
   1  24   5          1.07        -76.18       102.36 o                         
   2  24   5         46.38        131.08        91.83 o                         
   3  24   5        108.37         87.09        92.53 o                         
   4  24   5          0.06        -87.83       106.14 o                         
   5  24   5        338.66        324.40       121.58 o                         
   6  24   5        569.66        195.50       285.10 o                         
  -6  25   5         52.44        134.36        90.26 o                         
  -5  25   5        423.49        481.65       112.72 o                         
  -4  25   5         26.90        -95.32        95.32 o                         
  -3  25   5         94.95        -65.80        96.74 o                         
  -2  25   5        941.34        874.18       146.59 o                         
  -1  25   5        189.38        153.04       116.48 o                         
   0  25   5        426.43        294.87       124.87 o                         
   1  25   5         62.20         80.87        97.80 o                         
   2  25   5       1513.10       1768.81       170.75 o                         
   3  25   5         71.34        216.13       109.86 o                         
   4  25   5       1428.81       1640.32       195.35 o                         
   5  25   5         22.03        -79.88       108.91 o                         
  -5  26   5        132.33         52.40        94.57 o                         
  -4  26   5       1092.63        967.10       155.22 o                         
  -3  26   5         27.22        -99.46       111.84 o                         
  -2  26   5          2.24          9.69       146.27 o                         
  -1  26   5       1306.18       1246.36       171.15 o                         
   0  26   5        158.79        194.28       121.70 o                         
   1  26   5       4168.94       4548.75       264.27 o                         
   2  26   5        310.23        222.44       110.38 o                         
   3  26   5       2856.22       3037.77       217.34 o                         
   4  26   5        807.29        913.00       159.99 o                         
  -4  27   5          1.16       -106.36       106.36 o                         
  -3  27   5       1315.84       1374.16       293.89 o                         
  -2  27   5        268.62        282.08       154.57 o                         
  -1  27   5        391.34        332.05       131.33 o                         
   0  27   5       5134.58       5863.08       425.74 o                         
   1  27   5        639.39        446.90       195.35 o                         
   2  27   5       1842.09       2111.93       198.29 o                         
   3  27   5        145.63        100.49       128.74 o                         
  -3  28   5          3.56       -117.37       117.37 o                         
  -2  28   5          5.19        -82.02       126.51 o                         
  -1  28   5        477.23        526.72       146.06 o                         
   0  28   5        357.18        446.99       137.48 o                         
   1  28   5       3844.95       4235.86       263.50 o                         
   2  28   5         14.15          5.65       109.15 o                         
 -12   0   6          8.82         -1.72       114.55 o                         
 -11   0   6       3482.26       3541.83       247.41 o                         
 -10   0   6        388.75        297.24        99.42 o                         
  -9   0   6       5133.48       5360.68       256.74 o                         
  -8   0   6        223.20        151.85        73.67 o                         
  -7   0   6       8399.85       8668.59       328.58 o                         
  -6   0   6          1.87        110.63        58.12 o                         
  -5   0   6       2518.28       2444.48       108.82 o                         
  -4   0   6         25.90         11.12        73.82 o                         
  -3   0   6        446.49        698.51        76.23 o                         
  -2   0   6      19041.75      19080.39       396.33 o                         
  -1   0   6        161.66        115.44        80.73 o                         
   0   0   6      19111.63      18799.90       474.07 o                         
   1   0   6       2491.69       2285.98        87.49 o                         
   2   0   6       3482.62       2832.49       125.67 o                         
   3   0   6      10355.87      10087.78       251.15 o                         
   4   0   6       2478.55       2733.30        95.01 o                         
   5   0   6       8306.01       8163.00       224.54 o                         
   6   0   6       1979.20       2368.76       106.16 o                         
   7   0   6      29311.55      28672.56       811.87 o                         
   8   0   6          8.46         16.81       100.30 o                         
   9   0   6       5899.00       6250.92       375.73 o                         
  10   0   6       1387.49       1103.76       180.23 o                         
  11   0   6        347.59        290.20       135.42 o                         
 -12   1   6       2300.14       2291.83       172.19 o                         
 -11   1   6        125.97         64.48        92.15 o                         
 -10   1   6       4195.26       4135.62       173.40 o                         
  -9   1   6        362.97        411.06        77.22 o                         
  -8   1   6       3134.26       3189.79       135.20 o                         
  -7   1   6        193.53        126.18        47.18 o                         
  -6   1   6       8080.22       8227.86       238.32 o                         
  -5   1   6        217.05        261.16        32.21 o                         
  -4   1   6       1289.36       1520.90        67.99 o                         
  -3   1   6       8459.19       8620.93       204.81 o                         
  -2   1   6       4388.53       4418.47        88.38 o                         
  -1   1   6      23217.59      23153.91       355.18 o                         
   0   1   6       4658.15       4468.65       108.78 o                         
   1   1   6       3844.75       3631.73       196.73 o                         
   2   1   6      14538.24      14914.30       278.92 o                         
   3   1   6          3.99         17.56        17.81 o                         
   4   1   6       2052.46       1924.31        76.25 o                         
   5   1   6         12.92         16.31        25.34 o                         
   6   1   6      11630.28      11870.28       245.67 o                         
   7   1   6       1658.05       1852.09        84.55 o                         
   8   1   6       5405.01       5376.19       169.12 o                         
   9   1   6         14.54        -49.85        49.85 o                         
  10   1   6        974.03       1041.14       251.50 o                         
  11   1   6        666.36        688.73       117.70 o                         
 -12   2   6        238.33        143.11       155.17 o                         
 -11   2   6        166.76        108.37        76.22 o                         
 -10   2   6        137.21        151.23        62.52 o                         
  -9   2   6       2512.70       2650.45       136.69 o                         
  -8   2   6        260.95        249.68        83.18 o                         
  -7   2   6          0.50         -0.06        41.69 o                         
  -6   2   6        150.68        160.90        33.23 o                         
  -5   2   6        292.45        283.43        33.38 o                         
  -4   2   6       2691.86       2972.14        99.53 o                         
  -3   2   6        173.02        121.61        37.92 o                         
  -2   2   6        983.97       1166.95        77.79 o                         
  -1   2   6       2299.25       2224.50        59.40 o                         
   0   2   6       1905.11       1997.85        51.89 o                         
   1   2   6       4204.17       4239.31       291.21 o                         
   2   2   6        139.43        200.50        30.52 o                         
   3   2   6        634.85        639.07        39.87 o                         
   4   2   6       1115.88       1162.88        65.72 o                         
   5   2   6        485.57        578.62        44.11 o                         
   6   2   6        414.02        382.22        43.05 o                         
   7   2   6       2038.63       2131.40       117.22 o                         
   8   2   6        140.30        255.46        58.01 o                         
   9   2   6       1367.69       1569.93       160.37 o                         
  10   2   6          1.35        -60.43        60.43 o                         
  11   2   6        565.97        667.06       117.25 o                         
 -12   3   6          1.32        -94.68        94.68 o                         
 -11   3   6        901.83        916.50       165.10 o                         
 -10   3   6        112.43         95.69        69.56 o                         
  -9   3   6        658.57        689.14        79.64 o                         
  -8   3   6         91.97         76.38        46.77 o                         
  -7   3   6       1031.13       1310.67        87.44 o                         
  -6   3   6       2588.95       2749.55        90.71 o                         
  -5   3   6         54.09         64.00        30.41 o                         
  -4   3   6       1784.59       1735.03        94.56 o                         
  -3   3   6       4234.78       4443.76       151.49 o                         
  -2   3   6        856.67        895.83       115.15 o                         
  -1   3   6      14008.46      13780.85       225.03 o                         
   0   3   6        796.37        833.28        41.60 o                         
   1   3   6       3760.93       3725.17       173.79 o                         
   2   3   6        171.53        245.61        47.02 o                         
   3   3   6       4525.23       4854.37       115.13 o                         
   4   3   6        195.10        220.77        26.00 o                         
   5   3   6        286.84        315.32        37.03 o                         
   6   3   6        157.94        290.19        29.93 o                         
   7   3   6        523.18        524.90        61.14 o                         
   8   3   6        836.54        862.79        97.84 o                         
   9   3   6        411.80        574.31        97.20 o                         
  10   3   6         26.21         41.74        71.96 o                         
  11   3   6       1003.28       1088.82       138.22 o                         
 -12   4   6         21.10        -57.81        82.85 o                         
 -11   4   6       2028.10       1877.15       150.08 o                         
 -10   4   6       1311.64       1410.87       123.22 o                         
  -9   4   6       2381.66       2438.14       150.28 o                         
  -8   4   6       5915.98       5937.96       212.11 o                         
  -7   4   6       7773.32       7683.48       240.69 o                         
  -6   4   6       2689.04       2513.86       116.40 o                         
  -5   4   6       3502.10       3495.29       129.33 o                         
  -4   4   6       6444.60       6222.37       192.02 o                         
  -3   4   6       4776.07       4994.39       187.43 o                         
  -2   4   6      22487.31      21430.76       518.64 o                         
  -1   4   6       1167.46       1233.48        63.29 o                         
   0   4   6      12205.59      11576.29       254.08 o                         
   1   4   6        115.71        227.20        27.61 o                         
   2   4   6       3172.62       3096.95       125.24 o                         
   3   4   6        635.64        772.28        52.60 o                         
   4   4   6        197.00        221.83        36.20 o                         
   5   4   6        628.10        714.57        50.07 o                         
   6   4   6         91.01        112.26        27.96 o                         
   7   4   6       4329.04       4391.46       143.67 o                         
   8   4   6         23.58         21.25        51.17 o                         
   9   4   6        946.64        790.57       108.31 o                         
  10   4   6        444.76        302.59        89.62 o                         
  11   4   6         63.25         59.34        77.67 o                         
 -12   5   6       2565.74       2787.79       187.66 o                         
 -11   5   6        127.48        200.55        76.46 o                         
 -10   5   6       1258.53       1366.97       120.36 o                         
  -9   5   6       1441.20       1357.41       159.09 o                         
  -8   5   6       6365.24       6259.73       356.56 o                         
  -7   5   6       2761.39       2788.07       114.49 o                         
  -6   5   6       2773.03       2750.82       106.80 o                         
  -5   5   6       3386.73       3220.43       124.77 o                         
  -4   5   6       5351.83       5490.48       214.12 o                         
  -3   5   6      46996.99      45944.45      1052.29 o                         
  -2   5   6        172.35        160.59        48.93 o                         
  -1   5   6      19912.63      18202.38       535.56 o                         
   0   5   6        280.06        298.82        69.47 o                         
   1   5   6       8630.90       7868.89       216.77 o                         
   2   5   6          2.06         -8.65        16.04 o                         
   3   5   6        919.98        977.13        42.37 o                         
   4   5   6        808.40        880.44        44.77 o                         
   5   5   6        136.37        132.47        29.89 o                         
   6   5   6       8234.49       8219.70       168.86 o                         
   7   5   6        154.30        153.30        61.87 o                         
   8   5   6       2163.42       2142.87       162.84 o                         
   9   5   6        449.55        397.78        87.83 o                         
  10   5   6       1405.52       1361.01       145.18 o                         
  11   5   6       3128.80       2918.23       216.72 o                         
 -12   6   6        140.25        136.52        91.18 o                         
 -11   6   6        101.79         71.68        75.94 o                         
 -10   6   6       2382.98       2416.71       215.18 o                         
  -9   6   6       2814.64       2612.26       157.72 o                         
  -8   6   6       1672.19       1732.30       122.92 o                         
  -7   6   6        470.90        415.54        66.98 o                         
  -6   6   6       2383.27       2291.17       121.67 o                         
  -5   6   6       4605.96       4727.72       207.54 o                         
  -4   6   6       4663.28       4628.84       202.55 o                         
  -3   6   6       2842.18       3044.69       128.44 o                         
  -2   6   6       8503.95       7876.32       302.81 o                         
  -1   6   6       1818.69       2118.03       104.39 o                         
   0   6   6      11492.14      11202.42       297.45 o                         
   1   6   6        422.77        553.97        54.43 o                         
   2   6   6       5149.54       4756.88       152.51 o                         
   3   6   6        251.94        273.93        28.15 o                         
   4   6   6       2648.50       2716.42        88.82 o                         
   5   6   6       1013.33       1064.42        79.59 o                         
   6   6   6         19.33         25.64        29.49 o                         
   7   6   6       1121.88       1198.60        74.41 o                         
   8   6   6       1062.65        875.89        91.26 o                         
   9   6   6        592.18        470.06        91.86 o                         
  10   6   6        859.16        725.88       115.49 o                         
  11   6   6        857.00        856.73       130.61 o                         
 -12   7   6         77.55        -61.78        65.91 o                         
 -11   7   6        258.37        113.21        76.48 o                         
 -10   7   6         60.83         81.97        64.70 o                         
  -9   7   6        148.37        188.15        65.12 o                         
  -8   7   6         14.61        -46.68        76.56 o                         
  -7   7   6       1759.32       1768.94       106.96 o                         
  -6   7   6         29.38         46.49        51.64 o                         
  -5   7   6       1687.68       1680.93       136.23 o                         
  -4   7   6       2495.35       2491.51       123.90 o                         
  -3   7   6       6693.16       6575.76       207.42 o                         
  -2   7   6       3401.60       3633.61       140.41 o                         
  -1   7   6          0.90        -38.71        38.71 o                         
   0   7   6        118.63        109.70        50.34 o                         
   1   7   6       2493.73       2251.91       105.65 o                         
   2   7   6         40.57         43.17        40.13 o                         
   3   7   6        216.34        174.80        44.53 o                         
   4   7   6         18.70          6.10        33.08 o                         
   5   7   6        518.71        490.13        46.22 o                         
   6   7   6        146.67         98.43        35.82 o                         
   7   7   6        847.66        839.00        73.16 o                         
   8   7   6        170.81        269.04        63.80 o                         
   9   7   6       1183.62       1311.61       133.49 o                         
  10   7   6         64.50        -68.73        68.73 o                         
  11   7   6         49.59        -61.09        73.31 o                         
 -12   8   6        311.64        166.27       127.73 o                         
 -11   8   6         22.75        -61.53       116.08 o                         
 -10   8   6        676.38        657.38       152.73 o                         
  -9   8   6       4247.11       4136.09       294.27 o                         
  -8   8   6        279.95        107.69        84.09 o                         
  -7   8   6       1021.27       1099.00       103.12 o                         
  -6   8   6       1023.42        830.44       103.34 o                         
  -5   8   6          0.60        -10.54        55.75 o                         
  -4   8   6       2166.82       2285.56       124.53 o                         
  -3   8   6        169.20         86.02        49.46 o                         
  -2   8   6          2.16        -29.98        43.61 o                         
  -1   8   6         35.89         11.43        42.20 o                         
   0   8   6      10207.50      10040.07       281.72 o                         
   1   8   6       3605.55       3318.51       133.44 o                         
   2   8   6       3012.23       3173.76       154.54 o                         
   3   8   6        696.61        740.06        71.13 o                         
   4   8   6       1281.18       1298.82       123.31 o                         
   5   8   6       5144.03       5240.33       128.69 o                         
   6   8   6          0.56          8.97        32.86 o                         
   7   8   6       1129.96       1200.44        77.48 o                         
   8   8   6        443.30        548.98        82.60 o                         
   9   8   6       1186.82       1134.63       126.36 o                         
  10   8   6         23.93         88.27        81.00 o                         
 -12   9   6        897.05        854.91       173.36 o                         
 -11   9   6        156.35        216.95       126.22 o                         
 -10   9   6       5697.48       5665.22       316.33 o                         
  -9   9   6        785.87        897.13       149.65 o                         
  -8   9   6       6207.76       6675.80       317.45 o                         
  -7   9   6        581.03        621.96        90.44 o                         
  -6   9   6       1965.58       2109.99       158.59 o                         
  -5   9   6          2.91         48.30        70.28 o                         
  -4   9   6        100.81         56.35        52.35 o                         
  -3   9   6       5215.66       5074.60       219.18 o                         
  -2   9   6          4.43         17.26        48.63 o                         
  -1   9   6      10488.80      10183.80       359.89 o                         
   0   9   6        713.87        801.78        77.65 o                         
   1   9   6       7115.81       6879.92       216.80 o                         
   2   9   6       2282.27       2579.50       126.29 o                         
   3   9   6         18.72          6.55        65.99 o                         
   4   9   6      10302.68      10182.57       254.22 o                         
   5   9   6       1201.20       1229.82        74.62 o                         
   6   9   6      11968.61      12068.28       263.42 o                         
   7   9   6        378.48        342.77        52.21 o                         
   8   9   6       6265.21       6270.44       228.47 o                         
   9   9   6        158.42        274.85        79.68 o                         
  10   9   6       1721.32       1637.21       157.67 o                         
 -11  10   6       6310.69       6468.04       364.73 o                         
 -10  10   6        829.24        557.25       131.87 o                         
  -9  10   6       4015.68       4397.48       298.29 o                         
  -8  10   6       1248.55       1289.69       162.55 o                         
  -7  10   6       6808.66       7006.87       520.83 o                         
  -6  10   6       1307.87       1215.61       117.32 o                         
  -5  10   6        928.83        891.18       115.07 o                         
  -4  10   6       1067.20        977.32       116.28 o                         
  -3  10   6         25.44         97.65        54.12 o                         
  -2  10   6       6268.48       6035.63       206.96 o                         
  -1  10   6       2250.68       2051.42       123.32 o                         
   0  10   6       5664.15       5618.29       196.72 o                         
   1  10   6       2588.04       2339.13       130.59 o                         
   2  10   6       3116.26       3255.88       146.96 o                         
   3  10   6      13875.73      13629.85       328.89 o                         
   4  10   6        659.67        833.07        68.87 o                         
   5  10   6       1986.45       2063.43        93.95 o                         
   6  10   6          5.00         51.43        39.33 o                         
   7  10   6       7156.43       7003.03       183.95 o                         
   8  10   6        355.74        345.69        74.73 o                         
   9  10   6       2330.49       1923.46       159.84 o                         
  10  10   6         35.71        -41.10        76.47 o                         
 -11  11   6       1009.34        701.56       159.25 o                         
 -10  11   6        971.32        929.28       165.91 o                         
  -9  11   6       1431.48       1506.95       334.49 o                         
  -8  11   6       3765.89       3702.17       259.75 o                         
  -7  11   6       1704.08       1578.62       123.14 o                         
  -6  11   6       1518.85       1665.69       148.11 o                         
  -5  11   6        291.45        211.00        79.48 o                         
  -4  11   6        253.36        199.20        76.50 o                         
  -3  11   6         88.43        -15.87        54.35 o                         
  -2  11   6       1234.34       1265.26       148.22 o                         
  -1  11   6       1068.31       1013.61        96.13 o                         
   0  11   6        207.19        157.49        60.48 o                         
   1  11   6       7447.45       7667.08       281.95 o                         
   2  11   6      15350.64      15223.89       531.77 o                         
   3  11   6       5530.17       5138.80       209.14 o                         
   4  11   6       4943.82       4932.23       144.45 o                         
   5  11   6        457.45        544.61        62.71 o                         
   6  11   6       3089.27       2961.77       116.03 o                         
   7  11   6        123.70        100.15        60.91 o                         
   8  11   6       2371.63       2182.87       145.36 o                         
   9  11   6        490.87        518.88       107.42 o                         
  10  11   6       1488.89       1568.18       156.84 o                         
 -11  12   6        491.51        402.50       143.36 o                         
 -10  12   6        941.88       1059.98       172.64 o                         
  -9  12   6         35.89        -55.47        95.97 o                         
  -8  12   6       1108.08        900.73       148.21 o                         
  -7  12   6         61.28        -11.33        63.91 o                         
  -6  12   6        209.66         98.50        70.00 o                         
  -5  12   6         85.12         45.27       101.82 o                         
  -4  12   6       1553.23       1522.00       143.17 o                         
  -3  12   6         14.29         51.49        75.94 o                         
  -2  12   6       1272.23       1220.55       104.86 o                         
  -1  12   6        105.10        212.11       129.52 o                         
   0  12   6       1472.02       1227.29       106.83 o                         
   1  12   6       1221.47       1095.80       101.84 o                         
   2  12   6        198.52        176.65        65.73 o                         
   3  12   6       2278.33       2183.05       149.41 o                         
   4  12   6        551.22        648.61       102.84 o                         
   5  12   6        908.40        913.06        72.45 o                         
   6  12   6       2303.28       2312.19       109.37 o                         
   7  12   6         76.52          4.16        74.51 o                         
   8  12   6         89.34         66.77       102.33 o                         
   9  12   6        344.05        320.05        87.48 o                         
  10  12   6        341.44        264.99        94.19 o                         
 -11  13   6         62.23         99.24       175.14 o                         
 -10  13   6       1450.74       1692.43       207.56 o                         
  -9  13   6        773.41        472.71       140.04 o                         
  -8  13   6         50.50        157.23       152.73 o                         
  -7  13   6       1281.02       1203.35       143.09 o                         
  -6  13   6       4453.02       3949.36       197.44 o                         
  -5  13   6        337.41        292.04        98.29 o                         
  -4  13   6          5.62         19.44        72.13 o                         
  -3  13   6       6425.45       6665.14       383.36 o                         
  -2  13   6        129.76        125.82        65.16 o                         
  -1  13   6      12958.55      12311.66       362.87 o                         
   0  13   6        641.06        692.03        92.11 o                         
   1  13   6        169.00         69.27        67.15 o                         
   2  13   6        102.88         48.02        61.38 o                         
   3  13   6        144.19         40.25       101.65 o                         
   4  13   6        160.10         98.86        52.45 o                         
   5  13   6        416.66        414.41        59.21 o                         
   6  13   6       2002.30       1932.77       102.99 o                         
   7  13   6         99.83         75.23        52.56 o                         
   8  13   6        980.24       1299.01       419.00 o                         
   9  13   6         10.35       -140.17       352.31 o                         
  10  13   6        165.91         34.62       112.01 o                         
 -11  14   6       1539.94       1458.75       212.65 o                         
 -10  14   6        317.49        613.47       208.74 o                         
  -9  14   6        704.57        746.54       161.37 o                         
  -8  14   6        382.80        248.39       121.17 o                         
  -7  14   6       2117.21       2441.37       186.74 o                         
  -6  14   6       1917.54       2094.11       152.88 o                         
  -5  14   6       1692.36       1817.44       206.19 o                         
  -4  14   6       2456.46       2463.84       191.22 o                         
  -3  14   6       2884.60       2690.44       196.16 o                         
  -2  14   6      18048.94      18538.73       505.67 o                         
  -1  14   6        562.65        584.60        92.13 o                         
   0  14   6       3118.50       3005.47       173.12 o                         
   1  14   6        230.56        112.86        65.07 o                         
   2  14   6      10363.84      10404.21       332.97 o                         
   3  14   6        789.38        947.10       114.58 o                         
   4  14   6        421.13        395.17        81.64 o                         
   5  14   6       3486.72       3576.20       138.74 o                         
   6  14   6         98.14         37.60        48.20 o                         
   7  14   6       3399.57       3561.98       196.03 o                         
   8  14   6        360.92        310.64       101.33 o                         
   9  14   6        537.11        612.60       132.10 o                         
 -10  15   6       2745.46       3144.48       279.18 o                         
  -9  15   6       1165.16       1140.75       182.84 o                         
  -8  15   6       3432.25       3825.77       283.06 o                         
  -7  15   6       2132.32       2210.91       158.82 o                         
  -6  15   6       1833.85       1816.43       194.42 o                         
  -5  15   6      12943.56      12445.87       469.89 o                         
  -4  15   6       1968.75       2026.55       184.11 o                         
  -3  15   6       2671.50       3007.22       211.88 o                         
  -2  15   6          1.94         -5.90        75.67 o                         
  -1  15   6       4923.30       5457.55       312.92 o                         
   0  15   6         58.01         43.06        63.87 o                         
   1  15   6       8990.39       8940.40       305.89 o                         
   2  15   6       3096.40       2807.95       175.19 o                         
   3  15   6       2952.76       2915.07       167.54 o                         
   4  15   6       1692.69       1663.02       125.35 o                         
   5  15   6        399.05        381.63        62.15 o                         
   6  15   6       1219.54       1438.45       100.57 o                         
   7  15   6        399.30        326.94       118.78 o                         
   8  15   6        938.33       1104.92       302.92 o                         
   9  15   6       1560.38       1734.59       192.03 o                         
 -10  16   6         75.25        226.61       267.79 o                         
  -9  16   6        780.79        864.87       165.63 o                         
  -8  16   6        336.41        432.30       318.20 o                         
  -7  16   6         63.30         53.34        76.35 o                         
  -6  16   6       3894.65       4335.35       221.43 o                         
  -5  16   6        344.73        420.65       107.87 o                         
  -4  16   6       6293.30       6102.58       297.77 o                         
  -3  16   6       2946.12       2834.53       239.79 o                         
  -2  16   6       1182.25       1551.03       160.82 o                         
  -1  16   6        302.59        257.77        85.59 o                         
   0  16   6        549.62        608.73       147.56 o                         
   1  16   6        212.16        262.70        89.20 o                         
   2  16   6       1800.84       1835.24       152.52 o                         
   3  16   6       1513.17       1591.96       127.05 o                         
   4  16   6       1612.99       1622.50       145.79 o                         
   5  16   6        484.98        451.91        89.37 o                         
   6  16   6         20.72        -18.59        46.10 o                         
   7  16   6        125.93        116.01        75.75 o                         
   8  16   6        471.81        412.54        93.41 o                         
   9  16   6        356.69        451.49       164.02 o                         
 -10  17   6        104.98         70.80       139.43 o                         
  -9  17   6          8.79        -11.46       118.11 o                         
  -8  17   6          2.94        -88.40       104.56 o                         
  -7  17   6       1047.65       1088.38       148.29 o                         
  -6  17   6          0.26         61.84        81.34 o                         
  -5  17   6       2120.22       1946.55       190.81 o                         
  -4  17   6         27.96        -87.73       119.13 o                         
  -3  17   6        454.93        511.75       117.91 o                         
  -2  17   6         72.93        -46.02        97.24 o                         
  -1  17   6        703.38        822.74       134.83 o                         
   0  17   6        888.70        750.15       112.88 o                         
   1  17   6         12.87         22.27        75.62 o                         
   2  17   6         18.84         58.59        67.15 o                         
   3  17   6        444.16        471.67        95.60 o                         
   4  17   6          5.10        -30.79        79.80 o                         
   5  17   6        206.76        333.28        88.19 o                         
   6  17   6        131.07         85.39        56.08 o                         
   7  17   6       1100.01       1110.61       124.87 o                         
   8  17   6        492.65        560.37       134.32 o                         
   9  17   6          1.46         11.67       113.53 o                         
  -9  18   6       1041.46        995.15       187.01 o                         
  -8  18   6        180.91        220.57       122.89 o                         
  -7  18   6       1017.41       1214.67       136.94 o                         
  -6  18   6         39.24        104.11        88.18 o                         
  -5  18   6        298.80        254.60       107.63 o                         
  -4  18   6        721.72        523.31       122.26 o                         
  -3  18   6        565.10        487.25       270.85 o                         
  -2  18   6       1212.08       1204.49       156.22 o                         
  -1  18   6        409.01        368.94       117.68 o                         
   0  18   6        466.08        548.25       123.33 o                         
   1  18   6       1168.19       1019.68       122.96 o                         
   2  18   6         10.46         63.19        75.53 o                         
   3  18   6         13.98         94.57        84.65 o                         
   4  18   6         40.18        -48.88        73.97 o                         
   5  18   6       1703.82       1726.25       144.26 o                         
   6  18   6        956.35       1080.52       214.72 o                         
   7  18   6       1374.29       1308.44       134.27 o                         
   8  18   6        344.06        349.19       124.49 o                         
  -9  19   6        207.75        271.83       204.16 o                         
  -8  19   6       2333.11       1907.95       219.61 o                         
  -7  19   6       1216.37       1355.83       150.64 o                         
  -6  19   6       1227.64       1475.23       152.72 o                         
  -5  19   6       2482.35       2091.73       213.93 o                         
  -4  19   6       1000.07       1206.57       166.68 o                         
  -3  19   6       2146.73       2056.35       385.40 o                         
  -2  19   6         72.90         55.59       227.07 o                         
  -1  19   6       2714.59       2680.00       222.73 o                         
   0  19   6       1500.99       1567.21       401.69 o                         
   1  19   6       1406.07       1570.39       150.00 o                         
   2  19   6       4363.43       3960.13       181.54 o                         
   3  19   6       1936.04       2228.34       163.62 o                         
   4  19   6       3299.17       3317.50       207.70 o                         
   5  19   6       1235.49       1256.85       133.00 o                         
   6  19   6       1128.61       1288.27       153.14 o                         
   7  19   6          1.89        -65.78       259.14 o                         
   8  19   6       3819.58       2977.31       372.67 o                         
  -9  20   6       1103.22       1289.44       204.99 o                         
  -8  20   6        427.52        502.85       156.25 o                         
  -7  20   6        722.98        793.39       128.19 o                         
  -6  20   6        131.69        207.91        94.27 o                         
  -5  20   6       1834.38       1745.77       201.09 o                         
  -4  20   6       3405.62       3302.88       260.67 o                         
  -3  20   6       1689.31       1531.41       301.91 o                         
  -2  20   6        937.19       1070.16       263.72 o                         
  -1  20   6         63.77         -6.53       100.79 o                         
   0  20   6       4231.49       4479.45       248.59 o                         
   1  20   6       4187.98       4231.60       242.11 o                         
   2  20   6       1417.90       1539.10       161.67 o                         
   3  20   6       3252.41       3355.78       226.63 o                         
   4  20   6       3390.92       3709.37       236.93 o                         
   5  20   6       4103.16       4080.97       257.74 o                         
   6  20   6         19.19       -176.64       176.76 o                         
   7  20   6       1441.40       1796.18       348.74 o                         
  -8  21   6       1013.32       1341.98       161.33 o                         
  -7  21   6        515.30        551.85       118.68 o                         
  -6  21   6          7.43         95.02       102.11 o                         
  -5  21   6       1027.50       1031.52       178.46 o                         
  -4  21   6       1736.54       1858.10       208.79 o                         
  -3  21   6       1162.07       1281.54       177.32 o                         
  -2  21   6         66.85        116.79       116.69 o                         
  -1  21   6        199.57        -99.89        99.89 o                         
   0  21   6        261.88        165.95       120.48 o                         
   1  21   6        530.46        346.79       104.30 o                         
   2  21   6       1752.62       1607.00       142.89 o                         
   3  21   6       2696.74       2769.99       198.85 o                         
   4  21   6       3420.74       3148.82       223.21 o                         
   5  21   6        420.56        238.81       116.57 o                         
   6  21   6        818.04        962.75       255.48 o                         
   7  21   6        318.83        135.06       325.32 o                         
  -8  22   6        352.19        382.48       351.80 o                         
  -7  22   6         10.62          7.87       225.54 o                         
  -6  22   6         75.79         71.73        98.03 o                         
  -5  22   6         48.39         -2.78       132.37 o                         
  -4  22   6         74.05        327.31       129.31 o                         
  -3  22   6          0.48        -94.54        94.54 o                         
  -2  22   6        111.09          5.85        91.11 o                         
  -1  22   6          0.27         79.74        98.39 o                         
   0  22   6        110.16        157.00       198.52 o                         
   1  22   6        101.99         97.33        95.91 o                         
   2  22   6          9.81        -70.45        82.04 o                         
   3  22   6         44.40         73.07        90.66 o                         
   4  22   6         31.18         67.59       102.63 o                         
   5  22   6          1.02       -106.89       106.89 o                         
   6  22   6        350.88        324.86       121.33 o                         
   7  22   6         11.69        136.44       152.73 o                         
  -7  23   6         65.76       -102.69       102.69 o                         
  -6  23   6        953.25        801.85       135.06 o                         
  -5  23   6       1539.58       1530.35       168.38 o                         
  -4  23   6        542.19        628.44       160.84 o                         
  -3  23   6       1352.01       1090.81       171.05 o                         
  -2  23   6       1038.01        837.64       133.36 o                         
  -1  23   6       3208.89       2712.60       212.58 o                         
   0  23   6         84.39        100.80        99.95 o                         
   1  23   6        854.35        883.66       136.48 o                         
   2  23   6        584.57        497.17       119.22 o                         
   3  23   6       1282.72       1608.72       160.41 o                         
   4  23   6       1246.99       1260.77       166.79 o                         
   5  23   6         84.11         20.28       116.83 o                         
   6  23   6       1089.06       1444.87       367.58 o                         
  -7  24   6        720.46        754.75       181.02 o                         
  -6  24   6       3439.45       3466.42       212.00 o                         
  -5  24   6       1657.22       1571.13       172.66 o                         
  -4  24   6       4694.32       4566.03       275.21 o                         
  -3  24   6        258.27        419.78       121.86 o                         
  -2  24   6       2451.67       2749.10       220.62 o                         
  -1  24   6         61.43         68.79       107.41 o                         
   0  24   6        673.31        773.80       219.37 o                         
   1  24   6       1193.04       1032.19       151.47 o                         
   2  24   6        969.26       1116.31       173.57 o                         
   3  24   6       1267.33       1244.54       149.17 o                         
   4  24   6       2126.10       2128.52       183.08 o                         
   5  24   6        432.25        464.65       140.98 o                         
  -6  25   6       1453.25       1148.47       144.91 o                         
  -5  25   6       2222.49       2277.50       209.84 o                         
  -4  25   6        826.02        603.28       135.68 o                         
  -3  25   6       2997.55       3176.35       234.42 o                         
  -2  25   6        906.06        637.14       136.01 o                         
  -1  25   6       1554.91       1531.01       223.34 o                         
   0  25   6        805.79        608.98       137.43 o                         
   1  25   6       2276.52       2159.38       208.35 o                         
   2  25   6        698.78        724.35       136.42 o                         
   3  25   6       2538.60       2723.59       206.18 o                         
   4  25   6       3092.53       3359.11       255.86 o                         
   5  25   6        526.34        769.58       158.14 o                         
  -5  26   6         14.45        -15.00        95.46 o                         
  -4  26   6       2552.67       2655.13       223.60 o                         
  -3  26   6        164.32         43.97       112.76 o                         
  -2  26   6        307.51        162.65       116.70 o                         
  -1  26   6        109.89        -38.53       110.69 o                         
   0  26   6         16.18       -119.24       119.24 o                         
   1  26   6          8.64        -97.48        97.48 o                         
   2  26   6        570.72        804.16       135.61 o                         
   3  26   6        267.85        226.11       141.38 o                         
   4  26   6          3.23       -123.69       123.69 o                         
  -4  27   6        238.86        198.57       133.02 o                         
  -3  27   6          6.95       -103.43       103.43 o                         
  -2  27   6        177.98         22.10       117.57 o                         
  -1  27   6          0.57        -44.95       122.49 o                         
   0  27   6         30.03        -93.91       118.13 o                         
   1  27   6         61.28         79.97       160.94 o                         
   2  27   6        184.69         80.83       190.07 o                         
   3  27   6         83.89         25.27       118.12 o                         
  -2  28   6        502.49        512.45       149.62 o                         
  -1  28   6        211.40         46.22       147.75 o                         
   0  28   6        441.66        425.27       173.92 o                         
   1  28   6        888.63        994.79       159.33 o                         
 -12   1   7        134.64        217.93        86.88 o                         
 -11   1   7        354.70        291.91        91.12 o                         
 -10   1   7        466.48        427.89        76.84 o                         
  -9   1   7         29.87          8.55        51.11 o                         
  -8   1   7       1458.60       1648.04       108.25 o                         
  -7   1   7        409.26        576.68        65.98 o                         
  -6   1   7       3969.12       4224.97       111.69 o                         
  -5   1   7       2397.01       2632.11        84.14 o                         
  -4   1   7       3842.10       3907.07       124.16 o                         
  -3   1   7       2822.23       2858.97       101.45 o                         
  -2   1   7       1690.96       1818.98        93.72 o                         
  -1   1   7       2109.05       2058.83        94.53 o                         
   0   1   7       1323.88       1405.96        58.75 o                         
   1   1   7      18426.91      18438.40       447.06 o                         
   2   1   7         67.01         78.97        13.14 o                         
   3   1   7       5234.53       5321.90       120.05 o                         
   4   1   7       1760.03       1823.21        64.60 o                         
   5   1   7        428.65        427.85        38.96 o                         
   6   1   7       3038.08       3001.49        80.90 o                         
   7   1   7          1.10         22.94        40.64 o                         
   8   1   7       2546.11       2407.96       167.75 o                         
   9   1   7        322.66        176.85        82.07 o                         
  10   1   7        546.02        693.79       125.24 o                         
  11   1   7        522.84        487.87       108.21 o                         
 -12   2   7        691.34        866.43       118.40 o                         
 -11   2   7        682.78        545.87       100.40 o                         
 -10   2   7         16.44         63.82        61.06 o                         
  -9   2   7       1641.70       1607.42       111.27 o                         
  -8   2   7        115.00        133.45        53.61 o                         
  -7   2   7      11704.14      12095.62       299.13 o                         
  -6   2   7          5.91        -26.82        26.82 o                         
  -5   2   7       7826.96       7800.92       177.41 o                         
  -4   2   7        284.13        254.18        57.06 o                         
  -3   2   7       2301.67       2390.41       110.43 o                         
  -2   2   7      13506.90      13655.46       350.83 o                         
  -1   2   7        140.21        139.99        40.16 o                         
   0   2   7      12991.70      11884.17       260.25 o                         
   1   2   7        741.30        775.81        81.82 o                         
   2   2   7      13988.63      13618.68       296.64 o                         
   3   2   7         26.91         52.70        21.99 o                         
   4   2   7         47.78         20.68        23.29 o                         
   5   2   7       1258.43       1356.17        76.79 o                         
   6   2   7       3168.52       3184.88        85.97 o                         
   7   2   7       6052.51       5925.65       177.96 o                         
   8   2   7        590.15        590.54        79.88 o                         
   9   2   7       4254.83       4016.35       207.64 o                         
  10   2   7         89.70         46.13        74.84 o                         
  11   2   7       2122.22       1892.85       177.68 o                         
 -12   3   7        596.99        380.46        99.77 o                         
 -11   3   7       1202.79       1238.77       128.44 o                         
 -10   3   7       2565.18       2492.19       162.91 o                         
  -9   3   7         93.14         65.22        99.35 o                         
  -8   3   7       9733.97      10212.84       272.25 o                         
  -7   3   7       1033.04        902.36       139.47 o                         
  -6   3   7      10262.39      10289.78       199.77 o                         
  -5   3   7        423.08        473.82        79.99 o                         
  -4   3   7       3930.80       3823.21       144.59 o                         
  -3   3   7       9264.21       9282.42       262.94 o                         
  -2   3   7        284.16        349.29        60.73 o                         
  -1   3   7      10820.55      10776.96       286.54 o                         
   0   3   7        678.80        692.93        44.11 o                         
   1   3   7      16190.59      15927.08      1162.31 o                         
   2   3   7         67.51        104.91        31.76 o                         
   3   3   7       3638.12       3745.37       112.32 o                         
   4   3   7         32.30          2.23        24.75 o                         
   5   3   7          2.40         31.81        27.96 o                         
   6   3   7       4849.21       4897.81       116.06 o                         
   7   3   7       1148.98       1292.71        87.11 o                         
   8   3   7       2980.15       3103.02       150.09 o                         
   9   3   7        329.17        206.73        76.62 o                         
  10   3   7       2915.64       2855.34       495.37 o                         
  11   3   7          5.51         11.40        76.07 o                         
 -12   4   7         37.63         35.30        79.10 o                         
 -11   4   7         59.76         46.98        84.58 o                         
 -10   4   7         10.40          6.41        67.53 o                         
  -9   4   7        797.26        788.35        92.61 o                         
  -8   4   7        146.80        167.80        65.81 o                         
  -7   4   7        849.01        780.70        61.11 o                         
  -6   4   7         41.99         -3.79        45.52 o                         
  -5   4   7       1418.78       1317.94        90.56 o                         
  -4   4   7       1650.27       1497.85        98.87 o                         
  -3   4   7       4327.39       4256.70       200.52 o                         
  -2   4   7        157.82         36.80        41.69 o                         
  -1   4   7       3691.37       3770.45       137.62 o                         
   0   4   7       5589.51       5298.48       178.42 o                         
   1   4   7       1833.35       1813.58        69.80 o                         
   2   4   7       1502.48       1563.24        72.46 o                         
   3   4   7          4.09         -3.06        32.92 o                         
   4   4   7       1458.81       1509.55        67.30 o                         
   5   4   7       1396.82       1436.82        70.38 o                         
   6   4   7        606.44        552.27        44.37 o                         
   7   4   7        170.96        144.40        73.93 o                         
   8   4   7         73.96          3.98        50.69 o                         
   9   4   7        492.54        290.95       234.19 o                         
  10   4   7         89.66         77.30        72.92 o                         
 -12   5   7         39.37         80.13        85.27 o                         
 -11   5   7        104.12         91.59       110.87 o                         
 -10   5   7         62.60         38.74        62.93 o                         
  -9   5   7        679.67        657.56        88.69 o                         
  -8   5   7        333.28        306.12        98.95 o                         
  -7   5   7        465.66        451.91        62.56 o                         
  -6   5   7        178.32        112.95        54.06 o                         
  -5   5   7         83.98         -2.34        54.55 o                         
  -4   5   7       1234.85       1325.45        95.63 o                         
  -3   5   7       1473.19       1463.33       183.39 o                         
  -2   5   7        539.72        478.87        64.01 o                         
  -1   5   7       1824.38       1985.14       101.12 o                         
   0   5   7        257.84        255.62        44.63 o                         
   1   5   7         91.49        102.79        37.91 o                         
   2   5   7        338.66        263.95        87.06 o                         
   3   5   7         12.37        -17.43        28.66 o                         
   4   5   7        555.93        607.90        47.27 o                         
   5   5   7        430.58        386.69        44.06 o                         
   6   5   7        127.89         98.30        34.13 o                         
   7   5   7        371.06        476.38        65.84 o                         
   8   5   7         48.13         56.56        72.83 o                         
   9   5   7        544.99        512.23        92.77 o                         
  10   5   7         43.57        114.61        77.60 o                         
 -12   6   7       2432.70       2463.52       182.05 o                         
 -11   6   7        439.29        371.95        89.06 o                         
 -10   6   7         85.00         87.14        70.46 o                         
  -9   6   7       1662.31       1825.89       143.09 o                         
  -8   6   7        481.62        658.29       121.97 o                         
  -7   6   7       6549.45       7054.42       229.77 o                         
  -6   6   7          4.56         10.16        51.53 o                         
  -5   6   7       3843.31       4232.89       161.35 o                         
  -4   6   7        377.02        421.00        65.00 o                         
  -3   6   7          1.31        -48.38        48.38 o                         
  -2   6   7       2612.90       2818.38       125.69 o                         
  -1   6   7       1948.91       1990.97       154.56 o                         
   0   6   7       2487.30       2095.64       146.67 o                         
   1   6   7        293.46        301.06        56.80 o                         
   2   6   7       4483.83       4525.10       140.79 o                         
   3   6   7         11.36         46.43        32.79 o                         
   4   6   7        117.13         72.98        25.32 o                         
   5   6   7        505.13        596.32        81.96 o                         
   6   6   7       1041.31       1103.94        68.46 o                         
   7   6   7       4260.62       4206.17       147.45 o                         
   8   6   7        631.57        579.70       156.56 o                         
   9   6   7       1032.29        991.47       128.30 o                         
  10   6   7          7.90         34.22       161.39 o                         
 -12   7   7       1130.15       1024.36       241.32 o                         
 -11   7   7       1058.49       1147.77       182.19 o                         
 -10   7   7       1533.95       1801.54       194.93 o                         
  -9   7   7         41.02        -89.36        90.59 o                         
  -8   7   7       7949.73       8500.22       363.72 o                         
  -7   7   7        440.08        511.03        73.47 o                         
  -6   7   7       6225.66       6512.54       225.42 o                         
  -5   7   7        706.72        807.71        81.19 o                         
  -4   7   7        310.25        260.28        67.83 o                         
  -3   7   7       2820.68       3266.61       138.99 o                         
  -2   7   7       3854.45       3751.74       309.01 o                         
  -1   7   7      13963.18      13603.89       359.98 o                         
   0   7   7        456.26        472.47        57.52 o                         
   1   7   7      12598.01      12604.27       333.80 o                         
   2   7   7        186.62        177.96        49.73 o                         
   3   7   7       9392.60       9351.17       175.74 o                         
   4   7   7         14.97         13.16        34.28 o                         
   5   7   7       2126.68       2198.49       104.48 o                         
   6   7   7      17890.10      17379.91       604.92 o                         
   7   7   7       1105.38        881.04       118.02 o                         
   8   7   7       4584.13       4428.94       187.56 o                         
   9   7   7        199.34        172.16        76.55 o                         
  10   7   7       3476.35       3720.84       219.78 o                         
 -12   8   7       2003.87       2229.37       234.61 o                         
 -11   8   7       1097.65        935.24       189.39 o                         
 -10   8   7       1801.35       2012.49       212.68 o                         
  -9   8   7       2724.61       2899.82       240.66 o                         
  -8   8   7        257.23        105.64       170.55 o                         
  -7   8   7       4187.98       4486.89       187.74 o                         
  -6   8   7         11.66        -46.59        46.59 o                         
  -5   8   7       6426.95       6822.17       266.63 o                         
  -4   8   7       2213.45       2409.34       134.19 o                         
  -3   8   7       3120.62       2864.95       137.36 o                         
  -2   8   7       2729.00       2698.10       155.81 o                         
  -1   8   7        141.89        121.35        63.16 o                         
   0   8   7       6639.58       5948.55       195.55 o                         
   1   8   7        327.92        282.35        49.99 o                         
   2   8   7       4061.87       4016.78       147.22 o                         
   3   8   7       2703.32       2805.93        91.80 o                         
   4   8   7       4783.42       4598.40       146.16 o                         
   5   8   7       1505.40       1624.82       102.00 o                         
   6   8   7        586.44        514.07        49.44 o                         
   7   8   7       4666.86       4883.51       189.28 o                         
   8   8   7        638.59        637.98        84.73 o                         
   9   8   7        867.27        743.06       144.08 o                         
  10   8   7          1.64        -37.00        98.26 o                         
 -11   9   7        131.59        -29.80       113.79 o                         
 -10   9   7        984.75       1071.85       314.12 o                         
  -9   9   7       3319.70       3312.09       257.65 o                         
  -8   9   7        176.30        144.34        99.88 o                         
  -7   9   7         79.36         54.94        55.67 o                         
  -6   9   7        531.45        535.41        99.01 o                         
  -5   9   7        380.84        389.43        88.66 o                         
  -4   9   7       2609.89       2740.75       169.28 o                         
  -3   9   7        754.54        833.50       117.74 o                         
  -2   9   7       1054.97        949.94        90.87 o                         
  -1   9   7        700.90        763.85        79.09 o                         
   0   9   7        444.20        508.72        67.88 o                         
   1   9   7        513.20        500.33        66.78 o                         
   2   9   7       2770.16       2812.09       138.66 o                         
   3   9   7       1047.89       1107.97        64.13 o                         
   4   9   7       1646.60       1692.07        89.74 o                         
   5   9   7       8810.12       8795.87       212.57 o                         
   6   9   7        611.82        604.69        69.97 o                         
   7   9   7          0.34         35.68        51.12 o                         
   8   9   7       1072.60        991.49       103.27 o                         
   9   9   7         34.85         35.57        69.41 o                         
  10   9   7        883.06        866.85       127.38 o                         
 -11  10   7         12.46        -55.94       235.21 o                         
 -10  10   7         20.71        -74.51       104.24 o                         
  -9  10   7        434.53        347.84       150.19 o                         
  -8  10   7       1943.92       2062.40       197.68 o                         
  -7  10   7       2638.20       2683.36       316.87 o                         
  -6  10   7         16.18          3.64        76.11 o                         
  -5  10   7        150.45        -19.37        68.13 o                         
  -4  10   7          3.38         31.14        56.40 o                         
  -3  10   7        107.62        119.65        59.39 o                         
  -2  10   7          8.73        -45.80        50.72 o                         
  -1  10   7       2871.64       2650.87       137.40 o                         
   0  10   7        633.34        609.08       131.32 o                         
   1  10   7        347.19        271.29        62.10 o                         
   2  10   7        178.38        156.01        79.63 o                         
   3  10   7       2474.14       2533.71        96.69 o                         
   4  10   7        628.30        601.23        73.62 o                         
   5  10   7         49.12         40.45        65.24 o                         
   6  10   7        173.70        175.23        58.66 o                         
   7  10   7        376.40        307.90        68.99 o                         
   8  10   7        285.49        297.66        76.72 o                         
   9  10   7         39.75         -2.72       132.37 o                         
  10  10   7        601.78        460.01       105.43 o                         
 -11  11   7          5.10         10.81       117.43 o                         
 -10  11   7       1527.80       1309.43       188.14 o                         
  -9  11   7        252.87         -5.89       104.51 o                         
  -8  11   7       2761.50       2907.79       234.89 o                         
  -7  11   7       1177.91       1445.79       123.84 o                         
  -6  11   7      10378.87      10434.82       396.12 o                         
  -5  11   7          2.58        -68.01        68.01 o                         
  -4  11   7        601.70        722.16        97.15 o                         
  -3  11   7       4376.85       4479.86       183.99 o                         
  -2  11   7        193.93        250.85        90.33 o                         
  -1  11   7       8962.42       8767.47       274.85 o                         
   0  11   7        243.45        319.81        67.55 o                         
   1  11   7      10851.03      10738.04       408.53 o                         
   2  11   7       2169.48       2402.84       137.44 o                         
   3  11   7       1046.33       1159.71        91.75 o                         
   4  11   7        201.66        205.11        50.49 o                         
   5  11   7         31.41        -45.84        45.84 o                         
   6  11   7       1429.42       1533.70       102.79 o                         
   7  11   7         44.81         57.13        61.31 o                         
   8  11   7       3080.58       2842.32       213.41 o                         
   9  11   7         20.40        118.11       103.86 o                         
  10  11   7        458.94        177.17       143.57 o                         
 -11  12   7        776.98        573.31       160.16 o                         
 -10  12   7        485.59        308.01       236.74 o                         
  -9  12   7       4483.82       4193.47       301.96 o                         
  -8  12   7          9.79         51.68       100.31 o                         
  -7  12   7       4645.54       4233.33       208.05 o                         
  -6  12   7       1746.11       2162.09       508.61 o                         
  -5  12   7       7693.02       7567.28       322.06 o                         
  -4  12   7       4526.15       4673.74       389.47 o                         
  -3  12   7       1322.32       1478.17       118.85 o                         
  -2  12   7       6399.12       6393.18       237.19 o                         
  -1  12   7       1819.40       1822.01       129.83 o                         
   0  12   7       4334.77       4458.04       241.01 o                         
   1  12   7       1058.91        956.74       107.85 o                         
   2  12   7       4655.65       4639.59       234.84 o                         
   3  12   7        126.40         72.12        55.55 o                         
   4  12   7       6727.43       6730.67       202.28 o                         
   5  12   7       2634.75       2510.79       127.70 o                         
   6  12   7       1340.17       1272.28        97.92 o                         
   7  12   7       2271.45       2288.98       155.47 o                         
   8  12   7         46.92         37.83        87.69 o                         
   9  12   7       2060.47       1857.25       227.07 o                         
 -11  13   7        443.46        317.37       152.23 o                         
 -10  13   7         29.22         39.83       119.31 o                         
  -9  13   7         33.20         29.11       115.90 o                         
  -8  13   7       2819.41       3215.45       255.15 o                         
  -7  13   7          2.96         61.65        86.41 o                         
  -6  13   7       1422.98       1714.13       191.94 o                         
  -5  13   7       3037.91       2989.81       213.00 o                         
  -4  13   7      13182.01      13333.49       478.00 o                         
  -3  13   7       4763.52       4687.58       197.80 o                         
  -2  13   7       3476.68       3511.99       177.31 o                         
  -1  13   7       1743.69       1861.57       133.38 o                         
   0  13   7       2824.02       3265.57       504.74 o                         
   1  13   7       8157.11       7606.02       261.37 o                         
   2  13   7        513.38        393.49        82.59 o                         
   3  13   7       6313.86       6403.90       214.03 o                         
   4  13   7       1469.56       1444.29       117.03 o                         
   5  13   7       3204.64       3373.06       132.65 o                         
   6  13   7       1177.74       1242.57        87.41 o                         
   7  13   7        324.42        137.09        86.38 o                         
   8  13   7        977.82       1028.96       348.74 o                         
   9  13   7        840.06        814.59       168.01 o                         
 -10  14   7        142.19        244.79       202.12 o                         
  -9  14   7        933.23        731.02       222.99 o                         
  -8  14   7         84.71         13.07       101.27 o                         
  -7  14   7        162.09         69.44        75.39 o                         
  -6  14   7        540.30        361.21       117.57 o                         
  -5  14   7          3.15         95.02        82.49 o                         
  -4  14   7       4743.48       4772.35       248.51 o                         
  -3  14   7        827.90       1045.89       112.44 o                         
  -2  14   7       1398.71       1402.48       122.88 o                         
  -1  14   7       2007.57       1772.37       135.55 o                         
   0  14   7         96.51         -6.34        86.83 o                         
   1  14   7        349.85        418.51       106.32 o                         
   2  14   7       1167.85       1077.16       113.29 o                         
   3  14   7          2.09        -18.62        59.43 o                         
   4  14   7        767.84        796.49        97.23 o                         
   5  14   7         27.68         90.88        72.22 o                         
   6  14   7        179.49        200.16        75.61 o                         
   7  14   7         20.68         50.66        72.21 o                         
   8  14   7        324.45        417.11       107.42 o                         
   9  14   7         20.77        -60.08        91.64 o                         
 -10  15   7        145.63         26.70       299.36 o                         
  -9  15   7        122.19        -30.24       100.05 o                         
  -8  15   7        486.86        480.70       136.84 o                         
  -7  15   7        862.31        915.03       119.22 o                         
  -6  15   7        298.11        268.81       112.16 o                         
  -5  15   7        544.49        482.46       115.20 o                         
  -4  15   7        146.60        124.46        88.76 o                         
  -3  15   7        667.97        534.48       111.63 o                         
  -2  15   7         22.87         18.10        70.99 o                         
  -1  15   7        525.73        620.37       100.07 o                         
   0  15   7         55.18         67.05        73.27 o                         
   1  15   7       3028.70       2715.79       171.21 o                         
   2  15   7          1.43        -71.82        71.82 o                         
   3  15   7        185.19        280.33        90.09 o                         
   4  15   7        911.24        805.83        95.05 o                         
   5  15   7        130.53        234.85        76.53 o                         
   6  15   7       1412.18       1510.93       100.76 o                         
   7  15   7        144.31        209.02        91.07 o                         
   8  15   7        518.48        270.81       104.09 o                         
   9  15   7         77.09         17.31        98.77 o                         
 -10  16   7       1339.44       1402.29       736.69 o                         
  -9  16   7       1286.05       1573.31       204.16 o                         
  -8  16   7         18.07         49.78       111.97 o                         
  -7  16   7       3738.68       4000.52       228.61 o                         
  -6  16   7        293.38        279.09       109.59 o                         
  -5  16   7        869.52        994.07       144.81 o                         
  -4  16   7        137.80        154.47        94.02 o                         
  -3  16   7         89.36         46.75        82.13 o                         
  -2  16   7       2345.13       2096.25       156.49 o                         
  -1  16   7         42.01         70.42        70.01 o                         
   0  16   7        315.39        431.16        96.63 o                         
   1  16   7        136.03        198.02        85.33 o                         
   2  16   7       6006.85       5764.59       247.78 o                         
   3  16   7          0.67         -7.34        61.45 o                         
   4  16   7       1309.20       1461.07       129.45 o                         
   5  16   7       4001.71       4349.61       296.29 o                         
   6  16   7        831.63       1008.48        93.50 o                         
   7  16   7       2770.10       3043.40       313.11 o                         
   8  16   7       1060.89        889.17       142.45 o                         
 -10  17   7       2283.16       2128.00       434.28 o                         
  -9  17   7       1242.07       1235.28       262.19 o                         
  -8  17   7       3352.84       3266.31       553.92 o                         
  -7  17   7        162.31        122.53       114.16 o                         
  -6  17   7       4543.79       4517.18       279.98 o                         
  -5  17   7       2173.81       2245.40       252.52 o                         
  -4  17   7       2167.77       1933.97       189.70 o                         
  -3  17   7       3532.02       3638.81       253.07 o                         
  -2  17   7        384.81        477.48       113.91 o                         
  -1  17   7       1000.88        966.30       119.68 o                         
   0  17   7        150.82        180.50        84.71 o                         
   1  17   7       2518.25       2494.47       182.69 o                         
   2  17   7       2780.36       2456.50       175.99 o                         
   3  17   7       3346.14       3330.13       186.69 o                         
   4  17   7       2984.86       3301.66       187.11 o                         
   5  17   7       2923.72       2992.91       178.94 o                         
   6  17   7       1577.21       1592.51       137.56 o                         
   7  17   7       1330.71       1298.32       296.31 o                         
   8  17   7       1683.90       1604.25       198.32 o                         
  -9  18   7       2073.89       1909.26       233.10 o                         
  -8  18   7        631.01        480.29       152.00 o                         
  -7  18   7       1066.34       1073.66       214.91 o                         
  -6  18   7        655.91        569.75       139.40 o                         
  -5  18   7        290.35        266.87       109.34 o                         
  -4  18   7        239.48        294.87       112.33 o                         
  -3  18   7        882.64        914.76       227.07 o                         
  -2  18   7        752.28        632.56       132.07 o                         
  -1  18   7       1038.83       1010.54       148.52 o                         
   0  18   7        328.33        441.98        98.65 o                         
   1  18   7        213.58        178.34        90.68 o                         
   2  18   7       2539.71       2381.37       179.56 o                         
   3  18   7       2364.47       2442.41       159.52 o                         
   4  18   7       5904.00       5487.74       234.07 o                         
   5  18   7       2433.09       2284.05       170.93 o                         
   6  18   7       1359.99       1268.07       133.73 o                         
   7  18   7       1812.23       1920.84       260.59 o                         
   8  18   7         27.10       -270.85       270.85 o                         
  -9  19   7       2294.96       1778.44       311.58 o                         
  -8  19   7         65.30         82.75       229.10 o                         
  -7  19   7        271.68        315.20       109.42 o                         
  -6  19   7         17.79        196.57       107.63 o                         
  -5  19   7          1.48         61.06       115.57 o                         
  -4  19   7        877.73        864.13       304.45 o                         
  -3  19   7        386.09        330.42       131.86 o                         
  -2  19   7        209.17        288.79       143.06 o                         
  -1  19   7          1.01        -25.78        89.86 o                         
   0  19   7        195.36         48.71        94.18 o                         
   1  19   7        275.80        307.03       106.18 o                         
   2  19   7       1103.54       1005.48       124.92 o                         
   3  19   7        250.44        310.84        83.44 o                         
   4  19   7       1817.87       1785.24       151.18 o                         
   5  19   7       2387.46       2543.59       179.44 o                         
   6  19   7        440.36        464.36       105.67 o                         
   7  19   7          4.07        -93.68       245.39 o                         
  -8  20   7        766.81        808.75       174.25 o                         
  -7  20   7        575.72        467.80       113.75 o                         
  -6  20   7         26.61        155.88       120.61 o                         
  -5  20   7       1320.10       1452.22       197.16 o                         
  -4  20   7       1576.51       1476.23       196.52 o                         
  -3  20   7        172.34        171.11       112.79 o                         
  -2  20   7       1343.23       1099.25       165.23 o                         
  -1  20   7         10.52        136.08       100.87 o                         
   0  20   7        875.22        996.61       155.43 o                         
   1  20   7        143.92        261.56        99.23 o                         
   2  20   7        222.89        286.63        88.17 o                         
   3  20   7        111.01         83.95        83.65 o                         
   4  20   7         52.56         12.94        77.92 o                         
   5  20   7         35.69         85.81       103.17 o                         
   6  20   7        521.18        392.38       177.29 o                         
   7  20   7        125.07        123.21        74.33 o                         
  -8  21   7        925.41       1023.25       194.74 o                         
  -7  21   7          3.46        -81.61        81.61 o                         
  -6  21   7       3019.19       2977.53       217.90 o                         
  -5  21   7       2765.67       2742.21       252.08 o                         
  -4  21   7       1239.37       1146.40       174.17 o                         
  -3  21   7       1900.03       2142.27       218.59 o                         
  -2  21   7       4574.23       4808.48       327.79 o                         
  -1  21   7       2738.21       2918.79       417.98 o                         
   0  21   7        823.29        731.76       204.66 o                         
   1  21   7       1722.21       1808.92       166.72 o                         
   2  21   7        530.52        365.71       101.36 o                         
   3  21   7       3332.71       3285.74       199.39 o                         
   4  21   7        440.57        594.08       130.21 o                         
   5  21   7       2498.02       2529.01       201.59 o                         
   6  21   7        586.18        509.12       187.35 o                         
   7  21   7        165.88        206.70       118.11 o                         
  -7  22   7       1664.02       2054.73       209.16 o                         
  -6  22   7       2378.89       2078.96       190.33 o                         
  -5  22   7       3066.97       2883.15       268.32 o                         
  -4  22   7       2750.63       3078.95       270.95 o                         
  -3  22   7       3842.32       3880.67       297.71 o                         
  -2  22   7       2892.32       3137.26       264.73 o                         
  -1  22   7       3110.47       3170.24       266.46 o                         
   0  22   7       2627.08       2305.03       191.25 o                         
   1  22   7        166.31         40.77        99.66 o                         
   2  22   7       4622.37       4432.74       314.07 o                         
   3  22   7       1444.11       1444.22       149.78 o                         
   4  22   7       2137.76       2063.88       357.62 o                         
   5  22   7        189.09        351.75       115.62 o                         
   6  22   7        375.46        -12.22       231.14 o                         
  -7  23   7         32.10         65.55       221.97 o                         
  -6  23   7        633.05        658.89       141.17 o                         
  -5  23   7       3409.68       3851.80       455.66 o                         
  -4  23   7       3465.58       3342.73       291.00 o                         
  -3  23   7       2098.47       2103.87       233.10 o                         
  -2  23   7       2798.05       2370.15       243.05 o                         
  -1  23   7       2364.81       2777.26       213.41 o                         
   0  23   7       1218.76       1069.96       148.45 o                         
   1  23   7        945.40        697.85       150.63 o                         
   2  23   7         81.97          7.38       100.53 o                         
   3  23   7       2196.63       2450.36       184.19 o                         
   4  23   7        344.87        497.17       139.14 o                         
   5  23   7       2093.76       2238.98       210.56 o                         
  -6  24   7        720.72        676.46       130.07 o                         
  -5  24   7        101.64        109.65       145.69 o                         
  -4  24   7       1642.45       1682.05       216.94 o                         
  -3  24   7        160.00        150.96       110.54 o                         
  -2  24   7         84.98        148.18       110.92 o                         
  -1  24   7         16.66        -34.90        99.68 o                         
   0  24   7        412.65        416.84       127.31 o                         
   1  24   7       1087.97        825.94       148.84 o                         
   2  24   7        142.74        -84.52        98.31 o                         
   3  24   7        141.81         48.97       100.41 o                         
   4  24   7         44.40        -34.08       113.70 o                         
   5  24   7        952.46       1145.52       190.32 o                         
  -5  25   7         31.64        316.44       152.59 o                         
  -4  25   7         10.53         38.95       110.51 o                         
  -3  25   7        214.12        312.32       129.42 o                         
  -2  25   7          0.11         11.75       105.96 o                         
  -1  25   7        334.31        322.60       121.81 o                         
   0  25   7        406.86        338.86       127.84 o                         
   1  25   7         41.11        -67.21        98.48 o                         
   2  25   7        292.99        184.75       113.91 o                         
   3  25   7        818.22        825.70       140.41 o                         
   4  25   7        159.72       -163.23       163.23 o                         
  -4  26   7        857.56       1249.34       224.87 o                         
  -3  26   7       1610.35       1423.71       180.98 o                         
  -2  26   7        540.35        358.58       173.24 o                         
  -1  26   7          1.33        164.90       118.99 o                         
   0  26   7        833.36        786.32       152.20 o                         
   1  26   7        536.29        458.84       133.06 o                         
   2  26   7        248.33        -30.14       107.17 o                         
   3  26   7       1674.80       1667.43       204.06 o                         
  -3  27   7       1021.84        828.36       158.65 o                         
  -2  27   7        881.40        886.43       154.64 o                         
  -1  27   7        601.37        789.40       148.98 o                         
   0  27   7        228.56        206.41       120.24 o                         
   1  27   7        964.99        828.10       146.90 o                         
   2  27   7        500.33        672.92       139.05 o                         
 -12   0   8       3743.34       3559.34       270.40 o                         
 -11   0   8        395.11        328.49       267.79 o                         
 -10   0   8       4570.22       4331.25       256.56 o                         
  -9   0   8       2143.30       2289.04       543.23 o                         
  -8   0   8         16.00        -62.42        73.82 o                         
  -7   0   8       8129.83       8051.43       531.01 o                         
  -6   0   8       7123.97       7208.37       224.93 o                         
  -5   0   8        799.35        907.87        82.96 o                         
  -4   0   8       4263.17       4349.79       195.02 o                         
  -3   0   8       3686.16       3686.77       169.00 o                         
  -2   0   8        115.61         68.22        91.64 o                         
  -1   0   8       1996.17       2016.10       214.85 o                         
   0   0   8      10453.59      10345.03       421.04 o                         
   1   0   8       2249.44       2447.26       172.08 o                         
   2   0   8      20217.57      19476.73       875.68 o                         
   3   0   8       1123.07       1275.34       103.29 o                         
   4   0   8       6445.96       6256.03       244.80 o                         
   5   0   8       2315.85       2378.53       464.31 o                         
   6   0   8       5206.70       4935.12       221.08 o                         
   7   0   8       5540.34       6156.45       264.68 o                         
   8   0   8       3892.72       3969.07       280.01 o                         
   9   0   8       4284.99       4320.36       306.49 o                         
  10   0   8       1807.51       1965.19       243.36 o                         
 -12   1   8        288.31        273.60       148.01 o                         
 -11   1   8       5607.33       5382.59       210.47 o                         
 -10   1   8        459.50        446.75        98.84 o                         
  -9   1   8        884.57        758.40       102.00 o                         
  -8   1   8       1205.57       1320.35       101.15 o                         
  -7   1   8       1391.42       1606.32        74.76 o                         
  -6   1   8       3460.63       3623.58       104.08 o                         
  -5   1   8       5072.56       4961.93       134.94 o                         
  -4   1   8      11751.62      11912.37       281.41 o                         
  -3   1   8         14.86         38.00        43.55 o                         
  -2   1   8        799.04        891.83        96.45 o                         
  -1   1   8       2534.95       2163.05       153.35 o                         
   0   1   8          1.17        -16.10        30.47 o                         
   1   1   8      15520.96      15708.63       402.89 o                         
   2   1   8        459.06        408.73        88.09 o                         
   3   1   8       3574.95       3367.80       133.92 o                         
   4   1   8        316.84        356.76        45.94 o                         
   5   1   8       3967.26       4191.53       137.87 o                         
   6   1   8       1948.12       2115.71       116.69 o                         
   7   1   8        311.08        377.97        60.38 o                         
   8   1   8       2029.00       2069.71       137.50 o                         
   9   1   8       4547.00       3912.73       213.32 o                         
  10   1   8       2295.62       2365.31       190.99 o                         
 -12   2   8       1434.90       1280.18       191.22 o                         
 -11   2   8        381.29        330.68        89.74 o                         
 -10   2   8        504.46        434.06        90.90 o                         
  -9   2   8        514.30        456.94        75.85 o                         
  -8   2   8        858.09        755.91        80.73 o                         
  -7   2   8        170.71        188.69        42.98 o                         
  -6   2   8        844.24        923.73        57.87 o                         
  -5   2   8        256.41        268.46        57.60 o                         
  -4   2   8        178.75        190.12        55.80 o                         
  -3   2   8        269.17        320.88        67.23 o                         
  -2   2   8         69.98         19.35        41.70 o                         
  -1   2   8        574.03        461.08        92.36 o                         
   0   2   8         18.07         13.32        37.42 o                         
   1   2   8        122.96        111.48        33.24 o                         
   2   2   8        145.23        120.41        36.25 o                         
   3   2   8        708.99        659.65        42.41 o                         
   4   2   8        299.86        294.96        29.96 o                         
   5   2   8       1422.60       1281.32        63.91 o                         
   6   2   8       2222.89       2280.32       113.87 o                         
   7   2   8        117.58        128.65        50.21 o                         
   8   2   8        316.06        305.81        89.92 o                         
   9   2   8         37.38         17.34        66.02 o                         
  10   2   8       1194.37        954.71       128.58 o                         
 -12   3   8        150.89         41.14        75.36 o                         
 -11   3   8         24.14         20.79        72.02 o                         
 -10   3   8        535.76        365.71        88.81 o                         
  -9   3   8         21.64         -9.15        63.06 o                         
  -8   3   8       2171.54       2342.04       144.39 o                         
  -7   3   8       2381.00       2426.42       105.06 o                         
  -6   3   8        148.34         92.30        40.94 o                         
  -5   3   8        689.87        854.36        81.10 o                         
  -4   3   8       3311.10       3662.43       150.37 o                         
  -3   3   8         45.02         69.72        45.37 o                         
  -2   3   8       4086.95       4280.72       155.51 o                         
  -1   3   8       1314.08       1409.86        86.26 o                         
   0   3   8       5067.43       4950.71       131.38 o                         
   1   3   8       2186.16       1858.31       194.99 o                         
   2   3   8       2670.39       2770.84       123.96 o                         
   3   3   8        649.63        729.04        50.89 o                         
   4   3   8       1191.94       1259.54        59.97 o                         
   5   3   8        474.90        527.56        57.95 o                         
   6   3   8        284.26        210.85        47.81 o                         
   7   3   8          8.94         -9.09        42.69 o                         
   8   3   8          7.32         -0.75        54.95 o                         
   9   3   8         62.94        206.00        78.06 o                         
  10   3   8        909.47        758.64       121.52 o                         
 -12   4   8       2698.30       2654.69       215.00 o                         
 -11   4   8          8.12        -66.68        66.68 o                         
 -10   4   8       1150.22       1177.54       118.44 o                         
  -9   4   8       3321.15       3332.32       173.84 o                         
  -8   4   8        316.33        456.84        81.16 o                         
  -7   4   8       6452.06       6387.45       215.43 o                         
  -6   4   8        864.08        892.02       118.62 o                         
  -5   4   8      13792.92      13842.80       373.42 o                         
  -4   4   8         58.20        121.39        54.61 o                         
  -3   4   8       2790.76       2716.00       224.73 o                         
  -2   4   8       1692.06       1721.46       123.45 o                         
  -1   4   8       9641.27       9723.45       273.11 o                         
   0   4   8      17955.50      17297.37       369.37 o                         
   1   4   8        631.90        561.60        92.75 o                         
   2   4   8      10874.58      10889.99       257.94 o                         
   3   4   8       1724.73       1550.29        73.01 o                         
   4   4   8          9.16         44.93        30.62 o                         
   5   4   8        170.29        137.29        35.98 o                         
   6   4   8          4.73        -13.78        39.87 o                         
   7   4   8        121.56        145.58        50.98 o                         
   8   4   8        899.20        646.49       130.30 o                         
   9   4   8       2064.49       1930.30       210.26 o                         
  10   4   8        514.46        297.90        93.50 o                         
 -12   5   8        283.68        383.94        98.38 o                         
 -11   5   8       1070.29        972.90       125.39 o                         
 -10   5   8        193.55        255.24       131.36 o                         
  -9   5   8        115.97         51.45        69.07 o                         
  -8   5   8       7027.45       7249.92       325.82 o                         
  -7   5   8        306.03        258.18        76.73 o                         
  -6   5   8      10983.00      11501.99       328.77 o                         
  -5   5   8        178.90        213.29        58.34 o                         
  -4   5   8       8625.32       8697.01       265.26 o                         
  -3   5   8        418.54        568.75        71.34 o                         
  -2   5   8       8784.39       8599.96       256.68 o                         
  -1   5   8       6479.07       6237.66       346.79 o                         
   0   5   8       3617.06       3724.06       302.73 o                         
   1   5   8      18275.92      17496.70       433.62 o                         
   2   5   8       3710.59       3453.18       301.28 o                         
   3   5   8       3975.95       3965.58       127.28 o                         
   4   5   8       2298.88       2230.77        95.53 o                         
   5   5   8       1279.12       1261.62        69.08 o                         
   6   5   8          1.29         48.77        40.99 o                         
   7   5   8       1731.55       1441.68       117.58 o                         
   8   5   8       2321.06       2127.11       139.86 o                         
   9   5   8        481.12        441.43        97.20 o                         
  10   5   8       3202.51       2801.66       350.27 o                         
 -12   6   8       2228.86       2162.92       233.88 o                         
 -11   6   8        328.49        383.80       137.98 o                         
 -10   6   8        192.40       -102.22       110.48 o                         
  -9   6   8       1012.67        898.41       252.01 o                         
  -8   6   8        359.19        226.11        99.39 o                         
  -7   6   8       2403.08       2483.52       139.46 o                         
  -6   6   8         13.57        -35.87        47.87 o                         
  -5   6   8       1046.75        974.67        91.07 o                         
  -4   6   8       2286.46       2232.57       129.88 o                         
  -3   6   8      13634.41      13240.39       363.93 o                         
  -2   6   8        134.83         53.38        44.89 o                         
  -1   6   8       9280.28       8794.03       317.42 o                         
   0   6   8       5321.49       5424.50       174.75 o                         
   1   6   8       3206.81       3284.49       117.82 o                         
   2   6   8       4849.79       4995.05       169.95 o                         
   3   6   8        547.56        592.51        56.70 o                         
   4   6   8        379.19        499.03        81.45 o                         
   5   6   8         64.14        126.98        61.96 o                         
   6   6   8       2208.67       2102.09       111.55 o                         
   7   6   8        275.12        345.03        58.35 o                         
   8   6   8        127.04        135.79        66.16 o                         
   9   6   8        297.59        290.46        85.39 o                         
  10   6   8          1.79         69.75       175.14 o                         
 -11   7   8        573.39        558.34       255.07 o                         
 -10   7   8        217.35        116.97       114.53 o                         
  -9   7   8         63.45         58.69        93.45 o                         
  -8   7   8          6.51        -57.22        85.11 o                         
  -7   7   8          8.21        -24.29        53.68 o                         
  -6   7   8         29.13         15.33        73.31 o                         
  -5   7   8        243.49        169.29        64.62 o                         
  -4   7   8       2567.37       2772.68       191.29 o                         
  -3   7   8        515.97        488.65        81.10 o                         
  -2   7   8       2678.16       2669.92       238.11 o                         
  -1   7   8       2170.13       1980.60       111.58 o                         
   0   7   8       7116.14       7208.18       220.45 o                         
   1   7   8        121.68         78.97        36.65 o                         
   2   7   8         96.17        105.49        47.14 o                         
   3   7   8         43.86         43.60        40.86 o                         
   4   7   8        118.85        194.86        48.54 o                         
   5   7   8         72.02         25.62        38.95 o                         
   6   7   8        414.86        469.00       100.17 o                         
   7   7   8        149.09        179.81        53.60 o                         
   8   7   8          5.07        -51.98        51.98 o                         
   9   7   8        230.79        261.77        85.86 o                         
  10   7   8         22.67         -8.07        73.59 o                         
 -11   8   8          9.72        174.50       126.07 o                         
 -10   8   8        201.92        148.31       117.91 o                         
  -9   8   8        267.12        194.79       115.96 o                         
  -8   8   8        286.77        174.37        96.64 o                         
  -7   8   8       1436.03       1683.72       126.23 o                         
  -6   8   8       1133.44       1077.12       126.80 o                         
  -5   8   8        134.15        211.03        63.24 o                         
  -4   8   8        309.13        339.29        71.01 o                         
  -3   8   8         20.41         32.88        54.00 o                         
  -2   8   8        743.46        680.59       125.38 o                         
  -1   8   8        150.38        208.54        60.19 o                         
   0   8   8       2960.06       2808.36       136.34 o                         
   1   8   8         19.52         -6.57        43.33 o                         
   2   8   8       6087.71       5961.67       188.70 o                         
   3   8   8        276.54        312.51        44.17 o                         
   4   8   8         28.52         51.60        39.87 o                         
   5   8   8       1494.45       1625.60       112.03 o                         
   6   8   8        113.76        142.05        70.92 o                         
   7   8   8        403.82        481.81        78.04 o                         
   8   8   8       2042.56       1862.91       189.97 o                         
   9   8   8        647.33        604.17       104.45 o                         
  10   8   8       1233.41       1263.85       147.08 o                         
 -11   9   8       2975.59       3253.83       633.85 o                         
 -10   9   8         92.92         40.08       118.31 o                         
  -9   9   8       1127.35       1127.58       171.35 o                         
  -8   9   8       4523.14       4527.38       291.96 o                         
  -7   9   8       2219.98       2197.40       188.87 o                         
  -6   9   8       8517.81       8179.09       334.90 o                         
  -5   9   8        725.56        768.47        91.35 o                         
  -4   9   8       1482.95       1648.11       120.78 o                         
  -3   9   8       1181.52       1124.79       101.55 o                         
  -2   9   8        209.06        327.98        66.86 o                         
  -1   9   8        311.21        317.24        92.53 o                         
   0   9   8         21.19         73.92        47.37 o                         
   1   9   8       9998.41      10310.13       297.42 o                         
   2   9   8       1978.96       1948.61       131.69 o                         
   3   9   8       9382.82       9662.44       212.51 o                         
   4   9   8        139.87        180.38        46.98 o                         
   5   9   8       2802.47       2858.54       142.82 o                         
   6   9   8       2336.41       2351.86       126.37 o                         
   7   9   8       4456.45       4962.09       205.46 o                         
   8   9   8       3448.50       3751.35       257.61 o                         
   9   9   8        645.68        643.15       105.44 o                         
  10   9   8       5052.61       5232.11       260.40 o                         
 -11  10   8        912.60       1045.34       184.70 o                         
 -10  10   8       6127.69       6035.24       381.36 o                         
  -9  10   8       1252.77       1348.89       172.38 o                         
  -8  10   8       3259.53       3466.00       328.89 o                         
  -7  10   8       4802.72       5287.84       216.46 o                         
  -6  10   8       1056.80       1112.40       135.69 o                         
  -5  10   8       6901.57       6953.40       243.17 o                         
  -4  10   8        147.77         73.46        63.51 o                         
  -3  10   8       4222.23       4132.44       217.09 o                         
  -2  10   8       2687.35       2821.58       147.73 o                         
  -1  10   8        132.18        111.62        50.98 o                         
   0  10   8       3965.27       3999.75       209.97 o                         
   1  10   8        488.93        442.48        66.71 o                         
   2  10   8       5994.56       6495.06       217.59 o                         
   3  10   8       1900.19       1983.53       104.68 o                         
   4  10   8       3801.91       4086.99       148.01 o                         
   5  10   8        832.79        911.00        78.74 o                         
   6  10   8       3080.89       3076.98       240.45 o                         
   7  10   8       1784.40       2053.68       140.21 o                         
   8  10   8       1618.53       1485.73       188.37 o                         
   9  10   8       1325.65       1295.19       194.48 o                         
 -11  11   8        587.50        694.82       165.53 o                         
 -10  11   8        418.18        355.20       378.27 o                         
  -9  11   8       6469.52       6398.38       340.94 o                         
  -8  11   8        468.32        503.11       153.75 o                         
  -7  11   8       1144.78       1189.25       192.45 o                         
  -6  11   8        227.32        139.20        94.68 o                         
  -5  11   8        720.55        701.60       111.15 o                         
  -4  11   8       2178.90       2116.12       142.60 o                         
  -3  11   8        209.99        276.49        70.94 o                         
  -2  11   8       1525.69       1352.06       111.83 o                         
  -1  11   8        146.14        242.37        68.83 o                         
   0  11   8       6910.31       7120.90       327.22 o                         
   1  11   8        631.28        663.99        84.70 o                         
   2  11   8        745.85        777.17        82.93 o                         
   3  11   8       4515.73       4709.11       226.94 o                         
   4  11   8        880.64        906.75        84.80 o                         
   5  11   8       6705.77       6985.29       286.00 o                         
   6  11   8       2436.73       2398.09       148.97 o                         
   7  11   8       2199.48       2098.39       157.16 o                         
   8  11   8        388.15        273.12        99.82 o                         
   9  11   8       1666.56       1301.30       183.28 o                         
 -11  12   8          3.33         28.89       292.23 o                         
 -10  12   8        369.76        545.96       157.94 o                         
  -9  12   8        514.77        232.47       230.12 o                         
  -8  12   8       1774.27       1749.72       199.30 o                         
  -7  12   8        160.20        -33.50        96.24 o                         
  -6  12   8        363.64        296.82       108.95 o                         
  -5  12   8        546.38        644.06       112.18 o                         
  -4  12   8        110.17        121.49        70.84 o                         
  -3  12   8        545.64        534.44        97.41 o                         
  -2  12   8        689.16        593.39        85.45 o                         
  -1  12   8         27.69        -52.69        54.28 o                         
   0  12   8       3313.09       3207.31       163.33 o                         
   1  12   8       1688.47       1466.76       115.89 o                         
   2  12   8        542.60        408.39        75.47 o                         
   3  12   8         16.13         49.69        52.20 o                         
   4  12   8       1232.70       1328.36        92.50 o                         
   5  12   8        502.54        531.85        75.48 o                         
   6  12   8        521.36        475.04        91.40 o                         
   7  12   8        110.71         47.85       175.14 o                         
   8  12   8          0.97         83.00       132.88 o                         
   9  12   8         65.02         78.40       103.86 o                         
 -10  13   8          6.06        -38.69       118.79 o                         
  -9  13   8        195.52        -97.94       112.64 o                         
  -8  13   8        697.89        651.95       146.11 o                         
  -7  13   8        162.29         53.26        80.79 o                         
  -6  13   8       5377.36       5305.49       278.50 o                         
  -5  13   8          2.54        -12.33        80.94 o                         
  -4  13   8       2817.84       2965.43       173.97 o                         
  -3  13   8          9.65         46.24        64.10 o                         
  -2  13   8       1332.97       1277.72       117.07 o                         
  -1  13   8       2512.55       2533.91       195.23 o                         
   0  13   8        554.32        734.15        95.83 o                         
   1  13   8       5616.41       5157.31       213.36 o                         
   2  13   8        691.00        726.97        93.46 o                         
   3  13   8       1632.55       1814.38       121.24 o                         
   4  13   8       1077.48       1015.80       126.55 o                         
   5  13   8         35.20         81.50        47.95 o                         
   6  13   8         24.94        -48.38        67.61 o                         
   7  13   8        118.55        133.34        79.77 o                         
   8  13   8       1207.21       1110.22       153.03 o                         
   9  13   8         18.35        -28.51        87.57 o                         
 -10  14   8        826.84        725.33       171.20 o                         
  -9  14   8       1121.61        718.64       196.01 o                         
  -8  14   8          8.74         22.47       108.51 o                         
  -7  14   8       3703.10       3283.63       259.77 o                         
  -6  14   8          0.93        210.95       103.23 o                         
  -5  14   8       2394.92       2470.22       203.38 o                         
  -4  14   8        352.20        319.71       101.24 o                         
  -3  14   8       7076.82       7144.97       286.57 o                         
  -2  14   8       4474.80       4569.63       209.33 o                         
  -1  14   8       4299.47       4417.58       203.31 o                         
   0  14   8       1952.34       1977.64       145.07 o                         
   1  14   8       2561.43       2561.71       163.15 o                         
   2  14   8       4272.25       4677.53       208.27 o                         
   3  14   8       2270.63       2627.60       148.75 o                         
   4  14   8       2699.61       3029.67       161.77 o                         
   5  14   8          3.29        -15.45        65.18 o                         
   6  14   8       2539.59       2693.89       140.28 o                         
   7  14   8       1246.99        791.94       131.35 o                         
   8  14   8        547.05        343.65       100.68 o                         
   9  14   8       1426.88       1156.71       175.14 o                         
 -10  15   8        446.29        385.98       163.94 o                         
  -9  15   8        756.22        635.52       151.93 o                         
  -8  15   8       2852.67       2487.38       242.24 o                         
  -7  15   8        323.67        463.36       102.87 o                         
  -6  15   8       2125.93       2368.20       205.98 o                         
  -5  15   8        839.64        981.73       141.90 o                         
  -4  15   8       4580.94       4605.56       253.02 o                         
  -3  15   8       4477.62       4493.97       232.68 o                         
  -2  15   8      12129.70      11547.36       364.27 o                         
  -1  15   8         76.92         54.47        76.92 o                         
   0  15   8       2694.61       2764.21       176.27 o                         
   1  15   8       6659.56       6517.35       414.32 o                         
   2  15   8       1370.38       1327.48       153.53 o                         
   3  15   8       1485.11       1693.07       126.93 o                         
   4  15   8        113.16        116.71        69.80 o                         
   5  15   8       4612.30       4632.57       205.65 o                         
   6  15   8        334.98        405.71        77.78 o                         
   7  15   8       1659.81       1558.34       170.14 o                         
   8  15   8        592.07        503.42       115.03 o                         
 -10  16   8        382.00        564.42       169.98 o                         
  -9  16   8       1436.46       1462.77       211.80 o                         
  -8  16   8       1158.26       1239.36       357.91 o                         
  -7  16   8        853.68       1018.00       131.68 o                         
  -6  16   8         37.88        -41.94       142.04 o                         
  -5  16   8       1769.12       1875.37       189.34 o                         
  -4  16   8       2717.23       2958.76       294.78 o                         
  -3  16   8       4170.89       3843.54       255.18 o                         
  -2  16   8       2000.75       1911.54       154.48 o                         
  -1  16   8       1350.67       1262.19       130.61 o                         
   0  16   8        921.12       1004.73       120.32 o                         
   1  16   8        791.11        931.27       152.02 o                         
   2  16   8         53.50        -12.80        95.42 o                         
   3  16   8          0.02        -43.15        72.63 o                         
   4  16   8       2199.27       2291.23       158.59 o                         
   5  16   8         71.42        190.47        78.63 o                         
   6  16   8       1710.39       1739.07       159.53 o                         
   7  16   8          5.20        -72.42       103.35 o                         
   8  16   8         58.13        124.22        97.29 o                         
  -9  17   8        408.09        466.99       153.04 o                         
  -8  17   8         17.19         19.42       124.96 o                         
  -7  17   8         16.81         42.72        88.83 o                         
  -6  17   8         26.39        -75.27       113.53 o                         
  -5  17   8       1959.69       1883.85       197.12 o                         
  -4  17   8        298.90        137.75       103.07 o                         
  -3  17   8        513.61        399.73       111.96 o                         
  -2  17   8          0.38         -2.74        65.16 o                         
  -1  17   8          2.32          6.98        77.56 o                         
   0  17   8       1312.59       1013.95       124.39 o                         
   1  17   8        418.29        590.36       102.33 o                         
   2  17   8          1.85        -36.56        78.82 o                         
   3  17   8          2.09        -42.68        74.60 o                         
   4  17   8         65.18         70.37        83.45 o                         
   5  17   8        716.94        572.95       103.84 o                         
   6  17   8         54.26         60.64       160.45 o                         
   7  17   8        146.22       -194.48       238.27 o                         
   8  17   8         10.07       -250.48       271.87 o                         
  -9  18   8       1391.97       1515.14       218.32 o                         
  -8  18   8        206.08        196.03       223.50 o                         
  -7  18   8        755.62        726.36       123.69 o                         
  -6  18   8        175.40         91.38       101.31 o                         
  -5  18   8       1080.71        971.11       163.60 o                         
  -4  18   8         56.10         49.97        94.38 o                         
  -3  18   8       1029.98        845.20       146.36 o                         
  -2  18   8        387.30        506.88       121.37 o                         
  -1  18   8        180.88         74.51        92.86 o                         
   0  18   8       1152.85       1157.89       133.78 o                         
   1  18   8        255.54        -34.90       104.71 o                         
   2  18   8       1025.29        971.45       144.97 o                         
   3  18   8        208.80        337.40        79.87 o                         
   4  18   8        646.09        546.43       112.63 o                         
   5  18   8        482.34        499.41       112.87 o                         
   6  18   8        170.90          6.92       144.29 o                         
   7  18   8        174.75       -132.37       259.65 o                         
  -9  19   8       1723.50       2044.58       249.47 o                         
  -8  19   8       1697.69       2062.93       240.93 o                         
  -7  19   8       1875.07       1943.95       227.07 o                         
  -6  19   8       1300.90       1549.55       209.76 o                         
  -5  19   8          7.77        -44.00       111.22 o                         
  -4  19   8       2809.98       2709.62       237.99 o                         
  -3  19   8        626.37        429.59       128.26 o                         
  -2  19   8       3377.72       3656.58       438.35 o                         
  -1  19   8       1632.13       1379.39       174.89 o                         
   0  19   8        462.48        621.49       115.70 o                         
   1  19   8       1114.60       1419.68       223.50 o                         
   2  19   8        192.01        189.62        90.37 o                         
   3  19   8       2203.40       2324.92       148.96 o                         
   4  19   8       1110.10       1073.39       132.04 o                         
   5  19   8       3541.06       3824.37       290.56 o                         
   6  19   8        228.72        309.15       126.34 o                         
   7  19   8       3431.18       3433.68       340.46 o                         
  -8  20   8       2519.68       2859.23       278.05 o                         
  -7  20   8        166.54        342.57       132.61 o                         
  -6  20   8        752.87        823.82       168.06 o                         
  -5  20   8       4531.89       4964.37       426.13 o                         
  -4  20   8        473.78        418.00       126.55 o                         
  -3  20   8       2401.07       2930.33       266.78 o                         
  -2  20   8        533.33        785.43       216.88 o                         
  -1  20   8       3685.91       3776.85       279.36 o                         
   0  20   8       1078.00        938.12       255.58 o                         
   1  20   8         67.65        -18.47        93.03 o                         
   2  20   8        615.43        619.57        99.80 o                         
   3  20   8        173.93        293.00        92.79 o                         
   4  20   8       7867.21       8390.25       309.64 o                         
   5  20   8        318.50        447.76       106.84 o                         
   6  20   8       3076.13       2858.78       287.20 o                         
  -8  21   8        333.10        220.33       154.79 o                         
  -7  21   8       1055.00        783.67       181.02 o                         
  -6  21   8         85.42        201.46       122.89 o                         
  -5  21   8        309.98        480.83       139.61 o                         
  -4  21   8       1453.50       1418.08       192.15 o                         
  -3  21   8       1033.53       1180.63       174.24 o                         
  -2  21   8        650.56        676.16       146.83 o                         
  -1  21   8        156.04        164.19       202.63 o                         
   0  21   8       1721.28       1969.82       206.89 o                         
   1  21   8          5.86        -45.42        86.09 o                         
   2  21   8         15.09        -71.65        71.65 o                         
   3  21   8       2318.20       2381.84       288.41 o                         
   4  21   8         51.62        -20.64        92.77 o                         
   5  21   8       2948.40       3072.27       260.06 o                         
   6  21   8       1312.22       1033.50       367.58 o                         
  -7  22   8         10.27         49.70       138.41 o                         
  -6  22   8         36.43        140.54       136.44 o                         
  -5  22   8        294.11        301.55       142.21 o                         
  -4  22   8        156.36          8.97       120.52 o                         
  -3  22   8        126.10         26.22       161.39 o                         
  -2  22   8          5.19         53.46       202.12 o                         
  -1  22   8        282.24        370.27       136.43 o                         
   0  22   8        152.99        176.39       124.96 o                         
   1  22   8        137.64         63.11       102.90 o                         
   2  22   8        209.33        220.69        96.51 o                         
   3  22   8         19.09        -42.78       109.47 o                         
   4  22   8         83.76        -29.89       107.97 o                         
   5  22   8         66.28         90.85       136.70 o                         
  -6  23   8        787.29        464.21       156.22 o                         
  -5  23   8        111.95        304.30       160.14 o                         
  -4  23   8        525.13        620.91       285.10 o                         
  -3  23   8        152.03         93.58       123.11 o                         
  -2  23   8       3247.62       3780.79       390.49 o                         
  -1  23   8       1330.67       1016.20       169.20 o                         
   0  23   8       1613.73       1454.03       169.34 o                         
   1  23   8        944.17        487.03       198.41 o                         
   2  23   8         23.40         96.81        92.43 o                         
   3  23   8       1676.46       2196.98       330.15 o                         
   4  23   8          6.98       -103.14       103.14 o                         
   5  23   8        426.55        339.99       127.15 o                         
  -6  24   8          0.73         19.45       114.58 o                         
  -5  24   8       2635.88       2757.52       308.52 o                         
  -4  24   8       1530.88       1908.02       242.58 o                         
  -3  24   8       2715.07       2767.43       265.44 o                         
  -2  24   8       1272.25       1146.88       200.23 o                         
  -1  24   8       3163.22       2916.76       295.79 o                         
   0  24   8        863.51        996.91       153.35 o                         
   1  24   8        322.70        250.79       168.07 o                         
   2  24   8       1299.27       1074.00       156.52 o                         
   3  24   8        168.48        262.51       140.84 o                         
   4  24   8       1496.56       1495.73       261.37 o                         
  -5  25   8         42.25        376.12       165.85 o                         
  -4  25   8       2110.00       2106.31       256.73 o                         
  -3  25   8        712.65        787.41       164.56 o                         
  -2  25   8       5136.48       5082.23       307.43 o                         
  -1  25   8       1293.42       1011.75       161.24 o                         
   0  25   8       1905.50       1732.99       257.51 o                         
   1  25   8        887.50        951.78       157.38 o                         
   2  25   8         10.49       -115.51       115.51 o                         
   3  25   8       1733.04       1576.34       305.31 o                         
  -4  26   8         62.45        -81.13       128.72 o                         
  -3  26   8        422.39        389.22       131.54 o                         
  -2  26   8        685.68        812.53       165.84 o                         
  -1  26   8        112.28         14.83       169.09 o                         
   0  26   8         58.84        103.56       115.75 o                         
   1  26   8        217.51        266.46       159.37 o                         
   2  26   8        572.38        615.46       283.57 o                         
  -1  27   8          3.48         28.87       120.16 o                         
   0  27   8          7.29        -42.24       114.86 o                         
 -12   1   9         41.66         92.68        80.57 o                         
 -11   1   9        792.27       1052.24       121.75 o                         
 -10   1   9         31.32         -7.99        65.96 o                         
  -9   1   9       1311.57       1280.41       104.21 o                         
  -8   1   9         75.49         29.19        53.61 o                         
  -7   1   9          0.87        -46.66        46.66 o                         
  -6   1   9        675.18        685.07        56.45 o                         
  -5   1   9       1516.53       1672.69        97.88 o                         
  -4   1   9       1889.42       2015.46       103.31 o                         
  -3   1   9       2730.47       2595.04       128.97 o                         
  -2   1   9       3433.19       3233.14       164.58 o                         
  -1   1   9         32.87        -35.51        66.54 o                         
   0   1   9       4769.86       4848.94       233.07 o                         
   1   1   9       3005.80       2950.60       266.78 o                         
   2   1   9       5153.15       4877.32       323.80 o                         
   3   1   9       2386.87       2205.33       174.55 o                         
   4   1   9        491.03        532.71        57.33 o                         
   5   1   9       3740.21       3556.06       131.28 o                         
   6   1   9         51.94         52.52        44.59 o                         
   7   1   9         30.01         50.93        49.60 o                         
   8   1   9        773.78        742.08       106.87 o                         
   9   1   9       1615.67       1495.52       150.70 o                         
  10   1   9        350.77        428.24       101.40 o                         
 -12   2   9       2099.83       2046.93       167.40 o                         
 -11   2   9       1656.43       1588.32       216.93 o                         
 -10   2   9       2263.67       2168.75       158.56 o                         
  -9   2   9          0.91         16.36        90.94 o                         
  -8   2   9       2554.41       2563.15       136.39 o                         
  -7   2   9       6365.70       6335.51       196.25 o                         
  -6   2   9        854.79        896.16        67.02 o                         
  -5   2   9      12173.59      12916.76       359.97 o                         
  -4   2   9        938.99        869.81        85.14 o                         
  -3   2   9       3326.33       3837.99       152.53 o                         
  -2   2   9       2603.26       2608.58       125.64 o                         
  -1   2   9       1230.21       1047.81       114.82 o                         
   0   2   9       3761.98       3694.24       203.18 o                         
   1   2   9       6785.63       7005.91       301.07 o                         
   2   2   9       6391.97       6122.07       188.46 o                         
   3   2   9       4718.92       4774.16       239.71 o                         
   4   2   9       7649.43       7514.18       326.79 o                         
   5   2   9       1654.84       1529.65        92.96 o                         
   6   2   9       1049.62       1231.33       122.19 o                         
   7   2   9        858.26        817.94        79.18 o                         
   8   2   9       1419.70       1249.85       155.65 o                         
   9   2   9       1117.61       1032.91       125.38 o                         
  10   2   9       1881.24       1698.21       168.31 o                         
 -11   3   9       5192.42       4881.15       225.73 o                         
 -10   3   9        391.61        470.09        90.50 o                         
  -9   3   9       2204.43       2247.30       161.74 o                         
  -8   3   9       3976.24       3997.06       196.44 o                         
  -7   3   9       1949.99       2317.19       187.16 o                         
  -6   3   9       2662.03       2832.58       124.63 o                         
  -5   3   9         37.68         13.99        56.34 o                         
  -4   3   9      14705.17      14869.64       402.40 o                         
  -3   3   9        780.54        736.25        77.15 o                         
  -2   3   9       3445.16       3402.11       140.64 o                         
  -1   3   9        221.82        248.28        64.28 o                         
   0   3   9       4849.60       4994.78       356.72 o                         
   1   3   9       8755.66       8986.85       352.96 o                         
   2   3   9       5169.96       5343.27       181.83 o                         
   3   3   9       5088.46       5048.84       140.67 o                         
   4   3   9        280.40        220.40        67.75 o                         
   5   3   9       3258.31       3296.94       129.44 o                         
   6   3   9          1.87          6.70        53.06 o                         
   7   3   9        565.15        615.82        73.50 o                         
   8   3   9        119.01        223.46        71.53 o                         
   9   3   9        918.84       1144.00       131.04 o                         
  10   3   9        745.06        871.53       153.75 o                         
 -11   4   9          2.64          1.16        74.19 o                         
 -10   4   9        663.15        748.56       143.56 o                         
  -9   4   9        263.31        189.55       104.71 o                         
  -8   4   9        346.35        475.47       175.14 o                         
  -7   4   9       1374.84       1374.76       151.99 o                         
  -6   4   9        721.77        817.23        84.37 o                         
  -5   4   9        612.01        616.05        84.43 o                         
  -4   4   9        102.21        118.01        58.18 o                         
  -3   4   9        878.17        876.34        83.09 o                         
  -2   4   9        557.84        598.33        69.73 o                         
  -1   4   9       6315.77       6495.97       324.64 o                         
   0   4   9        181.31        230.21        49.22 o                         
   1   4   9       1007.69       1034.47       125.85 o                         
   2   4   9       2449.65       2255.73       122.27 o                         
   3   4   9       1918.08       1901.31        83.28 o                         
   4   4   9         10.25         65.24        31.48 o                         
   5   4   9        237.40        217.07        65.00 o                         
   6   4   9        267.87        254.33        61.29 o                         
   7   4   9          1.33         16.28        44.96 o                         
   8   4   9        676.60        517.19        87.40 o                         
   9   4   9        119.02         69.42        70.02 o                         
  10   4   9       1346.69       1289.02       169.03 o                         
 -11   5   9         42.10        147.97       118.58 o                         
 -10   5   9        333.63        419.58       153.24 o                         
  -9   5   9         12.70         75.92        99.79 o                         
  -8   5   9         44.71        105.86       117.10 o                         
  -7   5   9        129.54          8.37        87.30 o                         
  -6   5   9        221.34        235.64        93.70 o                         
  -5   5   9        217.68        169.49        82.21 o                         
  -4   5   9          4.04         27.50        56.34 o                         
  -3   5   9        586.52        667.65        90.65 o                         
  -2   5   9       1074.98       1187.20        92.98 o                         
  -1   5   9        839.45        805.45        73.38 o                         
   0   5   9       3995.72       4014.67       145.20 o                         
   1   5   9        768.43        769.42       116.79 o                         
   2   5   9        745.31        820.69        89.10 o                         
   3   5   9        821.51        881.96        65.12 o                         
   4   5   9         47.28         69.25        40.27 o                         
   5   5   9        115.65        139.28        55.50 o                         
   6   5   9        150.21        127.58        48.79 o                         
   7   5   9          0.68        -13.29        46.94 o                         
   8   5   9          9.06        -55.62        55.62 o                         
   9   5   9        296.26        225.11        86.18 o                         
  10   5   9         27.10        167.13        85.30 o                         
 -11   6   9        479.92        351.99       139.76 o                         
 -10   6   9       1296.19       1445.32       378.78 o                         
  -9   6   9         36.40         17.58       102.17 o                         
  -8   6   9       1893.68       1800.31       179.96 o                         
  -7   6   9       2716.74       2593.77       161.90 o                         
  -6   6   9       1685.23       1611.99       115.24 o                         
  -5   6   9       6042.53       6303.15       302.09 o                         
  -4   6   9        164.22         90.42        63.73 o                         
  -3   6   9       2443.10       2668.28       140.75 o                         
  -2   6   9         84.72         89.24        51.98 o                         
  -1   6   9        365.46        419.87        75.28 o                         
   0   6   9        138.89        143.91        42.26 o                         
   1   6   9        568.01        575.61        57.53 o                         
   2   6   9      10986.44      10396.75       597.19 o                         
   3   6   9       2167.36       2228.56       139.18 o                         
   4   6   9        160.75        155.46        47.18 o                         
   5   6   9          6.84         56.26        48.62 o                         
   6   6   9       1527.18       1362.29       124.34 o                         
   7   6   9        174.96        198.80        56.14 o                         
   8   6   9          7.77        -32.81       161.71 o                         
   9   6   9       2170.38       2314.50       183.28 o                         
 -11   7   9       4821.91       5145.08       706.65 o                         
 -10   7   9        458.35        567.20       147.14 o                         
  -9   7   9       1029.10       1302.53       345.69 o                         
  -8   7   9        297.22        442.98       123.33 o                         
  -7   7   9       1053.13       1051.23       283.58 o                         
  -6   7   9       6095.83       6315.60       222.87 o                         
  -5   7   9       3038.05       2844.11       157.58 o                         
  -4   7   9       4209.72       4292.92       181.95 o                         
  -3   7   9       1845.21       1790.29       121.50 o                         
  -2   7   9       2547.76       2861.26       142.40 o                         
  -1   7   9        344.99        352.67        62.79 o                         
   0   7   9       1757.92       1771.80        98.02 o                         
   1   7   9       1418.98       1420.05        77.13 o                         
   2   7   9       3748.84       3517.76       220.86 o                         
   3   7   9       6453.32       6818.44       200.91 o                         
   4   7   9       4964.14       4891.38       226.63 o                         
   5   7   9       6410.38       6434.72       229.27 o                         
   6   7   9         55.39         35.30        58.56 o                         
   7   7   9       3819.44       3646.15       179.79 o                         
   8   7   9        405.50        552.80        84.29 o                         
   9   7   9       3415.24       3141.74       213.32 o                         
 -11   8   9        240.10        148.74       181.75 o                         
 -10   8   9       7899.77       8166.13       739.24 o
[truncated: 203,230 more chars]
